# Supplementary material for: Engineered yeast provides rare but essential pollen sterols for honeybees
Source: Nature. 2025 Aug 20;646(8084):365–71. doi: 10.1038/s41586-025-09431-y (PMC12507675; doi:10.1038/s41586-025-09431-y)
Supplement: Supplementary file 3 — Subset of pollen sterol composition data from Zu et al. (2021) from bee-pollinated plants. [file 41586_2025_9431_MOESM3_ESM.xlsx]

## Sheet: Supplementary Data 1
Species	Family	Order	PollenCollectionDate	PollenCollectionLocation	N_sample	Pollinator	Cholesterol (ug/mg pollen)	Desmosterol (ug/mg pollen)	24-Methylenecholesterol (ug/mg pollen)	Campesterol (ug/mg pollen)	Stigmasterol (ug/mg pollen)	Episterol (ug/mg pollen)	Sitosterol (ug/mg pollen)	Isofucosterol (ug/mg pollen)	Cycloartenol (ug/mg pollen)	Avenasterol (ug/mg pollen)	Sitostanol (ug/mg pollen)	Campestanol (ug/mg pollen)	Cycloeucalenol (ug/mg pollen)	31-Norcycloartenol (ug/mg pollen)	31-Norcycloartanol (ug/mg pollen)	24(28)-MethyleneLophenol (ug/mg pollen)	24(28)-MethyleneCycloartanol (ug/mg pollen)	Pollinastanol (ug/mg pollen)	Schottenol (ug/mg pollen)	Lathosterol (ug/mg pollen)	24(25)-Dehydropollinastanol (ug/mg pollen)	Obtusifoliol (ug/mg pollen)	Epifungisterol (ug/mg pollen)	IsoObtusifoliol (ug/mg pollen)	14-MethylCholest-8-enol (ug/mg pollen)	Sum (ug sterol/mg pollen)
Hyacinthoides_non-scripta	Asparagaceae	Asparagales	April 26	Kew Gardens or nearby area	4	Bee	0.029	0	0	0.028	0.025	0	0.052	0.004	0.068	0	0	0	0	0	4.083	0	0	0	0	0	0.163	0	0	0	0	4.451
Lachenalia_ensifolia	Asparagaceae	Asparagales	Nov 10	Alpine nursery, Kew Gardens	3	Bee	0.013	0.17	0.015	0.049	0.017	0	0.004	0	0.023	0	0	0	0.001	0	1.318	0	0	0	0.001	0	0.059	0	0.001	0.001	0	1.673
Phacelia_tanacetifolia	Boraginaceae	Boraginales	June 15	Kew Gardens or nearby area	2	Bee	0.029	0	0.204	0.039	0.023	0	0.135	1.342	0.286	0	0	0	0	0	0	0	0	0	0	0	0	1.013	0	0	0	3.07
Pulmonaria_officinalis	Boraginaceae	Boraginales	April 11	Queen's Garden, Kew Gardens	4	Bee	0.302	0	7.371	1.237	0.304	0	1.254	0.099	0	0	0	0	0	0	0	0	0	0	0	0	0	0	0	0	0	10.567
Symphytum_officinale	Boraginaceae	Boraginales	May 20	Kew Gardens or nearby area	5	Bee	0.047	5.528	1.255	0.113	0.037	0	0.149	0.069	0.004	0	0	0	0	0	0	0	0	0	0	0	0	0	0	0	0	7.203
Symphytum_uplandicum	Boraginaceae	Boraginales	May 25	Kew Gardens or nearby area	2	Bee	0.021	6.745	0.892	0.044	0	0	0.047	0.054	0	0	0	0	0.07	0	0	0	0	0.09	0	0	0	0	0	0	0	7.963
Parodia_schumanniana	Cactaceae	Caryophyllales	June 6	Tropical nursery, Kew Gardens	2	Bee	0.016	0	9.77	0.087	0	0.184	0.13	0.079	0.321	0	0	0	0.29	0	0	0	0	0	0	0	0	0.12	0	0	0	10.997
Campanula_fragilis	Campanulaceae	Asterales	Nov 10	Alpine nursery, Kew Gardens	2	Bee	0.012	0.055	0.263	0.122	0.033	0.13	0.371	0	1.831	0.291	0.022	0.018	0.013	0.063	0.163	0.002	0.062	0.006	0.032	0	0	1.403	0.05	0.004	0.005	4.95
Campanula_isophylla	Campanulaceae	Asterales	Nov 11	Alpine nursery, Kew Gardens	2	Bee	0.008	0	0.182	0.065	0.017	0.075	0.193	0	1.128	0.47	0.011	0.024	0.002	0.026	0.093	0	0.012	0	0.035	0	0	1.206	0.021	0.002	0.001	3.572
Weigela	Caprifoliaceae	Dipsacales	June 1	Kew Gardens or nearby area	2	Bee	0.032	0	0.289	0.183	0	0.05	1.101	2.467	0.141	0.015	0	0	0	0	0	0	0	0	0	0	0	0	0	0	0	4.278
Bryonia_dioica	Cucurbitaceae	Cucurbitales	June 07	Kew Gardens or nearby area	3	Bee	0	0	0	0	0	0.125	0	0	3.497	0.044	0	0	0	0.817	0	0.435	1.807	0	0	0	0	0	0	0	0	6.725
Arbutus_unedo	Ericaceae	Ericales	Oct 29	Alpine house, Kew Gardens	2	Bee	0.032	0.004	0	0.098	0.009	0	1.89	0.282	0.099	0.234	0.001	0.001	0.003	0.122	0.004	0.008	0.005	0.006	0.655	0.001	0.002	0.015	0.094	0.003	0.018	3.585
Baptisia_australis	Fabaceae	Fabales	June 07	Family bed, Kew Gardens	2	Bee	0	0	1.532	0	0	0	0.727	0	0	0	0	0	0	0	0	0	0	0	0	0	0	0	0	0	0	2.259
Genista_tinctoria	Fabaceae	Fabales	July 2	Kew Gardens or nearby area	2	Bee	0.027	0	0.064	0.415	0	0	1.553	1.502	0.105	0.071	0	0	0	0	0	0	0	0	0	0	0	0	0	0	0	3.738
Laburnum_anagyroides	Fabaceae	Fabales	July 19	Queen's Garden, Kew Gardens	2	Bee	0.096	0.054	6.571	0.027	0	0.125	0.122	0	0.144	0.098	0	0	0	0	0	0	0	0	0	0	0	0	0	0	0	7.238
Lupinus_polyphyllus	Fabaceae	Fabales	June 5	Family bed, Kew Gardens	2	Bee	0	0	0	0.299	0	0	1.303	0.168	0	0	0	0	0	0	0	0	0	0	0	0	0	0	0	0	0	1.77
Medicago_falcata	Fabaceae	Fabales	July 2	Kew Gardens or nearby area	2	Bee	0.023	0	0	0.259	0	0	2.298	0.651	0	0	0	0	0	0	0	0	0	0	0	0	0	0	0	0	0	3.231
Medicago_sativa	Fabaceae	Fabales	July 4	Kew Gardens or nearby area	2	Bee	0.05	0	0	0	0	0	0.048	0	0.231	0.268	0	0	0	0	0	0	0	0	0.278	0	0	0	0	0	0	0.874
Trifolium_pratense	Fabaceae	Fabales	July 2	Kew Gardens or nearby area	2	Bee	0.148	0	3.075	0	0	0	0.33	1.298	0	0	0	0	0	0	0	0	0	0	0	0	0	0	0	0	0	4.851
Ulex_europaeus	Fabaceae	Fabales	March 25	Kew Gardens or nearby area	5	Bee	0.006	0	0.191	1.381	0.329	0	3.285	3.158	0.041	0	0	0	0	0	0	0	0	0	0	0	0	0	0	0	0	8.393
Philadelphus	Hydrangeaceae	Cornales	June 7	Kew Gardens or nearby area	2	Bee	0	0	0	0	0	0	0.027	0	0.047	0.004	0	0	0	0.038	0	0.071	0	0	0	0	0	0	0	0	0	0.187
Iris_sibirica	Iridaceae	Asparagales	June 1	Duke's Garden, Kew Gardens	3	Bee	0.011	0	0.078	0.046	0.049	0.075	0.163	0.904	7.156	0.807	0	0	0	0	0	0	0	0	0	0	0	0	0	0	0	9.289
Lamium_album	Lamiaceae	Lamiales	May 15	Kew Gardens or nearby area	3	Bee	0.164	0	0	0.143	0.054	0	1.43	1.179	0.052	0	0	0	0	0	0	0	0	0	0	0	0	0	0	0	0	3.021
Lamium_maculatum	Lamiaceae	Lamiales	July 4	Kew Gardens or nearby area	2	Bee	0.25	0	0	0	0	0	0.577	0.542	0	0	0	0	0	0	0	0	0	0	0	0	0	0	0	0	0	1.369
Lamium_purpureum	Lamiaceae	Lamiales	May 15	Kew Gardens or nearby area	2	Bee	0.121	0	0.12	0.095	0	0	0.778	0.348	0	0	0	0	0	0	0	0	0	0	0	0	0	0	0	0	0	1.463
Phlomis_fruticosa	Lamiaceae	Lamiales	June 6	Family bed, Kew Gardens	2	Bee	0.037	0	0.028	0.123	0.016	0	2.971	1.429	0.003	0	0	0	0	0	0	0	0	0	0	0	0	0	0	0	0	4.606
Salvia_darcyi	Lamiaceae	Lamiales	Sept 10	Kew Gardens or nearby area	4	Bee	0.063	0	1.418	0.327	0.05	0.207	0.193	0.061	3.118	0.004	0	0.002	0	0	0.002	0	0.002	0	0.002	0	0	0.001	0	0	0	5.45
Alcea_rosea	Malvaceae	Malvales	July 28	Kew Gardens or nearby area	3	Bee	0.022	0.846	0.06	0.04	0.011	0.001	0.423	0.191	0.245	0	0	0	0.356	0	0	0	0	0	0	0	0	0	0	0	0	2.195
Hibiscus_syriacus	Malvaceae	Malvales	Spet 14	Kew Gardens or nearby area	3	Bee	0.024	0	2.089	0.143	0.055	0	0.598	0.289	8.638	0.049	0	0	0	0.004	0.047	0	0.195	0	0.001	0	0.002	0	0.003	0	0	12.136
Tilia_tomentosa	Malvaceae	Malvales	July 15	Kew Gardens or nearby area	2	Bee	0.022	0	0.052	0.2	0.039	0	2.55	1.262	0.186	0	0	0	0	0.018	0	0	0	0	0	0	0	0	0	0	0	4.33
Eucalyptus_perriniana	Myrtaceae	Myrtales	June 27	Kew Gardens or nearby area	2	Bee	0	0	0	0.143	0	0	7.546	0.297	0.019	0	0	0	0	0	0	0	0	0	0	0	0	0	0	0	0	8.006
Paeonia_delavayi	Paeoniaceae	Saxifragales	May 25	Family bed, Kew Gardens	2	Bee	0.002	0	8.489	0.129	0	0.122	0.083	0.055	0.08	0	0	0	0	0	0	0	0	0	0	0	0	0	0	0	0	8.96
Paeonia_peregrina	Paeoniaceae	Saxifragales	May 25	Family bed, Kew Gardens	3	Bee	0.002	0.009	12.583	0.071	0	0.154	0.052	0.046	0.124	0	0	0	0	0	0	0	0	0	0	0	0	0	0	0	0	13.04
Dicentra_formosa	Papaveraceae	Ranunculales	May 25	Family bed, Kew Gardens	2	Bee	0.006	0	0.005	0.096	0	0	0.8	0.508	0	0	0	0	0	0	0	0	0	0	0	0	0	0	0	0	0	1.416
Glaucium_flavum	Papaveraceae	Ranunculales	July 10	Family bed, Kew Gardens	3	Bee	0.066	0	14.059	1.609	0.263	0.235	1.1	0.938	0	0	0	0	0	0	0	0	0	0	0	0	0	0	0	0	0	18.269
Lamprocapnos_spectabilis	Papaveraceae	Ranunculales	May 25	Duke's Garden, Kew Gardens	2	Bee	0.003	0	0.004	0.105	0.017	0	1.841	1.401	0.009	0.016	0	0	0	0	0	0	0	0	0	0	0	0	0	0	0	3.397
Romneya_coulteri	Papaveraceae	Ranunculales	July 5	Family bed, Kew Gardens	2	Bee	0.081	0.048	1.293	0.187	0.022	0.052	0.254	2.579	0.064	0.009	0	0	0	0	0	0	0	0	0	0	0	0	0	0	0	4.589
Digitalis_purpurea	Plantaginaceae	Lamiales	June 20	Kew Gardens or nearby area	3	Bee	0.026	0	0.415	0.196	0.015	0	0.145	1.963	0.054	0	0	0	0	0.087	0	0	0	0	0	0	0	0	0	0	0	2.901
Polemonium_caeruleum	Polemoniaceae	Ericales	May 25	Family bed, Kew Gardens	3	Bee	0.011	0	0	0.029	0.01	0	0.17	0.006	1.817	0.788	0	0	0	0	0	1.827	0	0	4.017	0	0	1.737	0	0	0	10.412
Helleborus_foetidus	Ranunculaceae	Ranunculales	April 6	Kew Gardens or nearby area	5	Bee	0.01	0	0	0.244	0.141	0	2.053	2.375	0.037	0	0	0	0	0	0	0	0	0	0	0	0	0	0	0	0	4.86
Solanum_dulcamara	Solanaceae	Solanales	June 5	Kew Gardens or nearby area	2	Bee	0.041	0	0	0.046	0.035	0	0.515	0.587	0.134	0	0	0	0	0.173	0	0	0	0	0	0	0	0	0	0	0	1.531
