# Supplementary material for: Engineered yeast provides rare but essential pollen sterols for honeybees
Source: Nature. 2025 Aug 20;646(8084):365–71. doi: 10.1038/s41586-025-09431-y (PMC12507675; doi:10.1038/s41586-025-09431-y)
Supplement: Supplementary file 4 — Statistical analysis on the sterol composition of samples taken from colonies used during the yeast-feeding trial. [file 41586_2025_9431_MOESM4_ESM.xlsx]

## Sheet: Supplementary Data 2
Gaussian GLMM		Total			Tet			24-MC			Camp			Isofuc			Sito			Chol			Desmo
Term	Stat	Nurses	Pupae	Nurse Guts	Nurses	Pupae	Nurse Guts	Nurses	Pupae	Nurse Guts	Nurses	Pupae	Nurse Guts	Nurses	Pupae	Nurse Guts	Nurses	Pupae	NurseGuts	Nurses	Pupae	Nurse Guts	Nurses	Pupae	Nurse Guts
Diet	Chi-squared	48.037	4.3943	63.002	76.662	1.6332	193.19	86.322	11.153	119.607	29.924	46.934	13.739	12.652	2.3836	20.9	12.615	27.721	34.009	37.588	12.772	78.5	6.3428	2.9637	1.1445
	Degrees of freedom	3	3	3	3	3	3	3	3	3	3	3	3	3	3	3	3	3	3	3	3	3	3	3	3
	P value	2.091e-10 ***	0.22191	1.341e-13 ***	< 2.2e-16 ***	0.65189	< 2.2e-16 ***	< 2.2e-16 ***	0.0109287 *	< 2.2e-16 ***	1.432e-06 ***	3.589e-10 ***	0.003282 **	0.005452 **	0.496689	0.0001105 ***	0.005548 **	4.156e-06 ***	1.973e-07 ***	3.507e-08 ***	0.005157 **	< 2.2e-16 ***	0.09607	0.3973	0.7663
Time	Chi-squared	64.579	14.9414	160.243	58.578	7.6715	107.78	113.031	19.717	108.991	32.269	59.257	52.94	986.266	19.9591	81.067	81.597	37.388	128.295	24.306	26.745	27.625	150.66	49.4673	40.9373
	Degrees of freedom	7	4	7	7	4	7	7	4	7	7	4	7	7	4	7	7	4	7	7	4	7	7	4	7
	P value	1.827e-11 ***	0.004824 **	< 2.2e-16 ***	2.900e-10 ***	0.10438	< 2.2e-16 ***	< 2.2e-16 ***	0.0005679 ***	< 2.2e-16 ***	3.621e-05 ***	4.157e-12 ***	3.81e-09 ***	< 2.2e-16 ***	0.0005088 ***	8.343e-15 ***	6.504e-15 ***	1.499e-07 ***	< 2.2e-16 ***	0.001007 **	2.239e-05 ***	0.000257 ***	< 2e-16 ***	4.664e-10 ***	8.323e-07 ***
Diet*Time	Chi-squared	67.744	7.1299	56.892	126.179	26.1706	148.59	75.131		89.085		25.121		37.602		42.865	37.205	23.084	35.139	55.963	28.365	84.146	32.9841
	Degrees of freedom	21	12	21	21	12	21	21		21		12		21		21	21	12	21	21	12	21	21
	P value	8.044e-07 ***	0.849385	3.729e-05 ***	< 2.2e-16 ***	0.01015 *	< 2.2e-16 ***	5.17e-08 ***		2.32e-10 ***		0.01426 *		0.014342 *		0.0032705 **	0.015945 *	0.02702 *	0.02726 *	5.111e-05 ***	0.004890 **	1.619e-09 ***	0.04639 *
Post hoc with Tukey adjustment		Total			Tet			24-MC			Camp			Isofuc			Sito			Chol			Desmo
Time	Comparison	Nurses	Pupae	Nurse Guts	Nurses	Pupae	Nurse Guts	Nurses	Pupae	Nurse Guts	Nurses	Pupae	Nurse Guts	Nurses	Pupae	Nurse Guts	Nurses	Pupae	NurseGuts	Nurses	Pupae	Nurse Guts	Nurses	Pupae	Nurse Guts
t0	MxSt - Base	0.8256		0.7194	1		1	0.9996		0.9938	0.0652		1	0.8635		0.0751	0.9999		0.6343	0.1355		0.3323	0.4251		0.5628
	MxSt - Tet	0.3194		0.7734	1		1	0.5693		0.9515	0.7181		1	0.1847		0.2512	0.9259		0.7778	0.8482		0.879	0.5364		0.7164
	MxSt - WT	0.9905		0.968	1		1	0.9996		1	0.9967		1	0.995		0.9199	0.9978		0.9756	0.7058		0.5331	0.9137		0.6784
	Base - Tet	0.8237		0.9997	1		1	0.6321		0.993	0.4641		1	0.0311		0.9338	0.9072		0.995	0.5175		0.7756	0.9978		0.9946
	Base - WT	0.9439		0.9332	1		1	1		0.9964	0.1054		1	0.7374		0.2707	0.9952		0.8658	0.6814		0.9857	0.8175		0.9979
	Tet - WT	0.49		0.9586	1		1	0.6318		0.962	0.8332		1	0.2848		0.6094	0.9724		0.9506	0.9936		0.929	0.8996		0.9999
t15	MxSt - Base	0.5536	1	0.9525	1	1	0.1359	0.8155	0.9999	0.9891	0.9758	0.9878	0.9988	0.2406	0.7243	0.9984	0.5919	0.9999	0.9442	0.9999	0.9491	0.8412	0.99	0.9967	0.994
	MxSt - Tet	0.9822	0.999	0.9994	1	1	0.7445	0.9954	1	0.9824	0.9654	0.9709	0.9682	0.1738	0.9841	0.988	0.4444	1	0.946	0.956	0.8303	0.777	0.9994	1	0.999
	MxSt - WT	0.2218	1	0.5408	1	1	0.1359	0.7404	0.9998	0.7347	0.5181	0.9949	0.9964	0.2104	0.9983	0.4678	0.3376	0.9998	0.9992	0.1394	0.9944	0.6058	0.5524	1	0.9913
	Base - Tet	0.7796	0.9997	0.9182	1	1	0.6409	0.6823	1	0.9019	0.8128	0.9995	0.99	0.9981	0.5059	0.9985	0.9949	1	1	0.9359	0.9893	0.9993	0.9977	0.9963	0.9783
	Base - WT	0.9262	1	0.8476	1	1	1	0.9991	1	0.8914	0.7714	0.9998	0.9999	0.9999	0.8159	0.3729	0.9724	0.999	0.9011	0.162	0.8594	0.9767	0.7415	0.9954	0.947
	Tet - WT	0.4052	0.9997	0.4695	1	1	0.6409	0.5969	1	0.5036	0.2602	0.9971	0.9951	0.9996	0.9527	0.2894	0.9975	0.9997	0.9035	0.043	0.692	0.9919	0.6285	1	0.9988
t30	MxSt - Base	0.0608	0.9785	0.6714	0.7643	0.0108	0.0501	0.0471	0.9878	0.02	0.9151	0.6266	0.0127	0.0003	0.9667	0.79	0.859	0.696	0.475	0.0543	0.9099	0.5995	1	0.9992	1
	MxSt - Tet	0.0333	0.9993	0.5916	0.8183	1	0.8601	0.0216	0.9993	0.0177	0.9975	0.9993	0.7884	0.0118	0.55	0.9426	0.7146	0.9944	0.8593	0.3896	0.6998	0.5341	0.9989	0.9992	1
	MxSt - WT	0.3254	0.9117	0.4717	0.7939	0.852	0.025	0.2472	0.9996	0.2193	0.9938	0.714	0.9694	0.1521	0.5633	0.9992	0.988	0.6885	0.9234	0.7533	0.9979	0.8737	0.9978	0.9997	1
	Base - Tet	0.9567	0.9926	0.9992	1	0.0108	0.262	0.9381	0.9971	1	0.9795	0.7012	0.1295	0.9134	0.8211	0.9833	0.9845	0.8338	0.9125	0.8851	0.9742	0.9996	0.9987	1	1
	Base - WT	0.8366	0.9936	0.9885	0.9999	0.0751	0.9931	0.8648	0.9736	0.7283	0.9796	0.9989	0.0427	0.1508	0.8318	0.8564	0.9674	1	0.8443	0.3845	0.9621	0.9609	0.9976	1	1
	Tet - WT	0.5924	0.9492	0.9974	1	0.852	0.1588	0.5824	0.9958	0.7017	1	0.7835	0.9631	0.5929	1	0.973	0.867	0.8277	0.9984	0.8957	0.8012	0.9334	1	1	1
t45	MxSt - Base	0.0235	0.9527	0.0133	0.2705	0.193	<.0001	0.0006	0.0348	<.0001	0.7718	0.0111	0.2437	0.3367	0.9994	0.9925	0.7859	0.5058	<.0001	0.2473	0.8976	<.0001	0.1833	0.7956	0.5937
	MxSt - Tet	0.1199	0.6403	0.0032	0.9372	0.193	0.0005	0.0263	0.1024	<.0001	0.9883	0.8037	0.9643	0.8485	0.9913	0.6699	0.9995	0.9356	0.9615	0.3792	0.8976	<.0001	0.9878	0.991	0.8095
	MxSt - WT	0.936	0.9483	0.0002	0.2705	0.193	<.0001	0.8668	0.3708	<.0001	0.9998	0.8763	0.9842	0.8708	0.8403	0.8648	0.916	0.999	0.966	0.7778	0.9741	<.0001	0.1343	0.4814	0.238
	Base - Tet	0.9077	0.9112	0.9653	0.6026	1	0.0015	0.6284	0.9624	0.9772	0.576	0.0947	0.4977	0.8167	0.9767	0.4964	0.8455	0.2109	0.0001	0.9934	1	0.9877	0.3261	0.6235	0.1481
	Base - WT	0.0998	1	0.5259	1	1	0.997	0.0078	0.6246	0.9947	0.7275	0.0681	0.1217	0.7909	0.7803	0.7181	0.992	0.5915	0.0001	0.7914	0.9927	0.9716	0.0004	0.1032	0.0124
	Tet - WT	0.3508	0.9172	0.8083	0.6026	1	0.003	0.1609	0.8856	0.9985	0.9948	0.9987	0.8385	1	0.9491	0.9843	0.9496	0.8862	1	0.9117	0.9927	0.9995	0.0651	0.662	0.7476
t60	MxSt - Base	0.072	0.1989	0.0046	<.0001	1	<.0001	0.0016	0.7248	<.0001	0.0077	0.0011	0.0455	0.1161	0.1986	0.0179	0.0063	<.0001	0.0027	0.035	0.6199	0.001	0.008	0.0468	0.2933
	MxSt - Tet	0.0307	0.9955	0.0004	<.0001	1	0.0001	0.0426	0.3696	<.0001	0.9976	0.4082	0.9934	0.892	0.7912	0.7524	0.7799	0.8393	1	0.0192	0.1929	0.0002	0.705	0.7925	0.9992
	MxSt - WT	0.0393	0.9921	0.0002	<.0001	1	<.0001	0.0724	0.7263	<.0001	0.9998	0.1982	0.975	0.6104	0.7013	0.389	0.5943	0.771	0.8761	0.2541	0.661	0.0001	0.8564	0.1604	0.7654
	Base - Tet	0.986	0.1282	0.8925	0.6401	1	0.2363	0.6781	0.9327	0.6718	0.0043	0.065	0.0854	0.4126	0.6936	0.0008	0.0833	0.0003	0.0024	0.996	0.0126	0.9644	0.1277	0.2908	0.3611
	Base - WT	0.9947	0.3183	0.7856	1	1	0.8939	0.5414	1	0.5318	0.0097	0.1653	0.1199	0.73	0.7843	0.0001	0.1613	0.0004	0.0249	0.7997	0.1017	0.8969	0.0682	0.9366	0.8524
	Tet - WT	0.9997	0.9553	0.9959	0.6401	1	0.6319	0.9963	0.9318	0.996	0.993	0.9684	0.9987	0.9547	0.9986	0.9325	0.9896	0.9992	0.8578	0.6705	0.8109	0.996	0.9922	0.6214	0.836
t75	MxSt - Base	<.0001	1	0.0002	<.0001	0.5298	<.0001	<.0001	0.0152	<.0001	<.0001	<.0001	0.9918	0.0477	0.9959	0.0265	0.6182	0.108	0.054	0.0001	0.0025	<.0001	0.528	0.9756	0.9996
	MxSt - Tet	<.0001	0.4834	<.0001	<.0001	0.7247	<.0001	<.0001	0.0759	<.0001	0.9974	0.9991	0.9774	0.787	0.9998	0.4332	0.4132	0.9775	0.967	<.0001	0.0011	<.0001	0.8115	0.9996	0.985
	MxSt - WT	<.0001	1	<.0001	<.0001	0.6188	<.0001	<.0001	0.6285	<.0001	0.9988	0.3099	1	0.9886	0.9969	0.4239	0.972	0.6576	0.9959	<.0001	0.0042	<.0001	0.9934	0.9506	1
	Base - Tet	0.7329	0.4763	0.4688	0.605	0.1257	0.2014	0.7522	0.9861	0.8516	0.0001	0.0001	0.9003	0.3239	0.9925	0.0002	0.0358	0.0778	0.016	0.9591	0.9026	0.9701	0.9648	0.9933	0.968
	Base - WT	1	1	0.3648	1	1	0.9367	0.2696	0.368	0.8398	<.0001	0.012	0.988	0.1011	1	0.0002	0.8656	0.7859	0.0304	0.9978	0.996	0.9963	0.6942	0.803	0.9998
	Tet - WT	0.7284	0.5476	0.9979	0.605	0.1834	0.4995	0.84	0.6377	1	1	0.4595	0.9832	0.9274	0.9941	1	0.1995	0.4934	0.9953	0.9891	0.9747	0.9958	0.9251	0.9367	0.9814
t91	MxSt - Base	0.4064		0.8359	0.6772		0.2234	0.0043		0.1138	0.296		0.1856	0.9982		0.9999	0.3288		0.6905	0.7437		0.7281	0.9647		0.9999
	MxSt - Tet	0.0282		0.6062	0.6064		0.1855	0.0068		0.1356	0.7958		0.8684	0.9861		1	0.2093		0.9077	0.1855		0.6108	0.9998		1
	MxSt - WT	0.1668		0.6016	0.5946		0.0878	0.115		0.2213	0.6688		0.7867	0.8673		0.979	0.3145		0.9096	0.5263		0.7306	0.991		0.9998
	Base - Tet	0.7561		0.9933	1		0.9995	0.9572		0.9891	0.7782		0.537	0.9991		0.9998	0.0055		0.959	0.8508		0.9999	0.9485		0.9999
	Base - WT	0.9901		0.9928	1		0.9969	0.4569		0.9491	0.8746		0.6301	0.9547		0.9737	0.0102		0.9577	0.9968		0.9995	0.9968		1
	Tet - WT	0.8698		1	1		0.9841	0.7004		0.9944	0.9963		0.9984	0.9733		0.9804	0.9953		1	0.9083		0.9973	0.9824		0.9999
t106	MxSt - Base	0.4411		0.6525	0.9859		0.7253	0.0289		0.2245	0.7252		0.9335	0.9995		0.9998	0.9289		0.9979	0.423		0.6207	0.9916		0.8732
	MxSt - Tet	0.1863		0.5657	0.9786		0.4971	0.1574		0.5848	1		0.8368	1		0.9997	0.2708		0.9995	0.1399		0.48	1		0.8315
	MxSt - WT	0.5041		0.5066	0.9786		0.457	0.1134		0.2327	0.9727		0.9377	0.913		0.9943	0.9978		0.9442	0.1132		0.8469	1		0.818
	Base - Tet	0.9957		1	1		0.9985	0.8035		0.8716	0.7981		0.6417	0.9994		0.9988	0.2123		0.9998	0.9893		1	0.9953		1
	Base - WT	0.9938		1	1		0.9966	0.8631		0.9935	0.9325		0.7607	0.977		0.9928	0.9777		0.9935	0.9796		0.9688	0.9962		1
	Tet - WT	0.9471		0.9998	1		0.9999	0.9991		0.9463	0.9848		0.9961	0.9359		0.999	0.3125		0.9805	0.9998		0.9491	1		1
