# Supplementary material for: Engineered yeast provides rare but essential pollen sterols for honeybees
Source: Nature. 2025 Aug 20;646(8084):365–71. doi: 10.1038/s41586-025-09431-y (PMC12507675; doi:10.1038/s41586-025-09431-y)
Supplement: Supplementary file 5 — Hive temperature and humidity recordings taken during the yeast-feeding trial. [file 41586_2025_9431_MOESM5_ESM.xlsx]

## Sheet: Supplementary Data 3
timestamp	Nuc	IHS_ID	Room	humidity	pcb_temperature_one	Day	hum_predicted	Hour	Date	Diet
2022-06-15	2	11	1	56.3868	32.1403	-5	57.1943	0	2022-06-15
2022-06-15	7	34	1	81.8665	21.2079	-5	80.0926	0	2022-06-15
2022-06-15	15	16	1	59.0037	24.1072	-5	61.4184	0	2022-06-15
2022-06-15	21	27	2	74.176	21.0899	-5	72.3475	0	2022-06-15
2022-06-15	13	18	1	66.0901	22.7666	-5	66.7386	0	2022-06-15
2022-06-15	10	41	1	56.1452	30.907	-5	58.4328	0	2022-06-15
2022-06-15	8	15	1	53.363	26.3881	-5	54.9271	0	2022-06-15
2022-06-15	6	35	1	62.32	23.4959	-5	62.0898	0	2022-06-15
2022-06-15	1	14	1	62.3098	30.2921	-5	63.1439	0	2022-06-15
2022-06-15	23	50	2	71.2896	19.1987	-5	70.0956	0	2022-06-15
2022-06-15	14	39	1	58.8206	24.404	-5	59.8824	0	2022-06-15
2022-06-15	12	22	1	57.5376	25.094	-5	59.0654	0	2022-06-15
2022-06-15	19	38	2	73.8683	17.5274	-5	71.3621	0	2022-06-15
2022-06-15	16	23	2	63.1338	13.6556	-5	63.5267	0	2022-06-15
2022-06-15	20	43	2	60.4991	13.543	-5	61.0319	0	2022-06-15
2022-06-15	9	37	1	60.9899	21.5725	-5	63.7187	0	2022-06-15
2022-06-15	22	42	2	77.9373	22.6308	-5	75.59	0	2022-06-15
2022-06-15	3	32	1	55.9138	31.1751	-5	57.296	0	2022-06-15
2022-06-15	ambient	12	1	66.5899	14.9516	-5	69.3085	0	2022-06-15
2022-06-15	4	20	1	56.3767	17.6829	-5	59.1779	0	2022-06-15
2022-06-15	11	13	1	55.3594	31.0732	-5	57.8752	0	2022-06-15
2022-06-15	24	28	2	81.1201	22.4484	-5	78.4434	0	2022-06-15
2022-06-15 00:30:00	10	41	1	56.1885	30.6925	-5	56.1885	0	2022-06-15
2022-06-15 00:30:00	6	35	1	63.1719	23.2492	-5	63.219	0	2022-06-15
2022-06-15 00:30:00	13	18	1	66.7374	22.3984	-5	66.7361	0	2022-06-15
2022-06-15 00:30:00	23	50	2	72.0169	18.4265	-5	72.0195	0	2022-06-15
2022-06-15 00:30:00	3	32	1	56.1249	31.0607	-5	56.1173	0	2022-06-15
2022-06-15 00:30:00	22	42	2	78.7359	22.3805	-5	78.7638	0	2022-06-15
2022-06-15 00:30:00	1	14	1	62.4242	30.049	-5	62.423	0	2022-06-15
2022-06-15 00:30:00	14	39	1	59.8658	23.9785	-5	59.829	0	2022-06-15
2022-06-15 00:30:00	24	28	2	81.9809	22.3305	-5	81.9656	0	2022-06-15
2022-06-15 00:30:00	ambient	12	1	68.5913	14.4082	-5	68.5328	0	2022-06-15
2022-06-15 00:30:00	12	22	1	58.1467	24.8866	-5	58.12	0	2022-06-15
2022-06-15 00:30:00	4	20	1	56.2342	17.2682	-5	56.2368	0	2022-06-15
2022-06-15 00:30:00	15	16	1	59.7946	23.4065	-5	59.7285	0	2022-06-15
2022-06-15 00:30:00	9	37	1	61.4909	20.8111	-5	61.4947	0	2022-06-15
2022-06-15 00:30:00	11	13	1	55.7154	30.9248	-5	55.7015	0	2022-06-15
2022-06-15 00:30:00	21	27	2	75.0407	20.6716	-5	75.0343	0	2022-06-15
2022-06-15 00:30:00	16	23	2	65.0602	13.1194	-5	64.8904	0	2022-06-15
2022-06-15 00:30:00	19	38	2	74.766	17.1467	-5	74.7902	0	2022-06-15
2022-06-15 00:30:00	8	15	1	53.7216	25.9663	-5	53.7318	0	2022-06-15
2022-06-15 00:30:00	20	43	2	61.9003	13.1819	-5	61.8851	0	2022-06-15
2022-06-15 00:30:00	2	11	1	56.458	31.933	-5	56.4886	0	2022-06-15
2022-06-15 00:30:00	7	34	1	82.913	21.1042	-5	82.8462	0	2022-06-15
2022-06-15 01:00:00	21	27	2	75.8087	20.3892	-5	75.8075	1	2022-06-15
2022-06-15 01:00:00	15	16	1	60.5016	22.3305	-5	60.555	1	2022-06-15
2022-06-15 01:00:00	13	18	1	67.5283	22.0874	-5	67.5728	1	2022-06-15
2022-06-15 01:00:00	1	14	1	62.5285	29.863	-5	62.5132	1	2022-06-15
2022-06-15 01:00:00	7	34	1	83.6136	21.0113	-5	83.6123	1	2022-06-15
2022-06-15 01:00:00	10	41	1	56.2088	30.4494	-5	56.2152	1	2022-06-15
2022-06-15 01:00:00	2	11	1	56.6386	32.0116	-5	56.5381	1	2022-06-15
2022-06-15 01:00:00	3	32	1	56.2826	31.1751	-5	56.2864	1	2022-06-15
2022-06-15 01:00:00	4	20	1	56.0715	16.8607	-5	56.0664	1	2022-06-15
2022-06-15 01:00:00	6	35	1	64.0798	22.7934	-5	64.0073	1	2022-06-15
2022-06-15 01:00:00	12	22	1	58.7621	24.4647	-5	58.7214	1	2022-06-15
2022-06-15 01:00:00	9	37	1	62.0936	20.1247	-5	62.1076	1	2022-06-15
2022-06-15 01:00:00	ambient	12	1	69.99	13.9899	-5	69.9989	1	2022-06-15
2022-06-15 01:00:00	11	13	1	56.0715	30.5673	-5	56.0842	1	2022-06-15
2022-06-15 01:00:00	16	23	2	66.4856	12.7243	-5	66.4792	1	2022-06-15
2022-06-15 01:00:00	23	50	2	72.8765	17.7187	-5	72.8829	1	2022-06-15
2022-06-15 01:00:00	22	42	2	79.5141	22.3591	-5	79.453	1	2022-06-15
2022-06-15 01:00:00	14	39	1	60.5601	23.6496	-5	60.6199	1	2022-06-15
2022-06-15 01:00:00	24	28	2	82.8557	21.9622	-5	82.8392	1	2022-06-15
2022-06-15 01:00:00	8	15	1	54.0243	25.8626	-5	54.0255	1	2022-06-15
2022-06-15 01:00:00	19	38	2	76.0656	16.7498	-5	76.0567	1	2022-06-15
2022-06-15 01:00:00	20	43	2	63.1694	12.6028	-5	63.2037	1	2022-06-15
2022-06-15 01:30:00	3	32	1	56.458	31.3646	-5	56.4504	1	2022-06-15
2022-06-15 01:30:00	7	34	1	84.491	20.3427	-5	84.4897	1	2022-06-15
2022-06-15 01:30:00	24	28	2	83.6517	21.6476	-5	83.6657	1	2022-06-15
2022-06-15 01:30:00	21	27	2	76.5564	20.2998	-5	76.5818	1	2022-06-15
2022-06-15 01:30:00	8	15	1	54.215	25.5694	-5	54.2163	1	2022-06-15
2022-06-15 01:30:00	12	22	1	59.2962	24.1108	-5	59.3356	1	2022-06-15
2022-06-15 01:30:00	15	16	1	61.763	21.5547	-5	61.8393	1	2022-06-15
2022-06-15 01:30:00	1	14	1	62.6048	29.7629	-5	62.5921	1	2022-06-15
2022-06-15 01:30:00	13	18	1	68.337	21.678	-5	68.2455	1	2022-06-15
2022-06-15 01:30:00	14	39	1	61.421	23.3833	-5	61.337	1	2022-06-15
2022-06-15 01:30:00	ambient	12	1	71.2718	13.3714	-5	71.2896	1	2022-06-15
2022-06-15 01:30:00	11	13	1	56.4911	30.3564	-5	56.4835	1	2022-06-15
2022-06-15 01:30:00	6	35	1	64.7486	22.4878	-5	64.7703	1	2022-06-15
2022-06-15 01:30:00	20	43	2	64.5109	11.8163	-5	64.467	1	2022-06-15
2022-06-15 01:30:00	9	37	1	62.7091	19.5884	-5	62.6811	1	2022-06-15
2022-06-15 01:30:00	4	20	1	55.8629	16.3923	-5	55.8604	1	2022-06-15
2022-06-15 01:30:00	23	50	2	73.8658	17.1645	-5	73.848	1	2022-06-15
2022-06-15 01:30:00	2	11	1	56.3894	32.1189	-5	56.4212	1	2022-06-15
2022-06-15 01:30:00	19	38	2	77.2837	16.303	-5	77.2812	1	2022-06-15
2022-06-15 01:30:00	22	42	2	80.0278	22.1946	-5	80.0227	1	2022-06-15
2022-06-15 01:30:00	16	23	2	68.1234	12.0951	-5	68.1323	1	2022-06-15
2022-06-15 01:30:00	10	41	1	56.3004	30.3743	-5	56.2889	1	2022-06-15
2022-06-15 02:00:00	24	28	2	84.4299	21.3723	-5	84.4223	2	2022-06-15
2022-06-15 02:00:00	9	37	1	63.1973	19.1594	-5	63.2342	2	2022-06-15
2022-06-15 02:00:00	21	27	2	77.2787	20.0532	-5	77.2405	2	2022-06-15
2022-06-15 02:00:00	12	22	1	59.8175	23.6532	-5	59.8061	2	2022-06-15
2022-06-15 02:00:00	ambient	12	1	72.7417	12.7208	-5	72.7023	2	2022-06-15
2022-06-15 02:00:00	1	14	1	62.4395	29.7987	-5	62.4573	2	2022-06-15
2022-06-15 02:00:00	20	43	2	65.5675	11.3837	-5	65.5523	2	2022-06-15
2022-06-15 02:00:00	16	23	2	69.6976	11.4516	-5	69.6645	2	2022-06-15
2022-06-15 02:00:00	19	38	2	78.4434	15.8418	-5	78.4243	2	2022-06-15
2022-06-15 02:00:00	22	42	2	80.6483	21.8478	-5	80.6572	2	2022-06-15
2022-06-15 02:00:00	7	34	1	85.2971	19.8744	-5	85.2615	2	2022-06-15
2022-06-15 02:00:00	4	20	1	55.6519	15.8811	-5	55.6481	2	2022-06-15
2022-06-15 02:00:00	15	16	1	63.2991	21.3437	-5	63.2635	2	2022-06-15
2022-06-15 02:00:00	2	11	1	56.4682	32.3084	-5	56.5254	2	2022-06-15
2022-06-15 02:00:00	13	18	1	68.6778	21.3437	-5	68.6791	2	2022-06-15
2022-06-15 02:00:00	11	13	1	56.7632	30.2277	-5	56.7874	2	2022-06-15
2022-06-15 02:00:00	10	41	1	56.3589	30.2885	-5	56.3614	2	2022-06-15
2022-06-15 02:00:00	3	32	1	56.5496	32.0939	-5	56.5547	2	2022-06-15
2022-06-15 02:00:00	8	15	1	54.4591	25.3764	-5	54.4693	2	2022-06-15
2022-06-15 02:00:00	6	35	1	65.7074	22.4913	-5	65.6286	2	2022-06-15
2022-06-15 02:00:00	14	39	1	61.7681	23.3458	-5	61.7846	2	2022-06-15
2022-06-15 02:00:00	23	50	2	74.7126	16.521	-5	74.7343	2	2022-06-15
2022-06-15 02:30:00	23	50	2	75.6612	16.1242	-5	75.6472	2	2022-06-15
2022-06-15 02:30:00	6	35	1	66.1245	22.1875	-5	66.1881	2	2022-06-15
2022-06-15 02:30:00	20	43	2	66.6407	10.8796	-5	66.6382	2	2022-06-15
2022-06-15 02:30:00	13	18	1	68.9982	20.8182	-5	69.0198	2	2022-06-15
2022-06-15 02:30:00	1	14	1	62.4369	29.6199	-5	62.4331	2	2022-06-15
2022-06-15 02:30:00	8	15	1	54.6855	25.1047	-5	54.6855	2	2022-06-15
2022-06-15 02:30:00	22	42	2	81.2739	21.4295	-5	81.2752	2	2022-06-15
2022-06-15 02:30:00	14	39	1	62.4217	22.9811	-5	62.3657	2	2022-06-15
2022-06-15 02:30:00	10	41	1	56.3156	30.4029	-5	56.3016	2	2022-06-15
2022-06-15 02:30:00	15	16	1	64.4358	20.9469	-5	64.4473	2	2022-06-15
2022-06-15 02:30:00	4	20	1	55.4255	15.3699	-5	55.4319	2	2022-06-15
2022-06-15 02:30:00	12	22	1	60.2422	23.1885	-5	60.2562	2	2022-06-15
2022-06-15 02:30:00	24	28	2	85.0479	21.0971	-5	85.053	2	2022-06-15
2022-06-15 02:30:00	19	38	2	79.4378	15.2912	-5	79.4352	2	2022-06-15
2022-06-15 02:30:00	2	11	1	56.6996	31.958	-5	56.7009	2	2022-06-15
2022-06-15 02:30:00	3	32	1	56.6691	32.6444	-5	56.6272	2	2022-06-15
2022-06-15 02:30:00	21	27	2	77.8534	19.928	-5	77.842	2	2022-06-15
2022-06-15 02:30:00	7	34	1	85.8821	19.878	-5	85.8884	2	2022-06-15
2022-06-15 02:30:00	16	23	2	70.8674	10.9511	-5	70.8483	2	2022-06-15
2022-06-15 02:30:00	9	37	1	63.8407	18.5838	-5	63.828	2	2022-06-15
2022-06-15 02:30:00	ambient	12	1	73.8785	12.1952	-5	73.8734	2	2022-06-15
2022-06-15 02:30:00	11	13	1	57.0811	30.192	-5	57.0633	2	2022-06-15
2022-06-15 03:00:00	11	13	1	57.1294	29.9131	-5	57.1396	3	2022-06-15
2022-06-15 03:00:00	13	18	1	69.4128	20.4142	-5	69.3886	3	2022-06-15
2022-06-15 03:00:00	7	34	1	86.4441	18.9806	-5	86.4606	3	2022-06-15
2022-06-15 03:00:00	10	41	1	56.2215	30.3743	-5	56.2266	3	2022-06-15
2022-06-15 03:00:00	24	28	2	85.6354	20.4857	-5	85.6392	3	2022-06-15
2022-06-15 03:00:00	21	27	2	78.4816	19.6992	-5	78.4739	3	2022-06-15
2022-06-15 03:00:00	14	39	1	62.7218	22.4878	-5	62.8044	3	2022-06-15
2022-06-15 03:00:00	9	37	1	64.3697	18.044	-5	64.3634	3	2022-06-15
2022-06-15 03:00:00	8	15	1	54.8126	24.8223	-5	54.8114	3	2022-06-15
2022-06-15 03:00:00	4	20	1	55.2348	14.8694	-5	55.2411	3	2022-06-15
2022-06-15 03:00:00	6	35	1	66.6204	21.7584	-5	66.614	3	2022-06-15
2022-06-15 03:00:00	3	32	1	56.4072	32.9483	-5	56.4657	3	2022-06-15
2022-06-15 03:00:00	2	11	1	57.1955	31.6792	-5	57.1587	3	2022-06-15
2022-06-15 03:00:00	22	42	2	81.8792	21.2186	-5	81.8728	3	2022-06-15
2022-06-15 03:00:00	23	50	2	76.4293	15.6916	-5	76.4191	3	2022-06-15
2022-06-15 03:00:00	ambient	12	1	74.8678	11.7555	-5	74.8907	3	2022-06-15
2022-06-15 03:00:00	15	16	1	65.5141	20.8039	-5	65.5052	3	2022-06-15
2022-06-15 03:00:00	19	38	2	80.2617	14.7264	-5	80.2897	3	2022-06-15
2022-06-15 03:00:00	20	43	2	67.63	10.4721	-5	67.6402	3	2022-06-15
2022-06-15 03:00:00	1	14	1	62.4369	29.4162	-5	62.4242	3	2022-06-15
2022-06-15 03:00:00	12	22	1	60.6796	22.8024	-5	60.6911	3	2022-06-15
2022-06-15 03:00:00	16	23	2	71.9559	10.5293	-5	71.9966	3	2022-06-15
2022-06-15 03:30:00	20	43	2	68.7363	10.4256	-5	68.7185	3	2022-06-15
2022-06-15 03:30:00	8	15	1	55.0313	24.6185	-5	55.025	3	2022-06-15
2022-06-15 03:30:00	22	42	2	82.4387	21.0649	-5	82.431	3	2022-06-15
2022-06-15 03:30:00	23	50	2	77.1413	15.1732	-5	77.1464	3	2022-06-15
2022-06-15 03:30:00	24	28	2	86.2686	20.2283	-5	86.2585	3	2022-06-15
2022-06-15 03:30:00	3	32	1	56.458	32.884	-5	56.458	3	2022-06-15
2022-06-15 03:30:00	19	38	2	81.1353	14.3367	-5	81.0895	3	2022-06-15
2022-06-15 03:30:00	15	16	1	66.4881	20.5894	-5	66.464	3	2022-06-15
2022-06-15 03:30:00	14	39	1	63.4008	21.8085	-5	63.3754	3	2022-06-15
2022-06-15 03:30:00	10	41	1	56.2114	30.1634	-5	56.2101	3	2022-06-15
2022-06-15 03:30:00	9	37	1	64.9038	17.615	-5	64.9038	3	2022-06-15
2022-06-15 03:30:00	2	11	1	57.5058	31.479	-5	57.5338	3	2022-06-15
2022-06-15 03:30:00	21	27	2	78.9902	19.5169	-5	78.9826	3	2022-06-15
2022-06-15 03:30:00	6	35	1	67.0146	21.2365	-5	67.0337	3	2022-06-15
2022-06-15 03:30:00	1	14	1	62.4217	29.3339	-5	62.409	3	2022-06-15
2022-06-15 03:30:00	7	34	1	87.0901	18.5945	-5	87.1104	3	2022-06-15
2022-06-15 03:30:00	13	18	1	69.6874	20.0281	-5	69.6836	3	2022-06-15
2022-06-15 03:30:00	4	20	1	55.0949	14.4082	-5	55.0949	3	2022-06-15
2022-06-15 03:30:00	12	22	1	61.2544	22.7452	-5	61.2391	3	2022-06-15
2022-06-15 03:30:00	11	13	1	57.3303	29.6056	-5	57.3329	3	2022-06-15
2022-06-15 03:30:00	ambient	12	1	76.0223	11.7662	-5	76.0122	3	2022-06-15
2022-06-15 03:30:00	16	23	2	73.4156	10.5078	-5	73.3762	3	2022-06-15
2022-06-15 04:00:00	4	20	1	55.0161	14.0757	-5	55.0148	4	2022-06-15
2022-06-15 04:00:00	22	42	2	82.9448	21.2651	-5	82.9473	4	2022-06-15
2022-06-15 04:00:00	14	39	1	64.1358	21.6333	-5	64.1421	4	2022-06-15
2022-06-15 04:00:00	20	43	2	69.6162	10.2576	-5	69.6111	4	2022-06-15
2022-06-15 04:00:00	16	23	2	74.3617	10.3755	-5	74.3375	4	2022-06-15
2022-06-15 04:00:00	12	22	1	61.7376	22.7809	-5	61.7363	4	2022-06-15
2022-06-15 04:00:00	11	13	1	57.6609	29.7629	-5	57.6381	4	2022-06-15
2022-06-15 04:00:00	9	37	1	65.476	17.2253	-5	65.4671	4	2022-06-15
2022-06-15 04:00:00	24	28	2	86.7976	20.214	-5	86.8001	4	2022-06-15
2022-06-15 04:00:00	10	41	1	56.2597	29.813	-5	56.2482	4	2022-06-15
2022-06-15 04:00:00	23	50	2	77.978	14.9087	-5	77.964	4	2022-06-15
2022-06-15 04:00:00	6	35	1	67.8029	21.0256	-5	67.7254	4	2022-06-15
2022-06-15 04:00:00	15	16	1	67.2663	20.5823	-5	67.2651	4	2022-06-15
2022-06-15 04:00:00	ambient	12	1	76.9328	11.5982	-5	76.8972	4	2022-06-15
2022-06-15 04:00:00	13	18	1	69.9977	19.735	-5	70.0015	4	2022-06-15
2022-06-15 04:00:00	19	38	2	81.752	14.1865	-5	81.7431	4	2022-06-15
2022-06-15 04:00:00	8	15	1	55.1992	24.4647	-5	55.189	4	2022-06-15
2022-06-15 04:00:00	21	27	2	79.3462	19.6134	-5	79.3475	4	2022-06-15
2022-06-15 04:00:00	2	11	1	57.8313	31.6899	-5	57.7957	4	2022-06-15
2022-06-15 04:00:00	7	34	1	87.8199	18.3443	-5	87.7945	4	2022-06-15
2022-06-15 04:00:00	3	32	1	56.5216	33.0591	-5	56.5025	4	2022-06-15
2022-06-15 04:00:00	1	14	1	62.4624	29.4019	-5	62.4675	4	2022-06-15
2022-06-15 04:30:00	19	38	2	82.3929	13.922	-5	82.4018	4	2022-06-15
2022-06-15 04:30:00	12	22	1	62.203	22.8524	-5	62.2131	4	2022-06-15
2022-06-15 04:30:00	21	27	2	79.6107	19.5848	-5	79.6031	4	2022-06-15
2022-06-15 04:30:00	7	34	1	88.3921	17.7794	-5	88.4023	4	2022-06-15
2022-06-15 04:30:00	16	23	2	75.0204	10.3827	-5	75.0585	4	2022-06-15
2022-06-15 04:30:00	9	37	1	65.9617	16.9536	-5	65.9668	4	2022-06-15
2022-06-15 04:30:00	4	20	1	54.9347	13.7504	-5	54.936	4	2022-06-15
2022-06-15 04:30:00	15	16	1	67.9861	20.332	-5	68.0013	4	2022-06-15
2022-06-15 04:30:00	ambient	12	1	77.533	11.4016	-5	77.5851	4	2022-06-15
2022-06-15 04:30:00	3	32	1	56.6081	32.9555	-5	56.6043	4	2022-06-15
2022-06-15 04:30:00	1	14	1	62.4903	29.3661	-5	62.4776	4	2022-06-15
2022-06-15 04:30:00	11	13	1	57.844	29.7451	-5	57.8682	4	2022-06-15
2022-06-15 04:30:00	20	43	2	70.4402	10.2468	-5	70.5025	4	2022-06-15
2022-06-15 04:30:00	10	41	1	56.2342	29.3375	-5	56.2673	4	2022-06-15
2022-06-15 04:30:00	8	15	1	55.3238	24.2038	-5	55.3136	4	2022-06-15
2022-06-15 04:30:00	14	39	1	64.9445	21.5261	-5	64.9165	4	2022-06-15
2022-06-15 04:30:00	6	35	1	68.0039	20.6681	-5	68.0522	4	2022-06-15
2022-06-15 04:30:00	13	18	1	70.2088	19.3024	-5	70.2164	4	2022-06-15
2022-06-15 04:30:00	23	50	2	78.657	14.6692	-5	78.6634	4	2022-06-15
2022-06-15 04:30:00	22	42	2	83.3517	21.0971	-5	83.3656	4	2022-06-15
2022-06-15 04:30:00	2	11	1	57.7169	32.0116	-5	57.666	4	2022-06-15
2022-06-15 04:30:00	24	28	2	87.4207	20.2605	-5	87.4194	4	2022-06-15
2022-06-15 05:00:00	16	23	2	75.9613	11.6733	-5	75.8659	5	2022-06-15
2022-06-15 05:00:00	20	43	2	71.5414	11.6018	-5	71.4555	5	2022-06-15
2022-06-15 05:00:00	3	32	1	56.6488	33.1199	-5	56.6488	5	2022-06-15
2022-06-15 05:00:00	14	39	1	65.565	21.451	-5	65.5803	5	2022-06-15
2022-06-15 05:00:00	24	28	2	87.9242	20.2712	-5	87.9395	5	2022-06-15
2022-06-15 05:00:00	19	38	2	83.1024	13.9434	-5	83.0999	5	2022-06-15
2022-06-15 05:00:00	11	13	1	58.1441	29.9953	-5	58.12	5	2022-06-15
2022-06-15 05:00:00	9	37	1	66.4805	16.7713	-5	66.4869	5	2022-06-15
2022-06-15 05:00:00	7	34	1	89.061	18.5981	-5	89.0724	5	2022-06-15
2022-06-15 05:00:00	8	15	1	55.5527	24.1037	-5	55.5807	5	2022-06-15
2022-06-15 05:00:00	23	50	2	79.3386	14.6656	-5	79.3488	5	2022-06-15
2022-06-15 05:00:00	21	27	2	79.7353	20.0353	-5	79.7366	5	2022-06-15
2022-06-15 05:00:00	12	22	1	62.6633	22.6522	-5	62.6455	5	2022-06-15
2022-06-15 05:00:00	13	18	1	70.6055	19.213	-5	70.6017	5	2022-06-15
2022-06-15 05:00:00	1	14	1	62.0682	29.2946	-5	62.1152	5	2022-06-15
2022-06-15 05:00:00	4	20	1	54.922	13.5645	-5	54.9398	5	2022-06-15
2022-06-15 05:00:00	22	42	2	83.8247	21.1543	-5	83.8488	5	2022-06-15
2022-06-15 05:00:00	6	35	1	68.571	20.4285	-5	68.5316	5	2022-06-15
2022-06-15 05:00:00	10	41	1	56.3461	28.8585	-5	56.3411	5	2022-06-15
2022-06-15 05:00:00	15	16	1	68.7999	20.1247	-5	68.7757	5	2022-06-15
2022-06-15 05:00:00	2	11	1	57.4727	32.1189	-5	57.5262	5	2022-06-15
2022-06-15 05:00:00	ambient	12	1	78.568	12.2131	-5	78.5032	5	2022-06-15
2022-06-15 05:30:00	9	37	1	67.0985	17.068	-5	67.096	5	2022-06-15
2022-06-15 05:30:00	24	28	2	88.5549	20.8861	-5	88.5409	5	2022-06-15
2022-06-15 05:30:00	2	11	1	57.5185	31.8186	-5	57.5389	5	2022-06-15
2022-06-15 05:30:00	4	20	1	55.0975	13.7289	-5	55.1025	5	2022-06-15
2022-06-15 05:30:00	ambient	12	1	78.83	13.922	-5	78.746	5	2022-06-15
2022-06-15 05:30:00	7	34	1	89.9791	19.7743	-5	89.9409	5	2022-06-15
2022-06-15 05:30:00	20	43	2	71.9839	13.4465	-5	71.8961	5	2022-06-15
2022-06-15 05:30:00	11	13	1	58.2535	30.2027	-5	58.2675	5	2022-06-15
2022-06-15 05:30:00	3	32	1	56.4606	33.4345	-5	56.4669	5	2022-06-15
2022-06-15 05:30:00	19	38	2	83.9467	14.6763	-5	83.9467	5	2022-06-15
2022-06-15 05:30:00	21	27	2	79.921	20.6216	-5	79.9261	5	2022-06-15
2022-06-15 05:30:00	10	41	1	56.397	28.8799	-5	56.3983	5	2022-06-15
2022-06-15 05:30:00	15	16	1	69.6137	20.0067	-5	69.6073	5	2022-06-15
2022-06-15 05:30:00	1	14	1	62.353	29.5842	-5	62.3734	5	2022-06-15
2022-06-15 05:30:00	16	23	2	75.3382	14.0042	-5	75.178	5	2022-06-15
2022-06-15 05:30:00	13	18	1	71.1523	19.4847	-5	71.1446	5	2022-06-15
2022-06-15 05:30:00	23	50	2	80.0583	15.3055	-5	80.0418	5	2022-06-15
2022-06-15 05:30:00	8	15	1	55.9443	24.3432	-5	55.9278	5	2022-06-15
2022-06-15 05:30:00	6	35	1	69.1432	20.5108	-5	69.208	5	2022-06-15
2022-06-15 05:30:00	12	22	1	63.1897	22.7666	-5	63.2037	5	2022-06-15
2022-06-15 05:30:00	22	42	2	84.374	21.9354	-5	84.3206	5	2022-06-15
2022-06-15 05:30:00	14	39	1	66.4602	21.712	-5	66.4843	5	2022-06-15
2022-06-15 06:00:00	24	28	2	89.2237	23.2814	-5	89.2212	6	2022-06-15
2022-06-15 06:00:00	7	34	1	90.063	22.7988	-5	89.9689	6	2022-06-15
2022-06-15 06:00:00	11	13	1	58.5739	30.8927	-5	58.5574	6	2022-06-15
2022-06-15 06:00:00	3	32	1	56.3182	33.1092	-5	56.3182	6	2022-06-15
2022-06-15 06:00:00	19	38	2	84.7173	17.0323	-5	84.6143	6	2022-06-15
2022-06-15 06:00:00	9	37	1	67.7597	18.0762	-5	67.7406	6	2022-06-15
2022-06-15 06:00:00	21	27	2	80.1727	22.0087	-5	80.1588	6	2022-06-15
2022-06-15 06:00:00	10	41	1	56.5445	28.7619	-5	56.5267	6	2022-06-15
2022-06-15 06:00:00	4	20	1	55.4103	14.2545	-5	55.4192	6	2022-06-15
2022-06-15 06:00:00	15	16	1	70.5394	20.5215	-5	70.5279	6	2022-06-15
2022-06-15 06:00:00	1	14	1	62.6913	30.6102	-5	62.6722	6	2022-06-15
2022-06-15 06:00:00	ambient	12	1	77.4389	16.6068	-5	77.2787	6	2022-06-15
2022-06-15 06:00:00	12	22	1	63.7212	23.3833	-5	63.7193	6	2022-06-15
2022-06-15 06:00:00	14	39	1	67.3655	23.0812	-5	67.3083	6	2022-06-15
2022-06-15 06:00:00	20	43	2	71.7779	15.3484	-5	71.7194	6	2022-06-15
2022-06-15 06:00:00	8	15	1	56.1936	25.0117	-5	56.2152	6	2022-06-15
2022-06-15 06:00:00	16	23	2	71.6431	17.6043	-5	71.123	6	2022-06-15
2022-06-15 06:00:00	23	50	2	80.5822	16.7212	-5	80.5504	6	2022-06-15
2022-06-15 06:00:00	2	11	1	57.5516	32.0831	-5	57.4804	6	2022-06-15
2022-06-15 06:00:00	13	18	1	71.6075	20.2569	-5	71.6227	6	2022-06-15
2022-06-15 06:00:00	6	35	1	69.8247	21.3116	-5	69.8006	6	2022-06-15
2022-06-15 06:00:00	22	42	2	84.786	22.8417	-5	84.8089	6	2022-06-15
2022-06-15 06:30:00	9	37	1	68.0954	19.5813	-5	68.0712	6	2022-06-15
2022-06-15 06:30:00	4	20	1	55.9265	15.0767	-5	55.9443	6	2022-06-15
2022-06-15 06:30:00	20	43	2	70.7326	17.8617	-5	70.6767	6	2022-06-15
2022-06-15 06:30:00	19	38	2	84.1629	20.2212	-5	84.1159	6	2022-06-15
2022-06-15 06:30:00	7	34	1	88.7024	26.12	-5	88.6198	6	2022-06-15
2022-06-15 06:30:00	15	16	1	70.9412	21.8443	-5	70.8954	6	2022-06-15
2022-06-15 06:30:00	6	35	1	70.074	22.3412	-5	70.074	6	2022-06-15
2022-06-15 06:30:00	16	23	2	64.488	21.7263	-5	64.9152	6	2022-06-15
2022-06-15 06:30:00	12	22	1	64.2146	24.454	-5	64.1981	6	2022-06-15
2022-06-15 06:30:00	11	13	1	58.7799	31.7828	-5	58.7596	6	2022-06-15
2022-06-15 06:30:00	10	41	1	56.631	29.2017	-5	56.6411	6	2022-06-15
2022-06-15 06:30:00	22	42	2	85.3353	24.5148	-5	85.3035	6	2022-06-15
2022-06-15 06:30:00	14	39	1	67.6071	24.9045	-5	67.597	6	2022-06-15
2022-06-15 06:30:00	13	18	1	71.8796	21.905	-5	71.8325	6	2022-06-15
2022-06-15 06:30:00	3	32	1	56.2241	33.17	-5	56.2177	6	2022-06-15
2022-06-15 06:30:00	21	27	2	80.2007	23.7211	-5	80.1944	6	2022-06-15
2022-06-15 06:30:00	8	15	1	56.5598	25.8304	-5	56.5331	6	2022-06-15
2022-06-15 06:30:00	23	50	2	80.5695	18.8984	-5	80.5415	6	2022-06-15
2022-06-15 06:30:00	24	28	2	89.8341	24.8044	-5	89.8303	6	2022-06-15
2022-06-15 06:30:00	ambient	12	1	72.5332	20.5715	-5	72.3526	6	2022-06-15
2022-06-15 06:30:00	2	11	1	57.076	32.1082	-5	57.1771	6	2022-06-15
2022-06-15 06:30:00	1	14	1	62.3378	31.554	-5	62.2195	6	2022-06-15
2022-06-15 07:00:00	11	13	1	58.7799	32.6659	-5	58.8015	7	2022-06-15
2022-06-15 07:00:00	19	38	2	81.6122	22.8989	-5	81.5257	7	2022-06-15
2022-06-15 07:00:00	1	14	1	61.6435	32.3227	-5	61.5913	7	2022-06-15
2022-06-15 07:00:00	16	23	2	57.5846	25.3299	-5	57.4778	7	2022-06-15
2022-06-15 07:00:00	12	22	1	64.2807	26.1093	-5	64.2477	7	2022-06-15
2022-06-15 07:00:00	6	35	1	70.285	24.1358	-5	70.2215	7	2022-06-15
2022-06-15 07:00:00	21	27	2	80.0481	26.1021	-5	80.0392	7	2022-06-15
2022-06-15 07:00:00	20	43	2	68.7414	20.5572	-5	68.6943	7	2022-06-15
2022-06-15 07:00:00	7	34	1	86.2432	28.8799	-5	86.1618	7	2022-06-15
2022-06-15 07:00:00	8	15	1	56.7594	27.2068	-5	56.7193	7	2022-06-15
2022-06-15 07:00:00	23	50	2	80.0901	21.9301	-5	79.8803	7	2022-06-15
2022-06-15 07:00:00	13	18	1	71.2311	23.6925	-5	71.2158	7	2022-06-15
2022-06-15 07:00:00	3	32	1	56.1605	33.456	-5	56.1478	7	2022-06-15
2022-06-15 07:00:00	15	16	1	70.3308	23.4065	-5	70.3295	7	2022-06-15
2022-06-15 07:00:00	14	39	1	67.2104	26.7563	-5	67.1888	7	2022-06-15
2022-06-15 07:00:00	ambient	12	1	65.2929	24.454	-5	65.3183	7	2022-06-15
2022-06-15 07:00:00	2	11	1	56.9539	32.3262	-5	56.898	7	2022-06-15
2022-06-15 07:00:00	24	28	2	90.063	26.8493	-5	90.0032	7	2022-06-15
2022-06-15 07:00:00	9	37	1	68.0509	22.1392	-5	67.9784	7	2022-06-15
2022-06-15 07:00:00	10	41	1	56.7836	30.0168	-5	56.7607	7	2022-06-15
2022-06-15 07:00:00	22	42	2	85.3938	26.288	-5	85.3734	7	2022-06-15
2022-06-15 07:00:00	4	20	1	56.6818	16.26	-5	56.6856	7	2022-06-15
2022-06-15 07:30:00	3	32	1	55.924	33.6204	-5	55.9634	7	2022-06-15
2022-06-15 07:30:00	6	35	1	69.6416	26.3488	-5	69.62	7	2022-06-15
2022-06-15 07:30:00	4	20	1	57.5287	17.6901	-5	57.53	7	2022-06-15
2022-06-15 07:30:00	13	18	1	70.2088	25.4086	-5	70.1998	7	2022-06-15
2022-06-15 07:30:00	20	43	2	65.86	22.7952	-5	65.8816	7	2022-06-15
2022-06-15 07:30:00	8	15	1	56.4911	28.8585	-5	56.4758	7	2022-06-15
2022-06-15 07:30:00	24	28	2	89.5811	29.0783	-5	89.4723	7	2022-06-15
2022-06-15 07:30:00	22	42	2	85.0479	28.5832	-5	85.0034	7	2022-06-15
2022-06-15 07:30:00	ambient	12	1	58.2052	28.0005	-5	58.1569	7	2022-06-15
2022-06-15 07:30:00	7	34	1	83.4737	30.7407	-5	83.5996	7	2022-06-15
2022-06-15 07:30:00	2	11	1	56.5547	32.8554	-5	56.6081	7	2022-06-15
2022-06-15 07:30:00	21	27	2	79.6209	28.837	-5	79.5522	7	2022-06-15
2022-06-15 07:30:00	16	23	2	48.8922	29.4126	-5	49.1275	7	2022-06-15
2022-06-15 07:30:00	15	16	1	69.3161	24.7257	-5	69.3225	7	2022-06-15
2022-06-15 07:30:00	1	14	1	60.7763	32.8947	-5	60.8208	7	2022-06-15
2022-06-15 07:30:00	14	39	1	66.2669	27.9647	-5	66.1982	7	2022-06-15
2022-06-15 07:30:00	10	41	1	56.6361	31.2931	-5	56.6564	7	2022-06-15
2022-06-15 07:30:00	11	13	1	58.7697	33.624	-5	58.7634	7	2022-06-15
2022-06-15 07:30:00	9	37	1	67.2206	24.6578	-5	67.1723	7	2022-06-15
2022-06-15 07:30:00	12	22	1	63.7238	28.0648	-5	63.6704	7	2022-06-15
2022-06-15 07:30:00	23	50	2	76.4877	25.9412	-5	76.2983	7	2022-06-15
2022-06-15 07:30:00	19	38	2	77.8153	25.5909	-5	77.828	7	2022-06-15
2022-06-15 08:00:00	20	43	2	62.6429	25.2227	-5	62.5933	8	2022-06-15
2022-06-15 08:00:00	15	16	1	68.3294	26.1236	-5	68.3154	8	2022-06-15
2022-06-15 08:00:00	3	32	1	55.807	33.9672	-5	55.7688	8	2022-06-15
2022-06-15 08:00:00	6	35	1	68.3167	28.4938	-5	68.29	8	2022-06-15
2022-06-15 08:00:00	11	13	1	58.5281	34.3533	-5	58.4951	8	2022-06-15
2022-06-15 08:00:00	23	50	2	70.1375	29.5413	-5	70.1681	8	2022-06-15
2022-06-15 08:00:00	4	20	1	58.4264	19.2738	-5	58.4061	8	2022-06-15
2022-06-15 08:00:00	13	18	1	69.1534	27.1818	-5	69.1432	8	2022-06-15
2022-06-15 08:00:00	2	11	1	56.5394	33.7098	-5	56.5025	8	2022-06-15
2022-06-15 08:00:00	14	39	1	64.8783	29.1016	-5	64.9178	8	2022-06-15
2022-06-15 08:00:00	1	14	1	59.3013	33.5561	-5	59.3483	8	2022-06-15
2022-06-15 08:00:00	24	28	2	87.8784	31.5433	-5	87.792	8	2022-06-15
2022-06-15 08:00:00	22	42	2	83.9391	31.193	-5	83.8819	8	2022-06-15
2022-06-15 08:00:00	ambient	12	1	50.9878	31.5862	-5	51.0679	8	2022-06-15
2022-06-15 08:00:00	8	15	1	55.662	30.932	-5	55.6709	8	2022-06-15
2022-06-15 08:00:00	12	22	1	62.5488	29.9667	-5	62.4967	8	2022-06-15
2022-06-15 08:00:00	21	27	2	77.9399	31.504	-5	77.842	8	2022-06-15
2022-06-15 08:00:00	7	34	1	81.1188	32.8232	-5	80.9013	8	2022-06-15
2022-06-15 08:00:00	9	37	1	65.4836	27.2461	-5	65.4912	8	2022-06-15
2022-06-15 08:00:00	16	23	2	42.3615	32.0224	-5	42.3996	8	2022-06-15
2022-06-15 08:00:00	19	38	2	74.2371	28.0541	-5	74.1646	8	2022-06-15
2022-06-15 08:00:00	10	41	1	56.5648	32.4549	-5	56.5534	8	2022-06-15
2022-06-15 08:30:00	23	50	2	64.4511	32.5193	-5	64.5338	8	2022-06-15
2022-06-15 08:30:00	2	11	1	55.9469	34.7465	-5	55.971	8	2022-06-15
2022-06-15 08:30:00	22	42	2	81.6401	33.9994	-5	81.6109	8	2022-06-15
2022-06-15 08:30:00	10	41	1	56.4326	33.8242	-5	56.4275	8	2022-06-15
2022-06-15 08:30:00	7	34	1	77.4274	35.0576	-5	77.6411	8	2022-06-15
2022-06-15 08:30:00	16	23	2	36.6394	34.3104	-5	36.6699	8	2022-06-15
2022-06-15 08:30:00	19	38	2	69.2144	31.0357	-5	69.2474	8	2022-06-15
2022-06-15 08:30:00	3	32	1	55.4866	34.3032	-5	55.5031	8	2022-06-15
2022-06-15 08:30:00	21	27	2	74.4125	34.1531	-5	74.2994	8	2022-06-15
2022-06-15 08:30:00	15	16	1	67.4876	27.5679	-5	67.3058	8	2022-06-15
2022-06-15 08:30:00	12	22	1	60.8755	31.5826	-5	60.843	8	2022-06-15
2022-06-15 08:30:00	24	28	2	84.4071	34.078	-5	84.3104	8	2022-06-15
2022-06-15 08:30:00	4	20	1	58.9935	20.6466	-5	58.9897	8	2022-06-15
2022-06-15 08:30:00	9	37	1	63.6831	29.5627	-5	63.6691	8	2022-06-15
2022-06-15 08:30:00	ambient	12	1	45.1106	33.5775	-5	45.2924	8	2022-06-15
2022-06-15 08:30:00	14	39	1	63.9654	30.4422	-5	63.9539	8	2022-06-15
2022-06-15 08:30:00	20	43	2	59.286	26.5418	-5	59.286	8	2022-06-15
2022-06-15 08:30:00	8	15	1	54.3549	32.5372	-5	54.3371	8	2022-06-15
2022-06-15 08:30:00	13	18	1	67.6224	29.1123	-5	67.6084	8	2022-06-15
2022-06-15 08:30:00	6	35	1	66.3737	30.3099	-5	66.2974	8	2022-06-15
2022-06-15 08:30:00	11	13	1	57.9	35.0361	-5	57.8593	8	2022-06-15
2022-06-15 08:30:00	1	14	1	58.3298	34.3104	-5	58.2993	8	2022-06-15
2022-06-15 09:00:00	3	32	1	55.217	34.5499	-5	55.2195	9	2022-06-15
2022-06-15 09:00:00	9	37	1	61.6969	31.336	-5	61.7134	9	2022-06-15
2022-06-15 09:00:00	21	27	2	69.311	35.9871	-5	69.3276	9	2022-06-15
2022-06-15 09:00:00	1	14	1	57.0277	35.0397	-5	56.8916	9	2022-06-15
2022-06-15 09:00:00	ambient	12	1	41.1433	34.9003	-5	41.0467	9	2022-06-15
2022-06-15 09:00:00	10	41	1	56.2368	34.886	-5	56.2253	9	2022-06-15
2022-06-15 09:00:00	14	39	1	62.765	31.5862	-5	62.7256	9	2022-06-15
2022-06-15 09:00:00	11	13	1	56.8599	35.5867	-5	56.8535	9	2022-06-15
2022-06-15 09:00:00	12	22	1	58.9198	33.2665	-5	58.9185	9	2022-06-15
2022-06-15 09:00:00	19	38	2	64.1154	33.5811	-5	64.1586	9	2022-06-15
2022-06-15 09:00:00	15	16	1	65.7583	29.1105	-5	65.825	9	2022-06-15
2022-06-15 09:00:00	20	43	2	55.6976	28.1184	-5	55.7015	9	2022-06-15
2022-06-15 09:00:00	16	23	2	31.7337	36.1658	-5	31.7693	9	2022-06-15
2022-06-15 09:00:00	2	11	1	55.5908	35.5581	-5	55.5463	9	2022-06-15
2022-06-15 09:00:00	4	20	1	59.4284	21.7191	-5	59.8188	9	2022-06-15
2022-06-15 09:00:00	22	42	2	78.8173	36.1658	-5	78.788	9	2022-06-15
2022-06-15 09:00:00	7	34	1	73.7208	36.0014	-5	73.7017	9	2022-06-15
2022-06-15 09:00:00	6	35	1	63.7339	31.8508	-5	63.6856	9	2022-06-15
2022-06-15 09:00:00	13	18	1	65.8346	30.982	-5	65.8397	9	2022-06-15
2022-06-15 09:00:00	24	28	2	79.0945	35.8477	-5	78.9698	9	2022-06-15
2022-06-15 09:00:00	8	15	1	53.1965	33.8027	-5	53.1469	9	2022-06-15
2022-06-15 09:00:00	23	50	2	59.5378	34.6464	-5	59.5708	9	2022-06-15
2022-06-15 09:30:00	4	20	1	62.3963	26.5204	-5	60.6987	9	2022-06-15
2022-06-15 09:30:00	9	37	1	59.8124	32.8732	-5	59.8112	9	2022-06-15
2022-06-15 09:30:00	16	23	2	28.4734	36.3607	-5	28.5192	9	2022-06-15
2022-06-15 09:30:00	13	18	1	64.0773	32.5765	-5	63.8497	9	2022-06-15
2022-06-15 09:30:00	21	27	2	63.7899	37.3921	-5	64.1904	9	2022-06-15
2022-06-15 09:30:00	ambient	12	1	36.3648	36.9881	-5	36.497	9	2022-06-15
2022-06-15 09:30:00	22	42	2	75.1399	35.7833	-5	75.1526	9	2022-06-15
2022-06-15 09:30:00	14	39	1	61.2264	32.7445	-5	61.2429	9	2022-06-15
2022-06-15 09:30:00	6	35	1	60.4787	33.2558	-5	60.5143	9	2022-06-15
2022-06-15 09:30:00	8	15	1	51.8829	35.0004	-5	51.8817	9	2022-06-15
2022-06-15 09:30:00	10	41	1	56.0041	35.5509	-5	56.0289	9	2022-06-15
2022-06-15 09:30:00	23	50	2	54.7974	36.4268	-5	54.8037	9	2022-06-15
2022-06-15 09:30:00	7	34	1	67.4876	35.8119	-5	67.6262	9	2022-06-15
2022-06-15 09:30:00	11	13	1	55.6315	35.9978	-5	55.6379	9	2022-06-15
2022-06-15 09:30:00	2	11	1	54.9194	35.9478	-5	54.9118	9	2022-06-15
2022-06-15 09:30:00	3	32	1	54.8788	34.9181	-5	54.8546	9	2022-06-15
2022-06-15 09:30:00	12	22	1	56.542	34.6893	-5	56.5623	9	2022-06-15
2022-06-15 09:30:00	15	16	1	64.3087	30.3707	-5	64.3926	9	2022-06-15
2022-06-15 09:30:00	24	28	2	72.4009	37.081	-5	72.4187	9	2022-06-15
2022-06-15 09:30:00	19	38	2	59.0139	35.1577	-5	58.9376	9	2022-06-15
2022-06-15 09:30:00	20	43	2	52.0991	29.3018	-5	52.1055	9	2022-06-15
2022-06-15 09:30:00	1	14	1	54.7516	35.6403	-5	54.8673	9	2022-06-15
2022-06-15 10:00:00	22	42	2	66.9332	33.5668	-5	66.8722	10	2022-06-15
2022-06-15 10:00:00	21	27	2	58.7469	33.2772	-5	58.6159	10	2022-06-15
2022-06-15 10:00:00	12	22	1	54.3167	35.6153	-5	54.2849	10	2022-06-15
2022-06-15 10:00:00	14	39	1	59.553	33.9279	-5	59.5543	10	2022-06-15
2022-06-15 10:00:00	11	13	1	54.3472	36.0443	-5	54.3905	10	2022-06-15
2022-06-15 10:00:00	16	23	2	26.1007	37.5744	-5	26.238	10	2022-06-15
2022-06-15 10:00:00	7	34	1	60.4126	33.6025	-5	60.6033	10	2022-06-15
2022-06-15 10:00:00	4	20	1	49.7518	31.9151	-5	51.3171	10	2022-06-15
2022-06-15 10:00:00	15	16	1	62.7879	31.529	-5	62.8184	10	2022-06-15
2022-06-15 10:00:00	23	50	2	46.9849	33.6562	-5	47.4795	10	2022-06-15
2022-06-15 10:00:00	3	32	1	54.5303	35.4508	-5	54.538	10	2022-06-15
2022-06-15 10:00:00	ambient	12	1	32.8985	38.2465	-5	33.0549	10	2022-06-15
2022-06-15 10:00:00	1	14	1	52.6942	35.8298	-5	52.7502	10	2022-06-15
2022-06-15 10:00:00	6	35	1	56.9565	34.4891	-5	56.9082	10	2022-06-15
2022-06-15 10:00:00	9	37	1	57.6508	34.3676	-5	57.5198	10	2022-06-15
2022-06-15 10:00:00	20	43	2	48.5387	30.907	-5	48.835	10	2022-06-15
2022-06-15 10:00:00	19	38	2	51.9516	32.7588	-5	52.3522	10	2022-06-15
2022-06-15 10:00:00	24	28	2	63.8051	34.4534	-5	63.8764	10	2022-06-15
2022-06-15 10:00:00	8	15	1	50.3545	35.8226	-5	50.3444	10	2022-06-15
2022-06-15 10:00:00	2	11	1	54.4134	35.8798	-5	54.4541	10	2022-06-15
2022-06-15 10:00:00	13	18	1	61.2569	33.9475	-5	61.318	10	2022-06-15
2022-06-15 10:00:00	10	41	1	55.8223	35.9335	-5	55.8184	10	2022-06-15
2022-06-15 10:30:00	21	27	2	55.4891	31.9294	-5	55.5489	10	2022-06-15
2022-06-15 10:30:00	9	37	1	55.1801	35.7815	-5	55.348	10	2022-06-15
2022-06-15 10:30:00	1	14	1	51.2624	36.0622	-5	51.2764	10	2022-06-15
2022-06-15 10:30:00	13	18	1	58.1975	34.9253	-5	58.2433	10	2022-06-15
2022-06-15 10:30:00	7	34	1	58.4824	31.8043	-5	58.4989	10	2022-06-15
2022-06-15 10:30:00	4	20	1	49.0499	31.7793	-5	48.9634	10	2022-06-15
2022-06-15 10:30:00	8	15	1	48.6735	36.0479	-5	48.7206	10	2022-06-15
2022-06-15 10:30:00	12	22	1	52.0991	36.3053	-5	52.0724	10	2022-06-15
2022-06-15 10:30:00	ambient	12	1	31.9041	37.5422	-5	31.8647	10	2022-06-15
2022-06-15 10:30:00	11	13	1	53.5741	36.0693	-5	53.5589	10	2022-06-15
2022-06-15 10:30:00	14	39	1	57.7194	34.8002	-5	57.5033	10	2022-06-15
2022-06-15 10:30:00	24	28	2	57.0226	32.816	-5	57.3519	10	2022-06-15
2022-06-15 10:30:00	3	32	1	54.2481	35.7511	-5	54.2722	10	2022-06-15
2022-06-15 10:30:00	19	38	2	50.6521	32.1582	-5	50.6266	10	2022-06-15
2022-06-15 10:30:00	6	35	1	52.773	35.4008	-5	52.7234	10	2022-06-15
2022-06-15 10:30:00	23	50	2	47.3206	32.2655	-5	47.1883	10	2022-06-15
2022-06-15 10:30:00	15	16	1	61.0306	32.7731	-5	60.9441	10	2022-06-15
2022-06-15 10:30:00	16	23	2	24.7808	37.5672	-5	24.894	10	2022-06-15
2022-06-15 10:30:00	22	42	2	59.8722	32.0009	-5	60.2136	10	2022-06-15
2022-06-15 10:30:00	2	11	1	54.3447	35.719	-5	54.3549	10	2022-06-15
2022-06-15 10:30:00	10	41	1	55.6264	36.2338	-5	55.6188	10	2022-06-15
2022-06-15 10:30:00	20	43	2	48.5413	32.0116	-5	48.5616	10	2022-06-15
2022-06-15 11:00:00	11	13	1	52.857	35.9728	-5	52.8849	11	2022-06-15
2022-06-15 11:00:00	12	22	1	50.1028	36.7629	-5	50.263	11	2022-06-15
2022-06-15 11:00:00	22	42	2	59.9523	32.2047	-5	59.9726	11	2022-06-15
2022-06-15 11:00:00	6	35	1	49.7098	36.4894	-5	49.9311	11	2022-06-15
2022-06-15 11:00:00	24	28	2	56.809	32.7982	-5	56.8153	11	2022-06-15
2022-06-15 11:00:00	8	15	1	47.5316	36.0979	-5	47.5393	11	2022-06-15
2022-06-15 11:00:00	19	38	2	52.7552	32.4764	-5	52.7997	11	2022-06-15
2022-06-15 11:00:00	7	34	1	59.965	32.0259	-5	59.9307	11	2022-06-15
2022-06-15 11:00:00	2	11	1	54.215	35.4687	-5	54.2951	11	2022-06-15
2022-06-15 11:00:00	16	23	2	24.8901	36.6056	-5	24.8011	11	2022-06-15
2022-06-15 11:00:00	14	39	1	54.955	35.4973	-5	55.3651	11	2022-06-15
2022-06-15 11:00:00	10	41	1	55.4306	36.1551	-5	55.4586	11	2022-06-15
2022-06-15 11:00:00	1	14	1	50.3354	35.9049	-5	50.4995	11	2022-06-15
2022-06-15 11:00:00	9	37	1	53.6174	36.7271	-5	53.6949	11	2022-06-15
2022-06-15 11:00:00	ambient	12	1	31.8278	36.4554	-5	31.824	11	2022-06-15
2022-06-15 11:00:00	15	16	1	58.9656	34.0065	-5	58.9821	11	2022-06-15
2022-06-15 11:00:00	21	27	2	56.2927	32.5157	-5	56.2775	11	2022-06-15
2022-06-15 11:00:00	23	50	2	50.1384	32.5515	-5	50.0748	11	2022-06-15
2022-06-15 11:00:00	4	20	1	52.3789	31.9223	-5	52.3026	11	2022-06-15
2022-06-15 11:00:00	3	32	1	54.0739	35.8459	-5	54.0567	11	2022-06-15
2022-06-15 11:00:00	20	43	2	50.6851	32.4728	-5	50.7131	11	2022-06-15
2022-06-15 11:00:00	13	18	1	54.9042	35.9192	-5	54.8737	11	2022-06-15
2022-06-15 11:30:00	15	16	1	57.118	35.0951	-5	57.1294	11	2022-06-15
2022-06-15 11:30:00	16	23	2	24.7961	36.8165	-5	24.7655	11	2022-06-15
2022-06-15 11:30:00	24	28	2	57.0379	33.5525	-5	57.0671	11	2022-06-15
2022-06-15 11:30:00	4	20	1	54.6397	32.5229	-5	54.6524	11	2022-06-15
2022-06-15 11:30:00	9	37	1	52.2873	37.3563	-5	52.2199	11	2022-06-15
2022-06-15 11:30:00	20	43	2	52.4335	33.3576	-5	52.3115	11	2022-06-15
2022-06-15 11:30:00	ambient	12	1	31.6701	37.174	-5	31.571	11	2022-06-15
2022-06-15 11:30:00	8	15	1	46.7573	36.1783	-5	46.7725	11	2022-06-15
2022-06-15 11:30:00	14	39	1	53.4826	36.1515	-5	53.405	11	2022-06-15
2022-06-15 11:30:00	3	32	1	54.0217	35.7797	-5	54.07	11	2022-06-15
2022-06-15 11:30:00	21	27	2	56.9641	33.4595	-5	56.9616	11	2022-06-15
2022-06-15 11:30:00	10	41	1	55.4662	35.3865	-5	55.4713	11	2022-06-15
2022-06-15 11:30:00	1	14	1	50.3812	35.996	-5	50.1008	11	2022-06-15
2022-06-15 11:30:00	2	11	1	54.3905	35.483	-5	54.2976	11	2022-06-15
2022-06-15 11:30:00	23	50	2	51.9414	33.363	-5	51.944	11	2022-06-15
2022-06-15 11:30:00	13	18	1	52.1245	36.6199	-5	52.211	11	2022-06-15
2022-06-15 11:30:00	22	42	2	60.4355	32.884	-5	60.4469	11	2022-06-15
2022-06-15 11:30:00	6	35	1	47.997	36.7557	-5	48.0059	11	2022-06-15
2022-06-15 11:30:00	12	22	1	48.9583	37.0024	-5	48.9405	11	2022-06-15
2022-06-15 11:30:00	19	38	2	54.5049	33.3737	-5	54.3695	11	2022-06-15
2022-06-15 11:30:00	11	13	1	52.5264	35.8083	-5	52.5314	11	2022-06-15
2022-06-15 11:30:00	7	34	1	60.9403	32.8053	-5	60.9212	11	2022-06-15
2022-06-15 12:00:00	20	43	2	53.5411	34.5392	-5	53.4915	12	2022-06-15
2022-06-15 12:00:00	22	42	2	61.056	33.9672	-5	61.0369	12	2022-06-15
2022-06-15 12:00:00	2	11	1	54.1845	35.4723	-5	54.1972	12	2022-06-15
2022-06-15 12:00:00	10	41	1	55.5527	34.9503	-5	55.5311	12	2022-06-15
2022-06-15 12:00:00	15	16	1	54.7592	35.7047	-5	54.6397	12	2022-06-15
2022-06-15 12:00:00	3	32	1	54.3193	35.8119	-5	54.2748	12	2022-06-15
2022-06-15 12:00:00	4	20	1	56.603	33.4667	-5	56.5547	12	2022-06-15
2022-06-15 12:00:00	23	50	2	53.1927	34.5106	-5	53.124	12	2022-06-15
2022-06-15 12:00:00	ambient	12	1	30.6402	37.7496	-5	30.6758	12	2022-06-15
2022-06-15 12:00:00	21	27	2	57.4575	34.6125	-5	57.4098	12	2022-06-15
2022-06-15 12:00:00	1	14	1	49.2177	35.9049	-5	49.2235	12	2022-06-15
2022-06-15 12:00:00	13	18	1	49.8357	37.435	-5	49.8815	12	2022-06-15
2022-06-15 12:00:00	9	37	1	50.3189	37.9962	-5	50.2363	12	2022-06-15
2022-06-15 12:00:00	8	15	1	46.316	36.1837	-5	46.4839	12	2022-06-15
2022-06-15 12:00:00	24	28	2	57.4753	34.7894	-5	57.427	12	2022-06-15
2022-06-15 12:00:00	12	22	1	47.6283	36.7092	-5	47.6677	12	2022-06-15
2022-06-15 12:00:00	14	39	1	50.6928	36.9952	-5	50.5987	12	2022-06-15
2022-06-15 12:00:00	6	35	1	47.0052	36.7897	-5	47.0357	12	2022-06-15
2022-06-15 12:00:00	11	13	1	52.3038	35.803	-5	52.2829	12	2022-06-15
2022-06-15 12:00:00	7	34	1	61.7401	34.0852	-5	61.7032	12	2022-06-15
2022-06-15 12:00:00	19	38	2	55.4866	34.4212	-5	55.4357	12	2022-06-15
2022-06-15 12:00:00	16	23	2	24.3713	37.6495	-5	24.3675	12	2022-06-15
2022-06-15 12:30:00	7	34	1	61.9385	35.1577	-5	61.9359	12	2022-06-15
2022-06-15 12:30:00	22	42	2	61.3052	35.0325	-5	61.276	12	2022-06-15
2022-06-15 12:30:00	14	39	1	47.833	37.4654	-5	47.7148	12	2022-06-15
2022-06-15 12:30:00	4	20	1	57.7169	34.4033	-5	57.6177	12	2022-06-15
2022-06-15 12:30:00	12	22	1	47.1731	35.9102	-5	47.2341	12	2022-06-15
2022-06-15 12:30:00	20	43	2	54.1641	35.6832	-5	54.1667	12	2022-06-15
2022-06-15 12:30:00	8	15	1	50.1714	35.8941	-5	49.7162	12	2022-06-15
2022-06-15 12:30:00	23	50	2	53.7394	35.4508	-5	53.6937	12	2022-06-15
2022-06-15 12:30:00	24	28	2	57.3202	35.9156	-5	57.2909	12	2022-06-15
2022-06-15 12:30:00	13	18	1	48.5667	37.4385	-5	48.6455	12	2022-06-15
2022-06-15 12:30:00	1	14	1	48.2183	35.8477	-5	48.3264	12	2022-06-15
2022-06-15 12:30:00	3	32	1	54.3167	35.5366	-5	54.2951	12	2022-06-15
2022-06-15 12:30:00	2	11	1	54.2099	35.2971	-5	54.1807	12	2022-06-15
2022-06-15 12:30:00	9	37	1	48.0886	38.5379	-5	48.1553	12	2022-06-15
2022-06-15 12:30:00	21	27	2	57.5033	35.8012	-5	57.5134	12	2022-06-15
2022-06-15 12:30:00	19	38	2	55.9774	35.5438	-5	55.9672	12	2022-06-15
2022-06-15 12:30:00	11	13	1	52.0304	35.601	-5	52.0304	12	2022-06-15
2022-06-15 12:30:00	16	23	2	22.8099	38.8578	-5	22.7806	12	2022-06-15
2022-06-15 12:30:00	6	35	1	46.2575	36.4947	-5	46.515	12	2022-06-15
2022-06-15 12:30:00	15	16	1	51.8156	36.2427	-5	52.0769	12	2022-06-15
2022-06-15 12:30:00	ambient	12	1	29.5873	37.9855	-5	29.5339	12	2022-06-15
2022-06-15 12:30:00	10	41	1	55.5018	34.7072	-5	55.5056	12	2022-06-15
2022-06-15 13:00:00	13	18	1	49.0016	36.7772	-5	48.98	13	2022-06-15
2022-06-15 13:00:00	1	14	1	47.7885	35.6689	-5	47.8368	13	2022-06-15
2022-06-15 13:00:00	15	16	1	49.8484	36.291	-5	49.8586	13	2022-06-15
2022-06-15 13:00:00	3	32	1	54.1158	35.1183	-5	54.1552	13	2022-06-15
2022-06-15 13:00:00	9	37	1	46.2168	38.8042	-5	46.3122	13	2022-06-15
2022-06-15 13:00:00	6	35	1	45.9829	36.148	-5	45.8188	13	2022-06-15
2022-06-15 13:00:00	7	34	1	61.0993	35.6403	-5	60.26	13	2022-06-15
2022-06-15 13:00:00	14	39	1	45.0826	37.5404	-5	45.2257	13	2022-06-15
2022-06-15 13:00:00	8	15	1	48.245	35.8673	-5	48.5998	13	2022-06-15
2022-06-15 13:00:00	16	23	2	21.6146	38.7184	-5	21.626	13	2022-06-15
2022-06-15 13:00:00	19	38	2	54.6092	35.9156	-5	53.4241	13	2022-06-15
2022-06-15 13:00:00	11	13	1	51.5727	35.4079	-5	51.5701	13	2022-06-15
2022-06-15 13:00:00	12	22	1	46.887	35.5456	-5	46.9118	13	2022-06-15
2022-06-15 13:00:00	21	27	2	57.4448	36.316	-5	56.5674	13	2022-06-15
2022-06-15 13:00:00	24	28	2	55.3619	36.0336	-5	54.5481	13	2022-06-15
2022-06-15 13:00:00	10	41	1	55.4586	34.5749	-5	55.4662	13	2022-06-15
2022-06-15 13:00:00	2	11	1	53.7305	35.0897	-5	53.763	13	2022-06-15
2022-06-15 13:00:00	20	43	2	53.5563	36.03	-5	52.3242	13	2022-06-15
2022-06-15 13:00:00	ambient	12	1	28.3692	35.4079	-5	28.6006	13	2022-06-15
2022-06-15 13:00:00	22	42	2	60.7839	35.6439	-5	59.2987	13	2022-06-15
2022-06-15 13:00:00	23	50	2	52.2415	35.6618	-5	50.9878	13	2022-06-15
2022-06-15 13:00:00	4	20	1	57.844	34.8895	-5	56.2698	13	2022-06-15
2022-06-15 13:30:00	14	39	1	44.2078	35.8155	-5	44.485	13	2022-06-15
2022-06-15 13:30:00	3	32	1	54.154	34.6035	-5	54.1527	13	2022-06-15
2022-06-15 13:30:00	20	43	2	43.9268	34.9235	-5	45.3859	13	2022-06-15
2022-06-15 13:30:00	21	27	2	48.6913	34.793	-5	49.3881	13	2022-06-15
2022-06-15 13:30:00	4	20	1	47.0357	33.9493	-5	48.5553	13	2022-06-15
2022-06-15 13:30:00	1	14	1	47.6537	35.5366	-5	47.5482	13	2022-06-15
2022-06-15 13:30:00	22	42	2	50.53	34.0494	-5	52.4755	13	2022-06-15
2022-06-15 13:30:00	2	11	1	53.2359	34.507	-5	53.2664	13	2022-06-15
2022-06-15 13:30:00	15	16	1	48.7714	34.8699	-5	48.8744	13	2022-06-15
2022-06-15 13:30:00	ambient	12	1	30.0298	32.8732	-5	30.1951	13	2022-06-15
2022-06-15 13:30:00	6	35	1	45.4743	35.2649	-5	45.6485	13	2022-06-15
2022-06-15 13:30:00	8	15	1	47.1095	34.7072	-5	47.1794	13	2022-06-15
2022-06-15 13:30:00	24	28	2	45.5175	35.1898	-5	46.2118	13	2022-06-15
2022-06-15 13:30:00	16	23	2	22.2529	38.5146	-5	22.2084	13	2022-06-15
2022-06-15 13:30:00	10	41	1	55.5044	34.171	-5	55.4916	13	2022-06-15
2022-06-15 13:30:00	12	22	1	46.7713	34.6035	-5	46.803	13	2022-06-15
2022-06-15 13:30:00	7	34	1	53.4648	34.3962	-5	54.0878	13	2022-06-15
2022-06-15 13:30:00	13	18	1	49.1211	34.7179	-5	49.0766	13	2022-06-15
2022-06-15 13:30:00	11	13	1	51.1404	34.7179	-5	51.1988	13	2022-06-15
2022-06-15 13:30:00	9	37	1	45.3852	37.3742	-5	45.4323	13	2022-06-15
2022-06-15 13:30:00	19	38	2	44.0031	34.6393	-5	45.3954	13	2022-06-15
2022-06-15 13:30:00	23	50	2	41.1306	35.878	-5	42.7137	13	2022-06-15
2022-06-15 14:00:00	12	22	1	47.229	34.4856	-5	47.3015	14	2022-06-15
2022-06-15 14:00:00	24	28	2	41.507	36.5877	-5	41.3862	14	2022-06-15
2022-06-15 14:00:00	15	16	1	48.7829	34.3497	-5	48.8687	14	2022-06-15
2022-06-15 14:00:00	11	13	1	51.2472	34.7894	-5	51.2586	14	2022-06-15
2022-06-15 14:00:00	21	27	2	44.2612	35.7547	-5	44.0209	14	2022-06-15
2022-06-15 14:00:00	4	20	1	46.6441	33.8814	-5	46.6365	14	2022-06-15
2022-06-15 14:00:00	ambient	12	1	32.3263	30.73	-5	32.0421	14	2022-06-15
2022-06-15 14:00:00	14	39	1	46.0439	35.6743	-5	46.0573	14	2022-06-15
2022-06-15 14:00:00	16	23	2	23.0108	35.8888	-5	23.2206	14	2022-06-15
2022-06-15 14:00:00	19	38	2	39.9277	36.341	-5	39.9709	14	2022-06-15
2022-06-15 14:00:00	1	14	1	53.0579	31.6649	-5	53.241	14	2022-06-15
2022-06-15 14:00:00	13	18	1	48.4039	34.0637	-5	48.5781	14	2022-06-15
2022-06-15 14:00:00	9	37	1	45.8125	36.5484	-5	45.7057	14	2022-06-15
2022-06-15 14:00:00	7	34	1	51.7126	33.7974	-5	51.9834	14	2022-06-15
2022-06-15 14:00:00	22	42	2	47.374	35.7511	-5	47.2328	14	2022-06-15
2022-06-15 14:00:00	8	15	1	46.7407	34.1281	-5	46.7382	14	2022-06-15
2022-06-15 14:00:00	2	11	1	53.6657	34.0744	-5	53.7343	14	2022-06-15
2022-06-15 14:00:00	3	32	1	54.2837	34.2425	-5	54.3294	14	2022-06-15
2022-06-15 14:00:00	10	41	1	55.4967	34.103	-5	55.5063	14	2022-06-15
2022-06-15 14:00:00	23	50	2	37.9212	37.2348	-5	37.752	14	2022-06-15
2022-06-15 14:00:00	6	35	1	46.9696	34.625	-5	46.6581	14	2022-06-15
2022-06-15 14:00:00	20	43	2	41.3061	36.2052	-5	41.3099	14	2022-06-15
2022-06-15 14:30:00	15	16	1	49.5636	34.0995	-5	49.6755	14	2022-06-15
2022-06-15 14:30:00	8	15	1	46.9772	34.1352	-5	46.7242	14	2022-06-15
2022-06-15 14:30:00	7	34	1	50.2363	33.8027	-5	50.8562	14	2022-06-15
2022-06-15 14:30:00	20	43	2	38.4908	36.6502	-5	38.5538	14	2022-06-15
2022-06-15 14:30:00	10	41	1	55.4777	34.1567	-5	55.4719	14	2022-06-15
2022-06-15 14:30:00	13	18	1	48.985	33.733	-5	48.821	14	2022-06-15
2022-06-15 14:30:00	ambient	12	1	33.163	31.5362	-5	33.0638	14	2022-06-15
2022-06-15 14:30:00	9	37	1	45.2123	34.0548	-5	45.2409	14	2022-06-15
2022-06-15 14:30:00	6	35	1	46.3237	34.8216	-5	46.6365	14	2022-06-15
2022-06-15 14:30:00	16	23	2	24.4324	34.3962	-5	24.3497	14	2022-06-15
2022-06-15 14:30:00	14	39	1	46.1558	35.0969	-5	46.344	14	2022-06-15
2022-06-15 14:30:00	4	20	1	47.4045	33.5704	-5	47.5278	14	2022-06-15
2022-06-15 14:30:00	1	14	1	56.987	35.6939	-5	56.6183	14	2022-06-15
2022-06-15 14:30:00	19	38	2	36.6865	36.736	-5	36.7628	14	2022-06-15
2022-06-15 14:30:00	21	27	2	40.4211	36.2266	-5	41.1344	14	2022-06-15
2022-06-15 14:30:00	3	32	1	54.7185	34.5463	-5	54.716	14	2022-06-15
2022-06-15 14:30:00	22	42	2	43.4537	36.6824	-5	43.7303	14	2022-06-15
2022-06-15 14:30:00	2	11	1	53.3224	34.1745	-5	52.9778	14	2022-06-15
2022-06-15 14:30:00	12	22	1	48.1191	34.4194	-5	47.9227	14	2022-06-15
2022-06-15 14:30:00	23	50	2	33.8979	37.6155	-5	34.2031	14	2022-06-15
2022-06-15 14:30:00	24	28	2	37.9339	36.9988	-5	38.1723	14	2022-06-15
2022-06-15 14:30:00	11	13	1	51.4303	34.8592	-5	51.4684	14	2022-06-15
2022-06-15 15:00:00	19	38	2	39.1775	35.5009	-5	39.5017	15	2022-06-15
2022-06-15 15:00:00	12	22	1	47.3511	34.9467	-5	47.4325	15	2022-06-15
2022-06-15 15:00:00	3	32	1	55.395	35.2899	-5	55.3556	15	2022-06-15
2022-06-15 15:00:00	7	34	1	54.2506	36.6127	-5	54.3129	15	2022-06-15
2022-06-15 15:00:00	11	13	1	51.7787	35.0647	-5	51.607	15	2022-06-15
2022-06-15 15:00:00	13	18	1	48.9558	33.7384	-5	49.083	15	2022-06-15
2022-06-15 15:00:00	6	35	1	48.3607	35.3185	-5	48.1852	15	2022-06-15
2022-06-15 15:00:00	2	11	1	51.3502	34.7144	-5	51.7507	15	2022-06-15
2022-06-15 15:00:00	14	39	1	47.9246	35.0576	-5	46.8564	15	2022-06-15
2022-06-15 15:00:00	9	37	1	44.1366	33.388	-5	44.1645	15	2022-06-15
2022-06-15 15:00:00	1	14	1	54.8889	36.1265	-5	54.908	15	2022-06-15
2022-06-15 15:00:00	10	41	1	55.5145	34.4105	-5	55.5171	15	2022-06-15
2022-06-15 15:00:00	4	20	1	48.1903	32.9805	-5	48.1204	15	2022-06-15
2022-06-15 15:00:00	20	43	2	35.8758	36.5644	-5	36.1228	15	2022-06-15
2022-06-15 15:00:00	24	28	2	36.2274	36.8951	-5	36.2999	15	2022-06-15
2022-06-15 15:00:00	22	42	2	41.1789	36.7521	-5	41.2272	15	2022-06-15
2022-06-15 15:00:00	23	50	2	32.3148	37.4117	-5	32.4541	15	2022-06-15
2022-06-15 15:00:00	ambient	12	1	33.5317	31.8579	-5	33.5762	15	2022-06-15
2022-06-15 15:00:00	15	16	1	50.9115	34.1298	-5	49.8529	15	2022-06-15
2022-06-15 15:00:00	8	15	1	45.8684	34.0923	-5	33.4793	15	2022-06-15
2022-06-15 15:00:00	21	27	2	38.9276	35.4598	-5	39.3978	15	2022-06-15
2022-06-15 15:00:00	16	23	2	24.3955	35.508	-5	24.447	15	2022-06-15
2022-06-15 15:30:00	4	20	1	48.5425	32.3227	-5	48.6112	15	2022-06-15
2022-06-15 15:30:00	13	18	1	49.4314	33.9904	-5	49.2502	15	2022-06-15
2022-06-15 15:30:00	16	23	2	26.4898	36.0729	-5	26.8547	15	2022-06-15
2022-06-15 15:30:00	11	13	1	51.5625	34.9467	-5	51.7113	15	2022-06-15
2022-06-15 15:30:00	8	15	1			-5	34.3776	15	2022-06-15
2022-06-15 15:30:00	6	35	1	47.7338	35.3364	-5	47.6747	15	2022-06-15
2022-06-15 15:30:00	12	22	1	47.4973	35.7922	-5	47.5431	15	2022-06-15
2022-06-15 15:30:00	19	38	2	46.0058	35.7404	-5	45.7451	15	2022-06-15
2022-06-15 15:30:00	10	41	1	55.5425	34.9646	-5	55.5756	15	2022-06-15
2022-06-15 15:30:00	24	28	2	34.9025	36.913	-5	34.7473	15	2022-06-15
2022-06-15 15:30:00	22	42	2	39.5513	35.6653	-5	40.3104	15	2022-06-15
2022-06-15 15:30:00	23	50	2	31.5519	37.342	-5	32.1393	15	2022-06-15
2022-06-15 15:30:00	ambient	12	1	33.7568	31.1751	-5	33.5546	15	2022-06-15
2022-06-15 15:30:00	2	11	1	51.8677	35.1362	-5	51.9618	15	2022-06-15
2022-06-15 15:30:00	9	37	1	43.0227	34.0995	-5	42.9972	15	2022-06-15
2022-06-15 15:30:00	7	34	1	56.5216	36.8308	-5	56.1516	15	2022-06-15
2022-06-15 15:30:00	20	43	2	38.8545	34.7501	-5	39.0567	15	2022-06-15
2022-06-15 15:30:00	1	14	1	53.5614	36.0836	-5	53.7763	15	2022-06-15
2022-06-15 15:30:00	15	16	1	48.0771	33.5882	-5	49.3284	15	2022-06-15
2022-06-15 15:30:00	3	32	1	55.5883	35.7297	-5	55.6455	15	2022-06-15
2022-06-15 15:30:00	21	27	2	42.9197	34.5749	-5	42.542	15	2022-06-15
2022-06-15 15:30:00	14	39	1	46.0782	33.7706	-5	46.6772	15	2022-06-15
2022-06-15 16:00:00	8	15	1	48.4726	37.1668	-5	48.4383	16	2022-06-15
2022-06-15 16:00:00	ambient	12	1	32.8781	31.7435	-5	32.9557	16	2022-06-15
2022-06-15 16:00:00	21	27	2	42.9235	34.9932	-5	43.0595	16	2022-06-15
2022-06-15 16:00:00	16	23	2	33.9106	36.0193	-5	33.3003	16	2022-06-15
2022-06-15 16:00:00	23	50	2	37.6821	36.2981	-5	37.4265	16	2022-06-15
2022-06-15 16:00:00	6	35	1	46.2601	35.2649	-5	46.4	16	2022-06-15
2022-06-15 16:00:00	14	39	1	46.3974	35.3436	-5	46.461	16	2022-06-15
2022-06-15 16:00:00	10	41	1	55.5921	35.8459	-5	55.5158	16	2022-06-15
2022-06-15 16:00:00	19	38	2	44.4341	36.0121	-5	44.916	16	2022-06-15
2022-06-15 16:00:00	9	37	1	41.4561	35.6725	-5	41.4586	16	2022-06-15
2022-06-15 16:00:00	20	43	2	43.3685	36.0693	-5	43.3329	16	2022-06-15
2022-06-15 16:00:00	3	32	1	55.8782	37.0578	-5	55.7485	16	2022-06-15
2022-06-15 16:00:00	1	14	1	52.9981	36.1944	-5	53.1469	16	2022-06-15
2022-06-15 16:00:00	13	18	1	50.5427	34.6929	-5	50.6254	16	2022-06-15
2022-06-15 16:00:00	24	28	2	32.0211	38.225	-5	32.8056	16	2022-06-15
2022-06-15 16:00:00	4	20	1	49.5153	32.6408	-5	49.2979	16	2022-06-15
2022-06-15 16:00:00	11	13	1	52.2275	35.7172	-5	52.2447	16	2022-06-15
2022-06-15 16:00:00	12	22	1	48.2412	35.937	-5	48.2431	16	2022-06-15
2022-06-15 16:00:00	15	16	1	50.0595	34.8717	-5	49.781	16	2022-06-15
2022-06-15 16:00:00	22	42	2	46.0172	36.1194	-5	45.6109	16	2022-06-15
2022-06-15 16:00:00	7	34	1	56.0651	36.7307	-5	55.8572	16	2022-06-15
2022-06-15 16:00:00	2	11	1	53.274	36.0407	-5	53.3109	16	2022-06-15
2022-06-15 16:30:00	6	35	1	46.0643	35.2685	-5	46.0795	16	2022-06-15
2022-06-15 16:30:00	10	41	1	55.4052	36.8522	-5	55.437	16	2022-06-15
2022-06-15 16:30:00	11	13	1	52.3254	36.5162	-5	52.2059	16	2022-06-15
2022-06-15 16:30:00	1	14	1	52.651	36.3088	-5	52.6853	16	2022-06-15
2022-06-15 16:30:00	15	16	1	50.3316	35.2131	-5	50.303	16	2022-06-15
2022-06-15 16:30:00	23	50	2	41.966	36.7039	-5	41.9622	16	2022-06-15
2022-06-15 16:30:00	3	32	1	55.807	37.5851	-5	55.8451	16	2022-06-15
2022-06-15 16:30:00	22	42	2	50.502	36.8844	-5	50.4588	16	2022-06-15
2022-06-15 16:30:00	12	22	1	49.2711	36.5484	-5	49.2559	16	2022-06-15
2022-06-15 16:30:00	2	11	1	53.2155	36.7736	-5	53.1507	16	2022-06-15
2022-06-15 16:30:00	ambient	12	1	32.2729	29.0873	-5	52.3127	16	2022-06-15
2022-06-15 16:30:00	24	28	2	35.6794	35.5777	-5	35.4047	16	2022-06-15
2022-06-15 16:30:00	19	38	2	44.6833	36.484	-5	45.0496	16	2022-06-15
2022-06-15 16:30:00	7	34	1	55.5807	36.5948	-5	55.807	16	2022-06-15
2022-06-15 16:30:00	21	27	2	44.0717	34.9879	-5	44.1022	16	2022-06-15
2022-06-15 16:30:00	8	15	1	48.259	37.3027	-5	48.2895	16	2022-06-15
2022-06-15 16:30:00	9	37	1		28.8531	-5	58.1613	16	2022-06-15
2022-06-15 16:30:00	14	39	1	46.6975	35.2256	-5	46.7878	16	2022-06-15
2022-06-15 16:30:00	4	20	1	48.9304	33.817	-5	49.0397	16	2022-06-15
2022-06-15 16:30:00	16	23	2	35.7938	35.8727	-5	36.0742	16	2022-06-15
2022-06-15 16:30:00	20	43	2	46.3847	36.602	-5	46.5831	16	2022-06-15
2022-06-15 16:30:00	13	18	1	52.2657	35.2828	-5	52.3286	16	2022-06-15
2022-06-15 17:00:00	16	23	2	39.831	35.2506	-5	39.99	17	2022-06-15
2022-06-15 17:00:00	14	39	1	48.0555	34.5142	-5	47.9538	17	2022-06-15
2022-06-15 17:00:00	12	22	1	50.7182	36.2338	-5	50.6915	17	2022-06-15
2022-06-15 17:00:00	23	50	2	45.5124	36.2659	-5	45.548	17	2022-06-15
2022-06-15 17:00:00	3	32	1	56.163	37.6101	-5	56.163	17	2022-06-15
2022-06-15 17:00:00	ambient	12	1	91.9958	28.0005	-5	90.7458	17	2022-06-15
2022-06-15 17:00:00	20	43	2	49.1453	34.8377	-5	48.3404	17	2022-06-15
2022-06-15 17:00:00	22	42	2	54.6346	36.6663	-5	54.0548	17	2022-06-15
2022-06-15 17:00:00	4	20	1	48.3213	33.1485	-5	48.266	17	2022-06-15
2022-06-15 17:00:00	2	11	1	52.876	35.7279	-5	52.773	17	2022-06-15
2022-06-15 17:00:00	21	27	2	49.055	34.4141	-5	48.8871	17	2022-06-15
2022-06-15 17:00:00	7	34	1	56.6818	35.5617	-5	56.5191	17	2022-06-15
2022-06-15 17:00:00	13	18	1	53.3503	34.3926	-5	53.1749	17	2022-06-15
2022-06-15 17:00:00	1	14	1	52.8074	35.7225	-5	52.8169	17	2022-06-15
2022-06-15 17:00:00	19	38	2	51.6439	35.4812	-5	50.4671	17	2022-06-15
2022-06-15 17:00:00	10	41	1	55.451	36.1408	-5	55.4452	17	2022-06-15
2022-06-15 17:00:00	11	13	1	51.4938	36.2624	-5	51.5282	17	2022-06-15
2022-06-15 17:00:00	8	15	1	48.6913	36.2856	-5	48.6913	17	2022-06-15
2022-06-15 17:00:00	24	28	2	40.6601	34.9789	-5	40.065	17	2022-06-15
2022-06-15 17:00:00	6	35	1	47.6359	34.2568	-5	47.688	17	2022-06-15
2022-06-15 17:00:00	9	37	1	84.2112	24.8401	-5	82.9676	17	2022-06-15
2022-06-15 17:00:00	15	16	1	50.9064	34.1674	-5	51.0641	17	2022-06-15
2022-06-15 17:30:00	7	34	1	57.2057	34.6607	-5	57.3774	17	2022-06-15
2022-06-15 17:30:00	ambient	12	1	84.8661	28.6386	-5	84.3912	17	2022-06-15
2022-06-15 17:30:00	24	28	2	40.1311	34.7251	-5	40.3638	17	2022-06-15
2022-06-15 17:30:00	8	15	1	49.3068	35.8834	-5	49.2826	17	2022-06-15
2022-06-15 17:30:00	16	23	2	44.574	33.9922	-5	44.6007	17	2022-06-15
2022-06-15 17:30:00	2	11	1	52.8417	34.5106	-5	52.8341	17	2022-06-15
2022-06-15 17:30:00	23	50	2	48.0733	34.709	-5	47.8616	17	2022-06-15
2022-06-15 17:30:00	4	20	1	47.552	31.4504	-5	47.6385	17	2022-06-15
2022-06-15 17:30:00	19	38	2	52.5594	34.7644	-5	52.6522	17	2022-06-15
2022-06-15 17:30:00	12	22	1	51.8397	35.5545	-5	51.7774	17	2022-06-15
2022-06-15 17:30:00	22	42	2	53.9365	35.7118	-5	53.6447	17	2022-06-15
2022-06-15 17:30:00	20	43	2	49.0321	33.5775	-5	48.9698	17	2022-06-15
2022-06-15 17:30:00	15	16	1	52.0444	33.2289	-5	51.7297	17	2022-06-15
2022-06-15 17:30:00	14	39	1	48.6913	33.4059	-5	48.594	17	2022-06-15
2022-06-15 17:30:00	1	14	1	53.3109	35.1326	-5	53.0191	17	2022-06-15
2022-06-15 17:30:00	13	18	1	53.2715	33.4631	-5	53.2003	17	2022-06-15
2022-06-15 17:30:00	10	41	1	55.5273	35.3328	-5	55.5234	17	2022-06-15
2022-06-15 17:30:00	11	13	1	51.2166	35.6439	-5	51.1531	17	2022-06-15
2022-06-15 17:30:00	6	35	1	49.1847	33.5704	-5	49.0499	17	2022-06-15
2022-06-15 17:30:00	9	37	1	91.7058	25.6088	-5	91.3574	17	2022-06-15
2022-06-15 17:30:00	21	27	2	52.3229	33.4756	-5	51.9834	17	2022-06-15
2022-06-15 17:30:00	3	32	1	56.4402	36.6628	-5	56.4682	17	2022-06-15
2022-06-15 18:00:00	2	11	1	52.89	34.0101	-5	52.8125	18	2022-06-15
2022-06-15 18:00:00	9	37	1	93.2724	26.1808	-5	94.0824	18	2022-06-15
2022-06-15 18:00:00	24	28	2	39.4292	32.8768	-5	39.5462	18	2022-06-15
2022-06-15 18:00:00	12	22	1	52.0711	34.8002	-5	52.0648	18	2022-06-15
2022-06-15 18:00:00	15	16	1	51.9058	31.9687	-5	51.8181	18	2022-06-15
2022-06-15 18:00:00	13	18	1	51.9071	32.2476	-5	52.1875	18	2022-06-15
2022-06-15 18:00:00	11	13	1	50.385	34.4891	-5	50.4404	18	2022-06-15
2022-06-15 18:00:00	20	43	2	47.5037	32.3441	-5	47.4465	18	2022-06-15
2022-06-15 18:00:00	4	20	1	47.5393	30.3993	-5	47.5342	18	2022-06-15
2022-06-15 18:00:00	7	34	1	58.1251	34.2103	-5	58.0774	18	2022-06-15
2022-06-15 18:00:00	23	50	2	48.512	33.4917	-5	48.2774	18	2022-06-15
2022-06-15 18:00:00	14	39	1	48.7142	32.4442	-5	48.685	18	2022-06-15
2022-06-15 18:00:00	10	41	1	55.5845	34.028	-5	55.5749	18	2022-06-15
2022-06-15 18:00:00	ambient	12	1	71.048	27.5035	-5	71.7346	18	2022-06-15
2022-06-15 18:00:00	16	23	2	45.2199	33.7527	-5	44.8041	18	2022-06-15
2022-06-15 18:00:00	21	27	2	51.3031	32.7123	-5	51.0653	18	2022-06-15
2022-06-15 18:00:00	8	15	1	49.7632	34.945	-5	49.6602	18	2022-06-15
2022-06-15 18:00:00	19	38	2	51.1709	34.0816	-5	51.3845	18	2022-06-15
2022-06-15 18:00:00	3	32	1	56.9107	36.0479	-5	56.8789	18	2022-06-15
2022-06-15 18:00:00	6	35	1	48.437	32.5979	-5	48.4205	18	2022-06-15
2022-06-15 18:00:00	1	14	1	52.4908	34.4427	-5	52.5963	18	2022-06-15
2022-06-15 18:00:00	22	42	2	51.2968	34.2586	-5	51.4532	18	2022-06-15
2022-06-15 18:30:00	20	43	2	45.8646	31.352	-5	45.9104	18	2022-06-15
2022-06-15 18:30:00	4	20	1	47.4325	29.6986	-5	47.4172	18	2022-06-15
2022-06-15 18:30:00	1	14	1	52.6128	33.8242	-5	52.801	18	2022-06-15
2022-06-15 18:30:00	12	22	1	52.0826	33.9475	-5	52.1398	18	2022-06-15
2022-06-15 18:30:00	23	50	2	47.4121	32.3119	-5	47.3702	18	2022-06-15
2022-06-15 18:30:00	22	42	2	49.3271	32.8732	-5	49.3754	18	2022-06-15
2022-06-15 18:30:00	19	38	2	49.9807	33.3094	-5	49.6208	18	2022-06-15
2022-06-15 18:30:00	13	18	1	51.5294	31.336	-5	51.5771	18	2022-06-15
2022-06-15 18:30:00	15	16	1	50.7029	30.8462	-5	50.9216	18	2022-06-15
2022-06-15 18:30:00	11	13	1	49.6984	33.5811	-5	49.7531	18	2022-06-15
2022-06-15 18:30:00	3	32	1	57.1142	35.2024	-5	57.1561	18	2022-06-15
2022-06-15 18:30:00	ambient	12	1	63.2889	25.312	-5	63.6246	18	2022-06-15
2022-06-15 18:30:00	24	28	2	40.0574	30.4744	-5	39.8921	18	2022-06-15
2022-06-15 18:30:00	16	23	2	41.6608	32.9769	-5	41.4777	18	2022-06-15
2022-06-15 18:30:00	10	41	1	55.6493	33.3952	-5	55.6519	18	2022-06-15
2022-06-15 18:30:00	8	15	1	49.6221	34.0601	-5	35.7948	18	2022-06-15
2022-06-15 18:30:00	6	35	1	46.9925	31.2359	-5	47.126	18	2022-06-15
2022-06-15 18:30:00	9	37	1	98.2926	25.1333	-5	97.6733	18	2022-06-15
2022-06-15 18:30:00	7	34	1	58.0869	33.5185	-5	58.3902	18	2022-06-15
2022-06-15 18:30:00	2	11	1	52.6205	33.3487	-5	52.7514	18	2022-06-15
2022-06-15 18:30:00	21	27	2	48.3124	31.1965	-5	48.4446	18	2022-06-15
2022-06-15 18:30:00	14	39	1	48.2005	31.7292	-5	48.3022	18	2022-06-15
2022-06-15 19:00:00	13	18	1	52.2581	30.6549	-5	52.1932	19	2022-06-15
2022-06-15 19:00:00	2	11	1	53.536	33.0895	-5	53.5055	19	2022-06-15
2022-06-15 19:00:00	21	27	2	46.6619	30.3135	-5	46.9162	19	2022-06-15
2022-06-15 19:00:00	23	50	2	44.9529	30.5888	-5	45.3878	19	2022-06-15
2022-06-15 19:00:00	3	32	1	57.5872	34.5857	-5	57.5757	19	2022-06-15
2022-06-15 19:00:00	8	15	1			-5	49.9616	19	2022-06-15
2022-06-15 19:00:00	10	41	1	55.7981	33.245	-5	55.8248	19	2022-06-15
2022-06-15 19:00:00	1	14	1	54.1082	33.2772	-5	53.824	19	2022-06-15
2022-06-15 19:00:00	7	34	1	59.7209	33.4238	-5	59.6039	19	2022-06-15
2022-06-15 19:00:00	12	22	1	52.3153	33.3165	-5	52.3483	19	2022-06-15
2022-06-15 19:00:00	24	28	2	39.4165	29.0658	-5	39.5182	19	2022-06-15
2022-06-15 19:00:00	15	16	1	51.0641	30.3278	-5	51.148	19	2022-06-15
2022-06-15 19:00:00	19	38	2	48.2463	32.2869	-5	48.5273	19	2022-06-15
2022-06-15 19:00:00	20	43	2	44.4443	31.1036	-5	44.6325	19	2022-06-15
2022-06-15 19:00:00	16	23	2	38.5099	31.6095	-5	39.2785	19	2022-06-15
2022-06-15 19:00:00	14	39	1	49.0067	31.1965	-5	48.9927	19	2022-06-15
2022-06-15 19:00:00	4	20	1	47.1349	28.812	-5	47.1413	19	2022-06-15
2022-06-15 19:00:00	11	13	1	49.7022	32.7839	-5	49.7671	19	2022-06-15
2022-06-15 19:00:00	22	42	2	48.5336	31.6649	-5	48.7307	19	2022-06-15
2022-06-15 19:00:00	ambient	12	1	61.5812	23.941	-5	61.5697	19	2022-06-15
2022-06-15 19:00:00	6	35	1	47.8623	30.0597	-5	48.086	19	2022-06-15
2022-06-15 19:00:00	9	37	1	97.7839	23.5674	-5	97.7661	19	2022-06-15
2022-06-15 19:30:00	11	13	1	50.3596	32.7266	-5	50.352	19	2022-06-15
2022-06-15 19:30:00	23	50	2	46.9175	29.7862	-5	46.4311	19	2022-06-15
2022-06-15 19:30:00	4	20	1	46.8526	27.8718	-5	46.8584	19	2022-06-15
2022-06-15 19:30:00	2	11	1	53.9429	32.7517	-5	53.9899	19	2022-06-15
2022-06-15 19:30:00	12	22	1	52.5022	32.6337	-5	52.5232	19	2022-06-15
2022-06-15 19:30:00	21	27	2	47.1273	29.7915	-5	47.3714	19	2022-06-15
2022-06-15 19:30:00	3	32	1	58.1034	33.8278	-5	58.1263	19	2022-06-15
2022-06-15 19:30:00	15	16	1	52.2619	30.0847	-5	52.3776	19	2022-06-15
2022-06-15 19:30:00	1	14	1	55.2144	33.0448	-5	55.259	19	2022-06-15
2022-06-15 19:30:00	22	42	2	49.3602	31.125	-5	49.2711	19	2022-06-15
2022-06-15 19:30:00	20	43	2	44.2968	29.8988	-5	44.3934	19	2022-06-15
2022-06-15 19:30:00	ambient	12	1	60.6161	22.4234	-5	60.8577	19	2022-06-15
2022-06-15 19:30:00	16	23	2	39.8082	31.0035	-5	39.9531	19	2022-06-15
2022-06-15 19:30:00	6	35	1	51.0259	30.2635	-5	50.8581	19	2022-06-15
2022-06-15 19:30:00	10	41	1	55.9876	32.8804	-5	55.9825	19	2022-06-15
2022-06-15 19:30:00	24	28	2	39.4725	27.9254	-5	39.5958	19	2022-06-15
2022-06-15 19:30:00	9	37	1	97.6224	21.8657	-5	97.6243	19	2022-06-15
2022-06-15 19:30:00	7	34	1	60.6122	32.9501	-5	60.1716	19	2022-06-15
2022-06-15 19:30:00	14	39	1	50.1765	31.0357	-5	50.2185	19	2022-06-15
2022-06-15 19:30:00	8	15	1	50.8161	32.6444	-5	41.2393	19	2022-06-15
2022-06-15 19:30:00	19	38	2	50.4766	32.0009	-5	50.2096	19	2022-06-15
2022-06-15 19:30:00	13	18	1	53.536	30.4958	-5	53.6186	19	2022-06-15
2022-06-15 20:00:00	21	27	2	51.2192	30.217	-5	51.1111	20	2022-06-15
2022-06-15 20:00:00	13	18	1	55.2501	30.2206	-5	55.2539	20	2022-06-15
2022-06-15 20:00:00	1	14	1	55.9062	32.5836	-5	55.9253	20	2022-06-15
2022-06-15 20:00:00	14	39	1	51.2217	30.8104	-5	51.2217	20	2022-06-15
2022-06-15 20:00:00	7	34	1	61.4858	32.8625	-5	61.351	20	2022-06-15
2022-06-15 20:00:00	22	42	2	50.9916	30.4565	-5	51.148	20	2022-06-15
2022-06-15 20:00:00	ambient	12	1	62.5209	20.8361	-5	62.6518	20	2022-06-15
2022-06-15 20:00:00	8	15	1	50.825	32.0188	-5	50.8899	20	2022-06-15
2022-06-15 20:00:00	4	20	1	46.6136	26.9959	-5	46.6136	20	2022-06-15
2022-06-15 20:00:00	2	11	1	54.936	32.5318	-5	54.915	20	2022-06-15
2022-06-15 20:00:00	11	13	1	51.2701	32.7517	-5	51.3069	20	2022-06-15
2022-06-15 20:00:00	10	41	1	56.1351	32.6909	-5	56.1376	20	2022-06-15
2022-06-15 20:00:00	20	43	2	46.2041	29.8058	-5	46.1774	20	2022-06-15
2022-06-15 20:00:00	19	38	2	52.7858	31.2073	-5	52.7794	20	2022-06-15
2022-06-15 20:00:00	12	22	1	53.2333	32.3834	-5	53.1939	20	2022-06-15
2022-06-15 20:00:00	3	32	1	58.4646	32.9394	-5	58.497	20	2022-06-15
2022-06-15 20:00:00	6	35	1	53.5309	30.049	-5	53.6886	20	2022-06-15
2022-06-15 20:00:00	23	50	2	47.8826	28.7298	-5	48.4484	20	2022-06-15
2022-06-15 20:00:00	16	23	2	44.8995	31.0607	-5	44.6121	20	2022-06-15
2022-06-15 20:00:00	15	16	1	54.6346	30.0275	-5	54.4038	20	2022-06-15
2022-06-15 20:00:00	9	37	1	97.4304	20.7181	-5	97.433	20	2022-06-15
2022-06-15 20:00:00	24	28	2	41.7206	28.2543	-5	42.1033	20	2022-06-15
2022-06-15 20:30:00	ambient	12	1	65.9643	19.8762	-5	65.8002	20	2022-06-15
2022-06-15 20:30:00	10	41	1	56.3385	32.3405	-5	56.3512	20	2022-06-15
2022-06-15 20:30:00	20	43	2	48.2717	29.4752	-5	48.7485	20	2022-06-15
2022-06-15 20:30:00	11	13	1	52.4933	32.959	-5	52.5035	20	2022-06-15
2022-06-15 20:30:00	8	15	1	51.2662	31.2877	-5	51.2453	20	2022-06-15
2022-06-15 20:30:00	14	39	1	52.0584	30.9034	-5	52.0724	20	2022-06-15
2022-06-15 20:30:00	6	35	1	56.706	29.872	-5	56.6659	20	2022-06-15
2022-06-15 20:30:00	9	37	1	97.3185	19.4383	-5	97.316	20	2022-06-15
2022-06-15 20:30:00	1	14	1	56.2342	32.1654	-5	56.1605	20	2022-06-15
2022-06-15 20:30:00	19	38	2	56.4847	30.9499	-5	56.8109	20	2022-06-15
2022-06-15 20:30:00	3	32	1	58.8384	32.3495	-5	58.8174	20	2022-06-15
2022-06-15 20:30:00	4	20	1	46.3542	26.0628	-5	46.3516	20	2022-06-15
2022-06-15 20:30:00	21	27	2	54.1006	30.0811	-5	54.3428	20	2022-06-15
2022-06-15 20:30:00	12	22	1	54.0548	31.958	-5	54.084	20	2022-06-15
2022-06-15 20:30:00	7	34	1	61.3993	32.6444	-5	61.7338	20	2022-06-15
2022-06-15 20:30:00	23	50	2	52.8799	28.3472	-5	52.6828	20	2022-06-15
2022-06-15 20:30:00	22	42	2	53.569	30.1026	-5	53.4673	20	2022-06-15
2022-06-15 20:30:00	24	28	2	46.5894	29.872	-5	46.6409	20	2022-06-15
2022-06-15 20:30:00	2	11	1	55.4357	32.1475	-5	55.437	20	2022-06-15
2022-06-15 20:30:00	13	18	1	57.343	30.1026	-5	57.179	20	2022-06-15
2022-06-15 20:30:00	16	23	2	46.8526	30.7175	-5	47.1858	20	2022-06-15
2022-06-15 20:30:00	15	16	1	55.6926	29.8023	-5	55.7282	20	2022-06-15
2022-06-15 21:00:00	4	20	1	46.0668	25.1083	-5	46.0706	21	2022-06-15
2022-06-15 21:00:00	13	18	1	58.0017	30.0776	-5	58.1187	21	2022-06-15
2022-06-15 21:00:00	7	34	1	63.2431	32.5014	-5	63.2101	21	2022-06-15
2022-06-15 21:00:00	21	27	2	56.7098	29.6414	-5	56.5979	21	2022-06-15
2022-06-15 21:00:00	22	42	2	54.8966	29.2446	-5	54.8521	21	2022-06-15
2022-06-15 21:00:00	15	16	1	56.9082	29.4966	-5	56.8605	21	2022-06-15
2022-06-15 21:00:00	20	43	2	54.7262	30.2098	-5	54.6181	21	2022-06-15
2022-06-15 21:00:00	23	50	2	56.1834	27.7895	-5	56.0931	21	2022-06-15
2022-06-15 21:00:00	3	32	1	59.2466	31.6792	-5	59.2161	21	2022-06-15
2022-06-15 21:00:00	16	23	2	49.7556	30.2527	-5	49.4543	21	2022-06-15
2022-06-15 21:00:00	10	41	1	56.5725	32.2798	-5	56.5738	21	2022-06-15
2022-06-15 21:00:00	6	35	1	58.8804	29.5449	-5	58.7888	21	2022-06-15
2022-06-15 21:00:00	14	39	1	52.7769	30.6656	-5	52.63	21	2022-06-15
2022-06-15 21:00:00	9	37	1	97.2677	18.5695	-5	97.2575	21	2022-06-15
2022-06-15 21:00:00	1	14	1	56.8802	31.8114	-5	56.9476	21	2022-06-15
2022-06-15 21:00:00	24	28	2	51.3616	30.6335	-5	50.7608	21	2022-06-15
2022-06-15 21:00:00	ambient	12	1	68.8558	19.5169	-5	68.763	21	2022-06-15
2022-06-15 21:00:00	12	22	1	55.0288	31.5755	-5	55.0199	21	2022-06-15
2022-06-15 21:00:00	11	13	1	53.803	32.8768	-5	53.7852	21	2022-06-15
2022-06-15 21:00:00	19	38	2	59.3394	31.0142	-5	59.5848	21	2022-06-15
2022-06-15 21:00:00	2	11	1	56.1401	31.7542	-5	56.2571	21	2022-06-15
2022-06-15 21:00:00	8	15	1	52.122	30.9963	-5	52.1512	21	2022-06-15
2022-06-15 21:30:00	ambient	12	1	70.6716	18.8984	-5	70.5673	21	2022-06-15
2022-06-15 21:30:00	13	18	1	58.8766	30.3117	-5	58.785	21	2022-06-15
2022-06-15 21:30:00	8	15	1	53.1443	31.2752	-5	53.1291	21	2022-06-15
2022-06-15 21:30:00	15	16	1	57.8593	29.6164	-5	57.8046	21	2022-06-15
2022-06-15 21:30:00	19	38	2	63.1299	31.0464	-5	61.8482	21	2022-06-15
2022-06-15 21:30:00	9	37	1	97.1354	17.9439	-5	97.1342	21	2022-06-15
2022-06-15 21:30:00	22	42	2	57.2159	28.3651	-5	57.2286	21	2022-06-15
2022-06-15 21:30:00	1	14	1	58.0297	31.5022	-5	57.8542	21	2022-06-15
2022-06-15 21:30:00	2	11	1	57.8618	31.9312	-5	57.6711	21	2022-06-15
2022-06-15 21:30:00	21	27	2	59.3826	29.266	-5	59.328	21	2022-06-15
2022-06-15 21:30:00	7	34	1	63.7568	32.4835	-5	63.8128	21	2022-06-15
2022-06-15 21:30:00	14	39	1	52.8264	30.8909	-5	52.8531	21	2022-06-15
2022-06-15 21:30:00	20	43	2	60.8246	30.9749	-5	60.6008	21	2022-06-15
2022-06-15 21:30:00	10	41	1	56.8904	32.3048	-5	56.8497	21	2022-06-15
2022-06-15 21:30:00	3	32	1	59.5988	31.1	-5	59.5899	21	2022-06-15
2022-06-15 21:30:00	12	22	1	55.7994	31.268	-5	55.7765	21	2022-06-15
2022-06-15 21:30:00	6	35	1	60.5741	29.2928	-5	60.391	21	2022-06-15
2022-06-15 21:30:00	16	23	2	50.9903	29.6128	-5	50.8008	21	2022-06-15
2022-06-15 21:30:00	4	20	1	45.7311	23.9964	-5	45.7286	21	2022-06-15
2022-06-15 21:30:00	11	13	1	54.9372	32.8697	-5	54.9144	21	2022-06-15
2022-06-15 21:30:00	24	28	2	53.9073	30.6889	-5	53.9353	21	2022-06-15
2022-06-15 21:30:00	23	50	2	58.373	27.2711	-5	58.2789	21	2022-06-15
2022-06-15 22:00:00	21	27	2	61.5443	29.6414	-5	61.3777	22	2022-06-15
2022-06-15 22:00:00	6	35	1	61.7147	29.0479	-5	61.7071	22	2022-06-15
2022-06-15 22:00:00	2	11	1	58.5459	31.7185	-5	58.5192	22	2022-06-15
2022-06-15 22:00:00	11	13	1	55.7027	32.6408	-5	55.662	22	2022-06-15
2022-06-15 22:00:00	22	42	2	58.5409	28.6475	-5	58.4608	22	2022-06-15
2022-06-15 22:00:00	24	28	2	55.9469	30.5691	-5	55.7733	22	2022-06-15
2022-06-15 22:00:00	23	50	2	58.6451	26.5919	-5	58.5777	22	2022-06-15
2022-06-15 22:00:00	10	41	1	57.0811	31.7364	-5	57.09	22	2022-06-15
2022-06-15 22:00:00	16	23	2	51.0819	29.6021	-5	51.3947	22	2022-06-15
2022-06-15 22:00:00	12	22	1	56.2673	31.0142	-5	56.2915	22	2022-06-15
2022-06-15 22:00:00	13	18	1	59.4106	30.192	-5	59.4526	22	2022-06-15
2022-06-15 22:00:00	20	43	2	62.0618	30.4082	-5	61.7891	22	2022-06-15
2022-06-15 22:00:00	3	32	1	60.1558	30.5995	-5	60.1507	22	2022-06-15
2022-06-15 22:00:00	15	16	1	58.3679	29.2017	-5	58.4213	22	2022-06-15
2022-06-15 22:00:00	7	34	1	64.5401	32.2154	-5	64.4282	22	2022-06-15
2022-06-15 22:00:00	9	37	1	96.9205	17.3129	-5	96.9339	22	2022-06-15
2022-06-15 22:00:00	14	39	1	52.7883	31.0392	-5	52.7705	22	2022-06-15
2022-06-15 22:00:00	19	38	2	62.6302	31.1179	-5	62.9443	22	2022-06-15
2022-06-15 22:00:00	ambient	12	1	71.1065	17.9671	-5	71.2915	22	2022-06-15
2022-06-15 22:00:00	8	15	1	53.864	31.4754	-5	53.7992	22	2022-06-15
2022-06-15 22:00:00	1	14	1	58.3781	31.5934	-5	58.49	22	2022-06-15
2022-06-15 22:00:00	4	20	1	45.3929	22.9025	-5	45.3941	22	2022-06-15
2022-06-15 22:30:00	23	50	2	59.8073	26.2201	-5	59.7679	22	2022-06-15
2022-06-15 22:30:00	15	16	1	58.9834	28.9335	-5	58.9579	22	2022-06-15
2022-06-15 22:30:00	8	15	1	54.173	31.1804	-5	54.1997	22	2022-06-15
2022-06-15 22:30:00	14	39	1	52.4755	30.9892	-5	52.4819	22	2022-06-15
2022-06-15 22:30:00	ambient	12	1	72.1212	17.4148	-5	71.9381	22	2022-06-15
2022-06-15 22:30:00	13	18	1	60.0706	29.9792	-5	60.0095	22	2022-06-15
2022-06-15 22:30:00	20	43	2	62.2793	29.9703	-5	62.3416	22	2022-06-15
2022-06-15 22:30:00	1	14	1	59.3496	31.7185	-5	59.1843	22	2022-06-15
2022-06-15 22:30:00	10	41	1	57.3329	31.9544	-5	57.3303	22	2022-06-15
2022-06-15 22:30:00	7	34	1	63.7212	32.2118	-5	63.6373	22	2022-06-15
2022-06-15 22:30:00	3	32	1	60.6873	30.3064	-5	60.6784	22	2022-06-15
2022-06-15 22:30:00	16	23	2	53.1036	29.0515	-5	52.9523	22	2022-06-15
2022-06-15 22:30:00	19	38	2	63.7695	31.4039	-5	63.9717	22	2022-06-15
2022-06-15 22:30:00	4	20	1	45.1436	21.9408	-5	45.1424	22	2022-06-15
2022-06-15 22:30:00	12	22	1	57.0938	30.9248	-5	57.0709	22	2022-06-15
2022-06-15 22:30:00	22	42	2	58.5663	28.4759	-5	58.6973	22	2022-06-15
2022-06-15 22:30:00	11	13	1	56.013	32.3298	-5	56.0537	22	2022-06-15
2022-06-15 22:30:00	24	28	2	56.4326	30.3242	-5	56.3207	22	2022-06-15
2022-06-15 22:30:00	21	27	2	61.7249	30.049	-5	61.9003	22	2022-06-15
2022-06-15 22:30:00	6	35	1	62.826	28.5868	-5	62.8337	22	2022-06-15
2022-06-15 22:30:00	2	11	1	59.1385	31.4718	-5	59.1512	22	2022-06-15
2022-06-15 22:30:00	9	37	1	96.7158	16.8535	-5	96.7107	22	2022-06-15
2022-06-15 23:00:00	14	39	1	52.2415	30.9534	-5	52.2275	23	2022-06-15
2022-06-15 23:00:00	10	41	1	57.544	31.8722	-5	57.5414	23	2022-06-15
2022-06-15 23:00:00	7	34	1	61.852	31.4933	-5	61.997	23	2022-06-15
2022-06-15 23:00:00	24	28	2	55.9087	30.242	-5	55.9354	23	2022-06-15
2022-06-15 23:00:00	16	23	2	53.1799	28.8835	-5	53.1125	23	2022-06-15
2022-06-15 23:00:00	13	18	1	60.3033	29.5699	-5	60.3325	23	2022-06-15
2022-06-15 23:00:00	1	14	1	59.7005	31.7078	-5	59.7158	23	2022-06-15
2022-06-15 23:00:00	23	50	2	60.2371	25.8662	-5	60.4024	23	2022-06-15
2022-06-15 23:00:00	3	32	1	61.056	29.9167	-5	61.0649	23	2022-06-15
2022-06-15 23:00:00	ambient	12	1	72.3424	16.9143	-5	72.3475	23	2022-06-15
2022-06-15 23:00:00	21	27	2	61.8724	29.8666	-5	61.7096	23	2022-06-15
2022-06-15 23:00:00	9	37	1	96.4412	16.3173	-5	96.4412	23	2022-06-15
2022-06-15 23:00:00	2	11	1	59.5657	31.1215	-5	59.5721	23	2022-06-15
2022-06-15 23:00:00	15	16	1	59.3979	28.358	-5	59.3636	23	2022-06-15
2022-06-15 23:00:00	19	38	2	63.2914	31.2287	-5	63.1058	23	2022-06-15
2022-06-15 23:00:00	4	20	1	44.8944	21.0685	-5	44.883	23	2022-06-15
2022-06-15 23:00:00	20	43	2	64.1714	30.267	-5	64.0684	23	2022-06-15
2022-06-15 23:00:00	6	35	1	63.8433	28.0898	-5	63.8268	23	2022-06-15
2022-06-15 23:00:00	8	15	1	54.6728	31.1215	-5	54.6804	23	2022-06-15
2022-06-15 23:00:00	11	13	1	56.4046	32.2154	-5	56.3627	23	2022-06-15
2022-06-15 23:00:00	12	22	1	57.5516	30.5816	-5	57.4842	23	2022-06-15
2022-06-15 23:00:00	22	42	2	58.5638	28.4759	-5	58.4608	23	2022-06-15
2022-06-15 23:30:00	3	32	1	61.4782	29.7165	-5	61.4782	23	2022-06-15
2022-06-15 23:30:00	16	23	2	53.1774	28.7512	-5	53.0668	23	2022-06-15
2022-06-15 23:30:00	24	28	2	54.688	30.1777	-5	54.6791	23	2022-06-15
2022-06-15 23:30:00	6	35	1	64.446	27.6787	-5	64.4524	23	2022-06-15
2022-06-15 23:30:00	21	27	2	61.5697	29.7308	-5	61.5125	23	2022-06-15
2022-06-15 23:30:00	4	20	1	44.6363	20.155	-5	44.642	23	2022-06-15
2022-06-15 23:30:00	ambient	12	1	72.6578	16.3316	-5	72.6883	23	2022-06-15
2022-06-15 23:30:00	9	37	1	96.1843	15.7881	-5	96.1779	23	2022-06-15
2022-06-15 23:30:00	8	15	1	55.0695	31.1107	-5	55.0161	23	2022-06-15
2022-06-15 23:30:00	11	13	1	56.4352	31.9115	-5	56.4568	23	2022-06-15
2022-06-15 23:30:00	20	43	2	64.268	29.9381	-5	64.4231	23	2022-06-15
2022-06-15 23:30:00	15	16	1	59.6624	27.8968	-5	59.6815	23	2022-06-15
2022-06-15 23:30:00	14	39	1	51.8346	30.9981	-5	51.9109	23	2022-06-15
2022-06-15 23:30:00	2	11	1	60.0858	31.0946	-5	60.0534	23	2022-06-15
2022-06-15 23:30:00	12	22	1	57.5185	29.863	-5	57.5986	23	2022-06-15
2022-06-15 23:30:00	10	41	1	57.7703	31.8937	-5	57.7531	23	2022-06-15
2022-06-15 23:30:00	7	34	1	62.779	31.5987	-5	62.7943	23	2022-06-15
2022-06-15 23:30:00	19	38	2	62.6607	31.4289	-5	62.8019	23	2022-06-15
2022-06-15 23:30:00	1	14	1	59.9103	31.7703	-5	60.0076	23	2022-06-15
2022-06-15 23:30:00	23	50	2	61.173	25.2548	-5	61.1196	23	2022-06-15
2022-06-15 23:30:00	22	42	2	57.9076	28.2936	-5	57.9458	23	2022-06-15
2022-06-15 23:30:00	13	18	1	60.7534	29.6682	-5	60.6809	23	2022-06-15
2022-06-16	2	11	1	60.555	31.0357	-4	60.5309	0	2022-06-16
2022-06-16	22	42	2	58.6604	27.4571	-4	58.8079	0	2022-06-16
2022-06-16	19	38	2	62.2106	31.268	-4	62.2119	0	2022-06-16
2022-06-16	11	13	1	56.4657	31.7042	-4	56.4771	0	2022-06-16
2022-06-16	9	37	1	95.8918	15.2447	-4	95.9033	0	2022-06-16
2022-06-16	16	23	2	52.6764	28.3973	-4	52.67	0	2022-06-16
2022-06-16	10	41	1	57.8034	31.5111	-4	57.8631	0	2022-06-16
2022-06-16	23	50	2	61.9639	25.4336	-4	61.8012	0	2022-06-16
2022-06-16	12	22	1	58.2509	29.9667	-4	58.2764	0	2022-06-16
2022-06-16	15	16	1	60.2231	27.6251	-4	60.1068	0	2022-06-16
2022-06-16	13	18	1	60.8246	29.291	-4	60.8386	0	2022-06-16
2022-06-16	7	34	1	63.0142	31.5183	-4	63.0524	0	2022-06-16
2022-06-16	ambient	12	1	73.347	15.7023	-4	73.3686	0	2022-06-16
2022-06-16	21	27	2	62.2971	28.7262	-4	62.1038	0	2022-06-16
2022-06-16	8	15	1	55.1534	30.5888	-4	55.1445	0	2022-06-16
2022-06-16	6	35	1	65.0818	27.5858	-4	65.0347	0	2022-06-16
2022-06-16	20	43	2	65.3107	29.8023	-4	65.2026	0	2022-06-16
2022-06-16	24	28	2	54.3422	29.6021	-4	54.257	0	2022-06-16
2022-06-16	3	32	1	61.7503	29.4197	-4	61.7452	0	2022-06-16
2022-06-16	4	20	1	44.4456	19.4365	-4	44.4646	0	2022-06-16
2022-06-16	14	39	1	51.6312	30.646	-4	51.5892	0	2022-06-16
2022-06-16	1	14	1	60.5703	31.6613	-4	60.5741	0	2022-06-16
2022-06-16 00:30:00	7	34	1	63.4618	31.1751	-4	63.2609	0	2022-06-16
2022-06-16 00:30:00	20	43	2	65.387	29.9882	-4	65.4442	0	2022-06-16
2022-06-16 00:30:00	2	11	1	60.7496	30.6603	-4	60.8583	0	2022-06-16
2022-06-16 00:30:00	8	15	1	55.334	30.8498	-4	55.3619	0	2022-06-16
2022-06-16 00:30:00	14	39	1	51.3107	31.336	-4	51.3031	0	2022-06-16
2022-06-16 00:30:00	9	37	1	95.6731	14.6799	-4	95.6808	0	2022-06-16
2022-06-16 00:30:00	ambient	12	1	74.3541	15.1125	-4	74.3299	0	2022-06-16
2022-06-16 00:30:00	23	50	2	61.6587	24.9939	-4	61.7897	0	2022-06-16
2022-06-16 00:30:00	21	27	2	61.5468	28.231	-4	61.9588	0	2022-06-16
2022-06-16 00:30:00	11	13	1	56.809	32.1296	-4	56.8179	0	2022-06-16
2022-06-16 00:30:00	10	41	1	58.2166	30.73	-4	58.1899	0	2022-06-16
2022-06-16 00:30:00	24	28	2	53.8335	29.577	-4	53.9766	0	2022-06-16
2022-06-16 00:30:00	3	32	1	62.1496	28.8048	-4	62.1343	0	2022-06-16
2022-06-16 00:30:00	22	42	2	60.021	27.2354	-4	59.9892	0	2022-06-16
2022-06-16 00:30:00	15	16	1	60.0629	27.7055	-4	60.0553	0	2022-06-16
2022-06-16 00:30:00	16	23	2	52.1576	27.9075	-4	52.2504	0	2022-06-16
2022-06-16 00:30:00	1	14	1	61.3841	31.479	-4	61.3981	0	2022-06-16
2022-06-16 00:30:00	6	35	1	65.4963	27.239	-4	65.5167	0	2022-06-16
2022-06-16 00:30:00	4	20	1	44.3171	18.9163	-4	44.3095	0	2022-06-16
2022-06-16 00:30:00	13	18	1	60.9212	28.9818	-4	60.8697	0	2022-06-16
2022-06-16 00:30:00	12	22	1	58.9681	29.5931	-4	58.9242	0	2022-06-16
2022-06-16 00:30:00	19	38	2	62.7548	30.7997	-4	62.5692	0	2022-06-16
2022-06-16 01:00:00	6	35	1	66.0355	26.8922	-4	66.0533	1	2022-06-16
2022-06-16 01:00:00	19	38	2	61.9919	31.2466	-4	62.161	1	2022-06-16
2022-06-16 01:00:00	22	42	2	60.4635	27.0817	-4	60.2778	1	2022-06-16
2022-06-16 01:00:00	20	43	2	66.6	29.4054	-4	66.4538	1	2022-06-16
2022-06-16 01:00:00	2	11	1	61.2264	30.5101	-4	61.2175	1	2022-06-16
2022-06-16 01:00:00	11	13	1	57.3252	32.48	-4	57.2807	1	2022-06-16
2022-06-16 01:00:00	1	14	1	61.4438	31.0839	-4	61.4191	1	2022-06-16
2022-06-16 01:00:00	23	50	2	62.1686	24.9331	-4	62.1286	1	2022-06-16
2022-06-16 01:00:00	21	27	2	62.3022	27.9522	-4	62.327	1	2022-06-16
2022-06-16 01:00:00	14	39	1	50.7131	31.6541	-4	50.722	1	2022-06-16
2022-06-16 01:00:00	4	20	1	44.1556	18.2782	-4	44.1728	1	2022-06-16
2022-06-16 01:00:00	15	16	1	59.6166	27.4588	-4	59.7425	1	2022-06-16
2022-06-16 01:00:00	13	18	1	61.0179	28.3365	-4	61.0586	1	2022-06-16
2022-06-16 01:00:00	9	37	1	95.5205	14.5548	-4	95.5116	1	2022-06-16
2022-06-16 01:00:00	8	15	1	55.5005	30.8641	-4	55.4796	1	2022-06-16
2022-06-16 01:00:00	12	22	1	59.3547	29.7129	-4	59.3114	1	2022-06-16
2022-06-16 01:00:00	ambient	12	1	75.178	14.8265	-4	75.2391	1	2022-06-16
2022-06-16 01:00:00	24	28	2	53.8996	29.5627	-4	53.9276	1	2022-06-16
2022-06-16 01:00:00	16	23	2	53.1189	27.9182	-4	52.9905	1	2022-06-16
2022-06-16 01:00:00	3	32	1	62.4751	28.4473	-4	62.4865	1	2022-06-16
2022-06-16 01:00:00	7	34	1	63.0269	31.159	-4	62.9983	1	2022-06-16
2022-06-16 01:00:00	10	41	1	58.462	30.8855	-4	58.4506	1	2022-06-16
2022-06-16 01:30:00	ambient	12	1	76.0427	14.4868	-4	75.9683	1	2022-06-16
2022-06-16 01:30:00	11	13	1	57.5312	31.9795	-4	57.5999	1	2022-06-16
2022-06-16 01:30:00	4	20	1	44.073	17.8795	-4	44.073	1	2022-06-16
2022-06-16 01:30:00	2	11	1	61.5392	30.2885	-4	61.421	1	2022-06-16
2022-06-16 01:30:00	19	38	2	61.4706	31.47	-4	61.4438	1	2022-06-16
2022-06-16 01:30:00	9	37	1	95.2484	14.2652	-4	95.2561	1	2022-06-16
2022-06-16 01:30:00	12	22	1	59.5327	29.5395	-4	59.5575	1	2022-06-16
2022-06-16 01:30:00	8	15	1	55.6595	30.3814	-4	55.6468	1	2022-06-16
2022-06-16 01:30:00	1	14	1	61.2468	30.8819	-4	61.1743	1	2022-06-16
2022-06-16 01:30:00	24	28	2	53.9531	29.5663	-4	54.037	1	2022-06-16
2022-06-16 01:30:00	22	42	2	59.431	26.7242	-4	59.5797	1	2022-06-16
2022-06-16 01:30:00	20	43	2	66.2872	29.6021	-4	66.6153	1	2022-06-16
2022-06-16 01:30:00	23	50	2	62.1343	24.8008	-4	62.1063	1	2022-06-16
2022-06-16 01:30:00	14	39	1	50.1892	31.79	-4	50.1574	1	2022-06-16
2022-06-16 01:30:00	10	41	1	58.579	31.0285	-4	58.6083	1	2022-06-16
2022-06-16 01:30:00	7	34	1	61.5545	31.4182	-4	61.8393	1	2022-06-16
2022-06-16 01:30:00	15	16	1	59.8277	26.885	-4	59.7984	1	2022-06-16
2022-06-16 01:30:00	3	32	1	62.9786	28.3687	-4	62.9761	1	2022-06-16
2022-06-16 01:30:00	13	18	1	61.407	27.7788	-4	61.4019	1	2022-06-16
2022-06-16 01:30:00	21	27	2	62.8616	28.2614	-4	62.8082	1	2022-06-16
2022-06-16 01:30:00	16	23	2	52.7349	27.3999	-4	52.9447	1	2022-06-16
2022-06-16 01:30:00	6	35	1	66.5021	26.5687	-4	66.4773	1	2022-06-16
2022-06-16 02:00:00	11	13	1	58.0221	31.7596	-4	57.9687	2	2022-06-16
2022-06-16 02:00:00	23	50	2	62.2437	24.4576	-4	62.1585	2	2022-06-16
2022-06-16 02:00:00	ambient	12	1	76.5132	14.0972	-4	76.5144	2	2022-06-16
2022-06-16 02:00:00	19	38	2	60.9518	30.8212	-4	60.9848	2	2022-06-16
2022-06-16 02:00:00	3	32	1	63.1032	28.3866	-4	63.1109	2	2022-06-16
2022-06-16 02:00:00	12	22	1	59.8913	29.1766	-4	59.9065	2	2022-06-16
2022-06-16 02:00:00	22	42	2	59.5454	26.8636	-4	59.5251	2	2022-06-16
2022-06-16 02:00:00	16	23	2	52.5848	27.6644	-4	52.5314	2	2022-06-16
2022-06-16 02:00:00	21	27	2	62.9125	27.7752	-4	63.1427	2	2022-06-16
2022-06-16 02:00:00	1	14	1	60.6669	30.982	-4	60.7229	2	2022-06-16
2022-06-16 02:00:00	10	41	1	58.8727	30.5423	-4	58.8651	2	2022-06-16
2022-06-16 02:00:00	8	15	1	56.0079	30.1169	-4	56.0486	2	2022-06-16
2022-06-16 02:00:00	7	34	1	62.058	31.5076	-4	61.5774	2	2022-06-16
2022-06-16 02:00:00	9	37	1	95.0195	13.8076	-4	95.0132	2	2022-06-16
2022-06-16 02:00:00	13	18	1	61.6206	27.525	-4	61.6219	2	2022-06-16
2022-06-16 02:00:00	2	11	1	61.4019	29.9095	-4	61.522	2	2022-06-16
2022-06-16 02:00:00	20	43	2	67.1277	29.1802	-4	67.0381	2	2022-06-16
2022-06-16 02:00:00	15	16	1	60.143	26.204	-4	60.1697	2	2022-06-16
2022-06-16 02:00:00	14	39	1	49.5738	31.7256	-4	49.5649	2	2022-06-16
2022-06-16 02:00:00	4	20	1	43.9662	17.4148	-4	43.9649	2	2022-06-16
2022-06-16 02:00:00	6	35	1	66.806	26.4596	-4	66.7959	2	2022-06-16
2022-06-16 02:00:00	24	28	2	54.4286	29.0193	-4	54.2551	2	2022-06-16
2022-06-16 02:30:00	7	34	1	61.0166	31.3735	-4	61.2569	2	2022-06-16
2022-06-16 02:30:00	16	23	2	52.2466	27.9826	-4	52.3064	2	2022-06-16
2022-06-16 02:30:00	23	50	2	61.7503	24.5112	-4	61.7999	2	2022-06-16
2022-06-16 02:30:00	9	37	1	94.8072	13.4733	-4	94.7957	2	2022-06-16
2022-06-16 02:30:00	ambient	12	1	77.154	13.7111	-4	77.154	2	2022-06-16
2022-06-16 02:30:00	11	13	1	58.2764	31.6506	-4	58.2713	2	2022-06-16
2022-06-16 02:30:00	2	11	1			-4	39.1673	2	2022-06-16
2022-06-16 02:30:00	12	22	1	60.3846	29.1194	-4	60.4202	2	2022-06-16
2022-06-16 02:30:00	24	28	2	54.3727	28.6332	-4	54.3701	2	2022-06-16
2022-06-16 02:30:00	15	16	1	60.4279	26.1271	-4	60.3935	2	2022-06-16
2022-06-16 02:30:00	22	42	2	59.3954	27.5929	-4	59.3114	2	2022-06-16
2022-06-16 02:30:00	8	15	1	56.2775	30.4744	-4	56.2711	2	2022-06-16
2022-06-16 02:30:00	4	20	1	43.8568	16.9965	-4	43.8479	2	2022-06-16
2022-06-16 02:30:00	1	14	1	60.4152	30.5423	-4	60.4991	2	2022-06-16
2022-06-16 02:30:00	21	27	2	64.7537	26.9422	-4	64.5846	2	2022-06-16
2022-06-16 02:30:00	13	18	1	61.7834	27.6197	-4	61.7547	2	2022-06-16
2022-06-16 02:30:00	20	43	2	67.9479	29.2338	-4	67.8392	2	2022-06-16
2022-06-16 02:30:00	10	41	1	59.1944	30.3278	-4	59.1843	2	2022-06-16
2022-06-16 02:30:00	19	38	2	61.3981	31.0464	-4	61.1978	2	2022-06-16
2022-06-16 02:30:00	3	32	1	63.2635	27.9629	-4	63.2902	2	2022-06-16
2022-06-16 02:30:00	6	35	1	67.0756	26.1271	-4	67.1303	2	2022-06-16
2022-06-16 02:30:00	14	39	1	49.027	31.3681	-4	49.0823	2	2022-06-16
2022-06-16 03:00:00	6	35	1	67.6809	25.7875	-4	67.6275	3	2022-06-16
2022-06-16 03:00:00	20	43	2	67.8462	29.7415	-4	67.6567	3	2022-06-16
2022-06-16 03:00:00	19	38	2	60.9136	30.9123	-4	61.0681	3	2022-06-16
2022-06-16 03:00:00	15	16	1	60.2346	25.9269	-4	60.2244	3	2022-06-16
2022-06-16 03:00:00	14	39	1	48.8058	31.1858	-4	48.739	3	2022-06-16
2022-06-16 03:00:00	16	23	2	51.4735	28.3222	-4	51.4277	3	2022-06-16
2022-06-16 03:00:00	11	13	1	58.6146	31.5326	-4	58.6222	3	2022-06-16
2022-06-16 03:00:00	9	37	1	94.5796	13.1927	-4	94.5834	3	2022-06-16
2022-06-16 03:00:00	12	22	1	60.8068	28.9979	-4	60.721	3	2022-06-16
2022-06-16 03:00:00	24	28	2	54.8521	28.6761	-4	54.6823	3	2022-06-16
2022-06-16 03:00:00	8	15	1	56.3055	30.2313	-4	56.3112	3	2022-06-16
2022-06-16 03:00:00	1	14	1	61.023	30.553	-4	61.0128	3	2022-06-16
2022-06-16 03:00:00	21	27	2	65.3577	26.3917	-4	65.3711	3	2022-06-16
2022-06-16 03:00:00	13	18	1	61.6689	27.1246	-4	61.6753	3	2022-06-16
2022-06-16 03:00:00	7	34	1	61.2391	30.9749	-4	61.187	3	2022-06-16
2022-06-16 03:00:00	10	41	1	59.4284	29.9345	-4	59.4081	3	2022-06-16
2022-06-16 03:00:00	3	32	1	63.5356	27.693	-4	63.5546	3	2022-06-16
2022-06-16 03:00:00	23	50	2	61.5392	23.7426	-4	61.7719	3	2022-06-16
2022-06-16 03:00:00	4	20	1	43.7398	16.5139	-4	43.7475	3	2022-06-16
2022-06-16 03:00:00	22	42	2	59.4996	26.8993	-4	59.4678	3	2022-06-16
2022-06-16 03:00:00	ambient	12	1	77.7898	13.3321	-4	77.7746	3	2022-06-16
2022-06-16 03:00:00	2	11	1	62.0885	30.1741	-4	62.0695	3	2022-06-16
2022-06-16 03:30:00	7	34	1	61.1425	31.1	-4	61.0535	3	2022-06-16
2022-06-16 03:30:00	1	14	1	61.585	30.5101	-4	61.5341	3	2022-06-16
2022-06-16 03:30:00	22	42	2	59.0673	27.1853	-4	59.1194	3	2022-06-16
2022-06-16 03:30:00	15	16	1	60.0286	25.8822	-4	60.0667	3	2022-06-16
2022-06-16 03:30:00	23	50	2	61.9868	23.7462	-4	61.8787	3	2022-06-16
2022-06-16 03:30:00	8	15	1	56.5648	30.0203	-4	56.589	3	2022-06-16
2022-06-16 03:30:00	14	39	1	48.3709	31.3091	-4	48.472	3	2022-06-16
2022-06-16 03:30:00	3	32	1	63.8382	27.861	-4	63.8331	3	2022-06-16
2022-06-16 03:30:00	6	35	1	67.8792	25.8948	-4	67.8398	3	2022-06-16
2022-06-16 03:30:00	2	11	1	62.2233	29.9917	-4	62.2182	3	2022-06-16
2022-06-16 03:30:00	ambient	12	1	78.2476	13.1069	-4	78.2323	3	2022-06-16
2022-06-16 03:30:00	16	23	2	50.619	28.2185	-4	50.5872	3	2022-06-16
2022-06-16 03:30:00	24	28	2	54.5278	28.4688	-4	54.6155	3	2022-06-16
2022-06-16 03:30:00	4	20	1	43.6254	16.0992	-4	43.6267	3	2022-06-16
2022-06-16 03:30:00	11	13	1	58.7494	30.9677	-4	58.6947	3	2022-06-16
2022-06-16 03:30:00	10	41	1	59.6357	30.2849	-4	59.6376	3	2022-06-16
2022-06-16 03:30:00	19	38	2	59.9014	30.7747	-4	60.2727	3	2022-06-16
2022-06-16 03:30:00	21	27	2	66.2466	25.7375	-4	66.258	3	2022-06-16
2022-06-16 03:30:00	9	37	1	94.3939	12.9639	-4	94.4181	3	2022-06-16
2022-06-16 03:30:00	20	43	2	66.6814	28.4259	-4	66.9014	3	2022-06-16
2022-06-16 03:30:00	13	18	1	61.5875	27.1675	-4	61.5888	3	2022-06-16
2022-06-16 03:30:00	12	22	1	60.9161	29.0765	-4	60.9276	3	2022-06-16
2022-06-16 04:00:00	9	37	1	94.338	13.3249	-4	94.3075	4	2022-06-16
2022-06-16 04:00:00	14	39	1	48.2997	31.3038	-4	48.2984	4	2022-06-16
2022-06-16 04:00:00	8	15	1	57.1142	29.9631	-4	57.1142	4	2022-06-16
2022-06-16 04:00:00	11	13	1	58.5866	30.6281	-4	58.6667	4	2022-06-16
2022-06-16 04:00:00	12	22	1	61.0916	28.8942	-4	61.0993	4	2022-06-16
2022-06-16 04:00:00	15	16	1	60.1316	25.9198	-4	60.1373	4	2022-06-16
2022-06-16 04:00:00	21	27	2	67.541	26.095	-4	67.4762	4	2022-06-16
2022-06-16 04:00:00	1	14	1	62.1674	30.4422	-4	62.1979	4	2022-06-16
2022-06-16 04:00:00	22	42	2	58.6426	27.2139	-4	58.5205	4	2022-06-16
2022-06-16 04:00:00	3	32	1	63.9844	28.0165	-4	63.973	4	2022-06-16
2022-06-16 04:00:00	23	50	2	61.6486	23.5138	-4	61.6778	4	2022-06-16
2022-06-16 04:00:00	6	35	1	67.9123	25.5301	-4	68.0217	4	2022-06-16
2022-06-16 04:00:00	20	43	2	67.0426	28.4795	-4	67.2218	4	2022-06-16
2022-06-16 04:00:00	19	38	2	60.1558	30.3922	-4	59.8162	4	2022-06-16
2022-06-16 04:00:00	13	18	1	61.4578	26.8028	-4	61.4337	4	2022-06-16
2022-06-16 04:00:00	ambient	12	1	78.4841	13.4143	-4	78.4752	4	2022-06-16
2022-06-16 04:00:00	7	34	1	60.4711	31.0732	-4	60.8011	4	2022-06-16
2022-06-16 04:00:00	10	41	1	59.8658	29.9381	-4	59.8913	4	2022-06-16
2022-06-16 04:00:00	16	23	2	50.8911	27.4857	-4	51.0068	4	2022-06-16
2022-06-16 04:00:00	2	11	1	62.1992	29.5717	-4	62.1782	4	2022-06-16
2022-06-16 04:00:00	24	28	2	54.7974	28.5832	-4	54.8584	4	2022-06-16
2022-06-16 04:00:00	4	20	1	43.5186	15.6845	-4	43.5288	4	2022-06-16
2022-06-16 04:30:00	22	42	2	57.577	27.3141	-4	57.8135	4	2022-06-16
2022-06-16 04:30:00	4	20	1	43.5288	15.377	-4	43.5377	4	2022-06-16
2022-06-16 04:30:00	13	18	1	61.3459	26.5955	-4	61.3726	4	2022-06-16
2022-06-16 04:30:00	23	50	2	61.9156	23.3172	-4	61.955	4	2022-06-16
2022-06-16 04:30:00	9	37	1	94.0824	14.1651	-4	94.1034	4	2022-06-16
2022-06-16 04:30:00	6	35	1	68.585	25.4854	-4	68.5506	4	2022-06-16
2022-06-16 04:30:00	ambient	12	1	78.7003	14.0042	-4	78.7219	4	2022-06-16
2022-06-16 04:30:00	20	43	2	68.3103	28.9496	-4	67.7591	4	2022-06-16
2022-06-16 04:30:00	21	27	2	67.9199	27.0531	-4	67.7737	4	2022-06-16
2022-06-16 04:30:00	1	14	1	62.5806	30.5369	-4	62.5539	4	2022-06-16
2022-06-16 04:30:00	3	32	1	64.3011	28.2257	-4	64.315	4	2022-06-16
2022-06-16 04:30:00	24	28	2	54.8101	28.6833	-4	54.861	4	2022-06-16
2022-06-16 04:30:00	11	13	1	58.6172	30.4136	-4	58.5809	4	2022-06-16
2022-06-16 04:30:00	19	38	2	60.6084	30.8801	-4	59.9924	4	2022-06-16
2022-06-16 04:30:00	16	23	2	51.2217	27.7288	-4	51.3438	4	2022-06-16
2022-06-16 04:30:00	15	16	1	59.993	25.2799	-4	60.0337	4	2022-06-16
2022-06-16 04:30:00	2	11	1	62.236	29.2696	-4	62.2907	4	2022-06-16
2022-06-16 04:30:00	7	34	1	61.3688	31.1179	-4	61.2696	4	2022-06-16
2022-06-16 04:30:00	14	39	1	48.0199	31.1858	-4	47.9792	4	2022-06-16
2022-06-16 04:30:00	12	22	1	61.4502	28.8334	-4	61.44	4	2022-06-16
2022-06-16 04:30:00	10	41	1	60.1659	30.2581	-4	60.1125	4	2022-06-16
2022-06-16 04:30:00	8	15	1	57.6215	29.6521	-4	57.5891	4	2022-06-16
2022-06-16 05:00:00	16	23	2	51.8651	27.8932	-4	51.6439	5	2022-06-16
2022-06-16 05:00:00	9	37	1	93.8828	14.5726	-4	93.8713	5	2022-06-16
2022-06-16 05:00:00	14	39	1	47.6613	31.159	-4	47.7224	5	2022-06-16
2022-06-16 05:00:00	19	38	2	58.3234	30.7246	-4	59.3324	5	2022-06-16
2022-06-16 05:00:00	11	13	1	58.5714	30.1312	-4	58.6019	5	2022-06-16
2022-06-16 05:00:00	2	11	1	62.6607	29.6628	-4	62.6016	5	2022-06-16
2022-06-16 05:00:00	4	20	1	43.6292	15.318	-4	43.6311	5	2022-06-16
2022-06-16 05:00:00	24	28	2	55.0847	29.4054	-4	55.2094	5	2022-06-16
2022-06-16 05:00:00	22	42	2	58.3959	26.8743	-4	58.3978	5	2022-06-16
2022-06-16 05:00:00	7	34	1	61.5087	31.6041	-4	61.4324	5	2022-06-16
2022-06-16 05:00:00	3	32	1	64.6902	28.4992	-4	64.5853	5	2022-06-16
2022-06-16 05:00:00	21	27	2	67.0171	28.2096	-4	67.1926	5	2022-06-16
2022-06-16 05:00:00	1	14	1	62.7701	30.3493	-4	62.807	5	2022-06-16
2022-06-16 05:00:00	10	41	1	60.2524	30.5066	-4	60.2498	5	2022-06-16
2022-06-16 05:00:00	8	15	1	58.0984	29.6021	-4	58.0945	5	2022-06-16
2022-06-16 05:00:00	6	35	1	69.1343	25.7911	-4	69.0427	5	2022-06-16
2022-06-16 05:00:00	20	43	2	67.3376	29.2338	-4	67.115	5	2022-06-16
2022-06-16 05:00:00	12	22	1	61.8253	28.9389	-4	61.8463	5	2022-06-16
2022-06-16 05:00:00	23	50	2	62.4751	23.7283	-4	62.4865	5	2022-06-16
2022-06-16 05:00:00	13	18	1	61.5468	26.4525	-4	61.529	5	2022-06-16
2022-06-16 05:00:00	ambient	12	1	79.1733	14.4118	-4	79.2254	5	2022-06-16
2022-06-16 05:00:00	15	16	1	60.5169	24.118	-4	60.5436	5	2022-06-16
2022-06-16 05:30:00	10	41	1	60.4368	30.6442	-4	60.4482	5	2022-06-16
2022-06-16 05:30:00	23	50	2	62.8794	23.7783	-4	62.8667	5	2022-06-16
2022-06-16 05:30:00	13	18	1	61.6498	26.3166	-4	61.7319	5	2022-06-16
2022-06-16 05:30:00	19	38	2	58.0144	30.671	-4	58.0628	5	2022-06-16
2022-06-16 05:30:00	2	11	1	62.9227	29.7272	-4	62.8744	5	2022-06-16
2022-06-16 05:30:00	15	16	1	61.2455	24.5899	-4	61.112	5	2022-06-16
2022-06-16 05:30:00	ambient	12	1	80.01	15.1786	-4	79.9165	5	2022-06-16
2022-06-16 05:30:00	16	23	2	51.6795	28.1149	-4	51.752	5	2022-06-16
2022-06-16 05:30:00	24	28	2	56.439	29.5556	-4	56.336	5	2022-06-16
2022-06-16 05:30:00	6	35	1	69.339	26.1522	-4	69.353	5	2022-06-16
2022-06-16 05:30:00	3	32	1	64.8478	28.6297	-4	64.8694	5	2022-06-16
2022-06-16 05:30:00	20	43	2	64.3583	29.5824	-4	64.9476	5	2022-06-16
2022-06-16 05:30:00	11	13	1	58.7062	30.4565	-4	58.6935	5	2022-06-16
2022-06-16 05:30:00	7	34	1	61.5316	31.361	-4	61.721	5	2022-06-16
2022-06-16 05:30:00	22	42	2	58.682	27.6197	-4	58.7736	5	2022-06-16
2022-06-16 05:30:00	8	15	1	58.6299	30.0132	-4	58.6044	5	2022-06-16
2022-06-16 05:30:00	4	20	1	43.736	15.4414	-4	43.7322	5	2022-06-16
2022-06-16 05:30:00	14	39	1	47.7809	30.6245	-4	47.8114	5	2022-06-16
2022-06-16 05:30:00	9	37	1	93.7429	15.5379	-4	93.8472	5	2022-06-16
2022-06-16 05:30:00	1	14	1	63.0778	30.4565	-4	62.9824	5	2022-06-16
2022-06-16 05:30:00	12	22	1	62.2055	29.0765	-4	62.189	5	2022-06-16
2022-06-16 05:30:00	21	27	2	66.6509	28.5117	-4	66.7399	5	2022-06-16
2022-06-16 06:00:00	3	32	1	64.9343	29.67	-4	64.9101	6	2022-06-16
2022-06-16 06:00:00	15	16	1	61.824	24.2538	-4	61.9156	6	2022-06-16
2022-06-16 06:00:00	12	22	1	62.409	29.6468	-4	62.4357	6	2022-06-16
2022-06-16 06:00:00	24	28	2	57.7932	30.1634	-4	57.7385	6	2022-06-16
2022-06-16 06:00:00	19	38	2	59.3954	31.4575	-4	58.9897	6	2022-06-16
2022-06-16 06:00:00	11	13	1	58.991	31.2645	-4	58.9656	6	2022-06-16
2022-06-16 06:00:00	16	23	2	51.6617	28.8656	-4	51.5676	6	2022-06-16
2022-06-16 06:00:00	14	39	1	48.1674	30.2742	-4	48.2272	6	2022-06-16
2022-06-16 06:00:00	2	11	1	62.8744	30.503	-4	62.8184	6	2022-06-16
2022-06-16 06:00:00	7	34	1	62.8744	31.9151	-4	62.8744	6	2022-06-16
2022-06-16 06:00:00	10	41	1	60.5754	31.1107	-4	60.5677	6	2022-06-16
2022-06-16 06:00:00	1	14	1	62.7523	30.6067	-4	62.8	6	2022-06-16
2022-06-16 06:00:00	8	15	1	58.9147	31.0714	-4	58.9134	6	2022-06-16
2022-06-16 06:00:00	21	27	2	66.45	28.3079	-4	66.361	6	2022-06-16
2022-06-16 06:00:00	22	42	2	60.3668	27.6894	-4	60.1647	6	2022-06-16
2022-06-16 06:00:00	6	35	1	69.7128	26.4382	-4	69.7395	6	2022-06-16
2022-06-16 06:00:00	9	37	1	94.1396	19.4633	-4	94.0195	6	2022-06-16
2022-06-16 06:00:00	20	43	2	63.4466	29.8702	-4	63.3296	6	2022-06-16
2022-06-16 06:00:00	23	50	2	62.7828	25.0761	-4	62.8019	6	2022-06-16
2022-06-16 06:00:00	4	20	1	43.9153	15.6809	-4	43.9318	6	2022-06-16
2022-06-16 06:00:00	13	18	1	62.0199	26.6455	-4	62.0033	6	2022-06-16
2022-06-16 06:00:00	ambient	12	1	79.7353	17.5649	-4	79.0118	6	2022-06-16
2022-06-16 06:30:00	2	11	1	62.1267	31.5773	-4	61.9798	6	2022-06-16
2022-06-16 06:30:00	14	39	1	49.0804	30.3028	-4	49.069	6	2022-06-16
2022-06-16 06:30:00	9	37	1	92.0492	26.0449	-4	91.5978	6	2022-06-16
2022-06-16 06:30:00	1	14	1	61.9893	31.504	-4	61.9054	6	2022-06-16
2022-06-16 06:30:00	7	34	1	64.0086	32.3548	-4	63.9844	6	2022-06-16
2022-06-16 06:30:00	20	43	2	61.2239	31.4682	-4	60.9823	6	2022-06-16
2022-06-16 06:30:00	6	35	1	70.3702	27.6787	-4	70.3264	6	2022-06-16
2022-06-16 06:30:00	21	27	2	64.2858	29.5627	-4	64.1383	6	2022-06-16
2022-06-16 06:30:00	15	16	1	63.1058	25.6016	-4	62.8566	6	2022-06-16
2022-06-16 06:30:00	16	23	2	51.5396	29.813	-4	51.6909	6	2022-06-16
2022-06-16 06:30:00	23	50	2	60.9975	27.1496	-4	60.4482	6	2022-06-16
2022-06-16 06:30:00	24	28	2	58.4671	31.9652	-4	58.4035	6	2022-06-16
2022-06-16 06:30:00	13	18	1	62.1089	27.5464	-4	62.0593	6	2022-06-16
2022-06-16 06:30:00	3	32	1	64.5096	30.9499	-4	64.4562	6	2022-06-16
2022-06-16 06:30:00	11	13	1	58.8766	32.3048	-4	58.8232	6	2022-06-16
2022-06-16 06:30:00	10	41	1	60.6618	31.2359	-4	60.6326	6	2022-06-16
2022-06-16 06:30:00	19	38	2	56.2673	31.8686	-4	56.2419	6	2022-06-16
2022-06-16 06:30:00	22	42	2	61.4019	29.4591	-4	61.0547	6	2022-06-16
2022-06-16 06:30:00	12	22	1	62.5005	30.6817	-4	62.4166	6	2022-06-16
2022-06-16 06:30:00	8	15	1	58.5739	31.6184	-4	58.5218	6	2022-06-16
2022-06-16 06:30:00	ambient	12	1	72.4912	23.7962	-4	72.7582	6	2022-06-16
2022-06-16 06:30:00	4	20	1	44.3909	16.4567	-4	44.4061	6	2022-06-16
2022-06-16 07:00:00	11	13	1	58.1975	33.111	-4	58.2338	7	2022-06-16
2022-06-16 07:00:00	16	23	2	51.237	31.0535	-4	50.7144	7	2022-06-16
2022-06-16 07:00:00	22	42	2	59.965	30.5352	-4	60.2003	7	2022-06-16
2022-06-16 07:00:00	23	50	2	56.514	29.4054	-4	56.8077	7	2022-06-16
2022-06-16 07:00:00	13	18	1	61.7872	29.0944	-4	61.7338	7	2022-06-16
2022-06-16 07:00:00	9	37	1	87.4741	26.742	-4	87.7589	7	2022-06-16
2022-06-16 07:00:00	21	27	2	62.4166	31.2466	-4	62.2894	7	2022-06-16
2022-06-16 07:00:00	6	35	1	70.2749	29.1016	-4	70.182	7	2022-06-16
2022-06-16 07:00:00	12	22	1	61.8088	31.5791	-4	61.7287	7	2022-06-16
2022-06-16 07:00:00	8	15	1	57.694	32.1904	-4	57.7169	7	2022-06-16
2022-06-16 07:00:00	2	11	1	60.906	32.0974	-4	61.0567	7	2022-06-16
2022-06-16 07:00:00	24	28	2	58.1925	32.4728	-4	58.2522	7	2022-06-16
2022-06-16 07:00:00	10	41	1	60.5207	32.3441	-4	60.5436	7	2022-06-16
2022-06-16 07:00:00	19	38	2	53.6377	32.5407	-4	53.6034	7	2022-06-16
2022-06-16 07:00:00	20	43	2	58.1174	33.0144	-4	58.2071	7	2022-06-16
2022-06-16 07:00:00	7	34	1	63.4033	33.3523	-4	63.046	7	2022-06-16
2022-06-16 07:00:00	3	32	1	63.5457	32.1082	-4	63.5699	7	2022-06-16
2022-06-16 07:00:00	15	16	1	62.0542	27.5178	-4	62.2564	7	2022-06-16
2022-06-16 07:00:00	ambient	12	1	64.3087	25.9234	-4	64.1917	7	2022-06-16
2022-06-16 07:00:00	14	39	1	50.4359	30.6102	-4	50.4067	7	2022-06-16
2022-06-16 07:00:00	1	14	1	60.3287	32.5515	-4	60.4202	7	2022-06-16
2022-06-16 07:00:00	4	20	1	45.1665	17.7294	-4	45.1742	7	2022-06-16
2022-06-16 07:30:00	12	22	1	60.803	32.2261	-4	60.8697	7	2022-06-16
2022-06-16 07:30:00	ambient	12	1	56.9387	29.4752	-4	57.0207	7	2022-06-16
2022-06-16 07:30:00	14	39	1	51.8067	31.336	-4	51.766	7	2022-06-16
2022-06-16 07:30:00	9	37	1	84.5164	28.501	-4	84.4541	7	2022-06-16
2022-06-16 07:30:00	4	20	1	46.0922	19.3525	-4	46.0973	7	2022-06-16
2022-06-16 07:30:00	20	43	2	55.1687	33.7741	-4	55.2081	7	2022-06-16
2022-06-16 07:30:00	6	35	1	69.2068	31.2287	-4	69.0148	7	2022-06-16
2022-06-16 07:30:00	3	32	1	62.6506	33.195	-4	62.6328	7	2022-06-16
2022-06-16 07:30:00	16	23	2	48.9939	32.3656	-4	49.3525	7	2022-06-16
2022-06-16 07:30:00	21	27	2	57.7805	32.4621	-4	57.8695	7	2022-06-16
2022-06-16 07:30:00	23	50	2	53.2918	31.5666	-4	53.2728	7	2022-06-16
2022-06-16 07:30:00	10	41	1	60.2371	33.1914	-4	60.1914	7	2022-06-16
2022-06-16 07:30:00	13	18	1	61.3485	30.1079	-4	61.4801	7	2022-06-16
2022-06-16 07:30:00	22	42	2	59.4233	31.8829	-4	59.3801	7	2022-06-16
2022-06-16 07:30:00	19	38	2	51.5218	33.6043	-4	51.3559	7	2022-06-16
2022-06-16 07:30:00	24	28	2	54.6372	33.0806	-4	54.3333	7	2022-06-16
2022-06-16 07:30:00	8	15	1	57.1371	33.2021	-4	57.0404	7	2022-06-16
2022-06-16 07:30:00	2	11	1	60.1583	32.7892	-4	60.1831	7	2022-06-16
2022-06-16 07:30:00	11	13	1	57.4041	33.5811	-4	57.4015	7	2022-06-16
2022-06-16 07:30:00	7	34	1	61.6689	33.9529	-4	61.8101	7	2022-06-16
2022-06-16 07:30:00	15	16	1	61.2874	28.6046	-4	61.2137	7	2022-06-16
2022-06-16 07:30:00	1	14	1	59.5594	33.3845	-4	59.4659	7	2022-06-16
2022-06-16 08:00:00	24	28	2	49.1109	33.5632	-4	49.3576	8	2022-06-16
2022-06-16 08:00:00	21	27	2	55.7561	33.6419	-4	55.6709	8	2022-06-16
2022-06-16 08:00:00	3	32	1	61.7172	34.2067	-4	61.7071	8	2022-06-16
2022-06-16 08:00:00	22	42	2	57.2922	33.5418	-4	57.0468	8	2022-06-16
2022-06-16 08:00:00	6	35	1	65.86	33.2486	-4	65.8829	8	2022-06-16
2022-06-16 08:00:00	ambient	12	1	51.1899	32.0867	-4	51.6477	8	2022-06-16
2022-06-16 08:00:00	2	11	1	59.1029	33.6276	-4	59.0546	8	2022-06-16
2022-06-16 08:00:00	1	14	1	57.7372	34.0315	-4	57.6126	8	2022-06-16
2022-06-16 08:00:00	14	39	1	52.2161	31.3932	-4	52.2479	8	2022-06-16
2022-06-16 08:00:00	20	43	2	52.1245	34.5892	-4	52.1131	8	2022-06-16
2022-06-16 08:00:00	7	34	1	60.232	34.7215	-4	60.2613	8	2022-06-16
2022-06-16 08:00:00	10	41	1	59.6471	34.4194	-4	59.7024	8	2022-06-16
2022-06-16 08:00:00	15	16	1	59.7005	29.7272	-4	59.7654	8	2022-06-16
2022-06-16 08:00:00	19	38	2	49.3284	34.5213	-4	49.8834	8	2022-06-16
2022-06-16 08:00:00	16	23	2	47.9742	33.388	-4	48.0543	8	2022-06-16
2022-06-16 08:00:00	13	18	1	61.44	30.8891	-4	61.4502	8	2022-06-16
2022-06-16 08:00:00	8	15	1	55.6366	34.2317	-4	55.8045	8	2022-06-16
2022-06-16 08:00:00	23	50	2	49.9222	32.816	-4	50.1256	8	2022-06-16
2022-06-16 08:00:00	11	13	1	56.5089	34.1567	-4	56.4784	8	2022-06-16
2022-06-16 08:00:00	4	20	1	47.0078	21.1114	-4	46.9798	8	2022-06-16
2022-06-16 08:00:00	9	37	1	80.1244	31.8043	-4	79.893	8	2022-06-16
2022-06-16 08:00:00	12	22	1	60.1125	33.1592	-4	60.1112	8	2022-06-16
2022-06-16 08:30:00	21	27	2	53.3681	34.1745	-4	53.2842	8	2022-06-16
2022-06-16 08:30:00	10	41	1	59.2097	35.1648	-4	59.2059	8	2022-06-16
2022-06-16 08:30:00	ambient	12	1	47.5164	33.5775	-4	47.7097	8	2022-06-16
2022-06-16 08:30:00	16	23	2	46.9544	34.314	-4	46.7306	8	2022-06-16
2022-06-16 08:30:00	15	16	1	58.167	30.6853	-4	58.2433	8	2022-06-16
2022-06-16 08:30:00	4	20	1	47.5418	22.3054	-4	47.5342	8	2022-06-16
2022-06-16 08:30:00	19	38	2	48.7028	35.1809	-4	48.3766	8	2022-06-16
2022-06-16 08:30:00	14	39	1	52.2619	31.8132	-4	52.1856	8	2022-06-16
2022-06-16 08:30:00	3	32	1	60.6771	35.1219	-4	60.6936	8	2022-06-16
2022-06-16 08:30:00	12	22	1	58.5739	34.4641	-4	58.4925	8	2022-06-16
2022-06-16 08:30:00	13	18	1	61.0636	32.1975	-4	60.9174	8	2022-06-16
2022-06-16 08:30:00	1	14	1	55.1356	34.7144	-4	55.264	8	2022-06-16
2022-06-16 08:30:00	20	43	2	50.0951	35.4919	-4	50.2782	8	2022-06-16
2022-06-16 08:30:00	22	42	2	53.7038	34.6071	-4	53.8564	8	2022-06-16
2022-06-16 08:30:00	2	11	1	57.6304	34.7859	-4	57.6597	8	2022-06-16
2022-06-16 08:30:00	24	28	2	47.3791	34.103	-4	47.2214	8	2022-06-16
2022-06-16 08:30:00	6	35	1	61.351	34.4677	-4	61.4464	8	2022-06-16
2022-06-16 08:30:00	7	34	1	57.488	35.626	-4	57.4143	8	2022-06-16
2022-06-16 08:30:00	23	50	2	47.9894	34.4516	-4	47.7758	8	2022-06-16
2022-06-16 08:30:00	11	13	1	55.3365	34.7358	-4	55.3645	8	2022-06-16
2022-06-16 08:30:00	8	15	1	54.9856	35.4901	-4	54.8215	8	2022-06-16
2022-06-16 08:30:00	9	37	1	73.5708	34.6572	-4	73.764	8	2022-06-16
2022-06-16 09:00:00	24	28	2	45.0445	34.3962	-4	45.1691	9	2022-06-16
2022-06-16 09:00:00	11	13	1	54.3803	35.2649	-4	54.3676	9	2022-06-16
2022-06-16 09:00:00	1	14	1	54.0522	35.3328	-4	54.1184	9	2022-06-16
2022-06-16 09:00:00	3	32	1	59.609	35.6367	-4	59.5645	9	2022-06-16
2022-06-16 09:00:00	10	41	1	58.6172	35.6153	-4	58.6273	9	2022-06-16
2022-06-16 09:00:00	12	22	1	56.6564	35.104	-4	56.7047	9	2022-06-16
2022-06-16 09:00:00	15	16	1	56.9743	31.7471	-4	56.8764	9	2022-06-16
2022-06-16 09:00:00	19	38	2	46.2423	35.4973	-4	46.2359	9	2022-06-16
2022-06-16 09:00:00	13	18	1	60.0477	33.5721	-4	59.9714	9	2022-06-16
2022-06-16 09:00:00	7	34	1	55.1992	36.2159	-4	55.2437	9	2022-06-16
2022-06-16 09:00:00	23	50	2	45.8786	34.8002	-4	45.8939	9	2022-06-16
2022-06-16 09:00:00	14	39	1	52.2466	32.1832	-4	52.4412	9	2022-06-16
2022-06-16 09:00:00	8	15	1	53.3567	35.9156	-4	53.4559	9	2022-06-16
2022-06-16 09:00:00	9	37	1	68.4871	35.029	-4	68.4336	9	2022-06-16
2022-06-16 09:00:00	16	23	2	45.4908	34.9235	-4	45.7349	9	2022-06-16
2022-06-16 09:00:00	20	43	2	48.8693	35.7154	-4	48.8681	9	2022-06-16
2022-06-16 09:00:00	ambient	12	1	45.1182	33.817	-4	45.0496	9	2022-06-16
2022-06-16 09:00:00	2	11	1	56.28	35.3865	-4	56.3194	9	2022-06-16
2022-06-16 09:00:00	21	27	2	51.0946	34.1388	-4	51.5536	9	2022-06-16
2022-06-16 09:00:00	6	35	1	57.7271	35.1291	-4	57.7054	9	2022-06-16
2022-06-16 09:00:00	22	42	2	52.4272	35.0218	-4	52.3827	9	2022-06-16
2022-06-16 09:00:00	4	20	1	47.9767	23.2921	-4	47.9742	9	2022-06-16
2022-06-16 09:30:00	14	39	1	52.8379	32.9072	-4	52.6452	9	2022-06-16
2022-06-16 09:30:00	24	28	2	44.012	34.9503	-4	43.8454	9	2022-06-16
2022-06-16 09:30:00	10	41	1	58.1136	35.9406	-4	58.0933	9	2022-06-16
2022-06-16 09:30:00	8	15	1	52.2288	36.03	-4	52.1881	9	2022-06-16
2022-06-16 09:30:00	3	32	1	58.5294	36.0872	-4	58.579	9	2022-06-16
2022-06-16 09:30:00	1	14	1	52.8341	35.8262	-4	52.7947	9	2022-06-16
2022-06-16 09:30:00	12	22	1	55.2119	35.7583	-4	55.2272	9	2022-06-16
2022-06-16 09:30:00	6	35	1	54.7618	35.5867	-4	54.9055	9	2022-06-16
2022-06-16 09:30:00	2	11	1	55.2806	35.7368	-4	55.2526	9	2022-06-16
2022-06-16 09:30:00	20	43	2	47.8165	36.5055	-4	47.8317	9	2022-06-16
2022-06-16 09:30:00	4	20	1	48.4192	24.2288	-4	48.4408	9	2022-06-16
2022-06-16 09:30:00	9	37	1	63.266	36.6056	-4	63.2113	9	2022-06-16
2022-06-16 09:30:00	7	34	1	53.3147	36.8272	-4	53.2181	9	2022-06-16
2022-06-16 09:30:00	15	16	1	56.13	32.9823	-4	56.2234	9	2022-06-16
2022-06-16 09:30:00	11	13	1	53.2995	35.626	-4	53.3109	9	2022-06-16
2022-06-16 09:30:00	ambient	12	1	42.1987	35.1183	-4	42.1873	9	2022-06-16
2022-06-16 09:30:00	13	18	1	58.813	34.482	-4	58.8905	9	2022-06-16
2022-06-16 09:30:00	16	23	2	44.8359	35.4115	-4	44.7507	9	2022-06-16
2022-06-16 09:30:00	22	42	2	51.0081	35.8155	-4	51.0666	9	2022-06-16
2022-06-16 09:30:00	21	27	2	49.8001	34.5821	-4	49.8332	9	2022-06-16
2022-06-16 09:30:00	23	50	2	43.5262	35.0361	-4	43.6419	9	2022-06-16
2022-06-16 09:30:00	19	38	2	44.4074	36.3231	-4	44.6001	9	2022-06-16
2022-06-16 10:00:00	20	43	2	46.316	36.8701	-4	46.283	10	2022-06-16
2022-06-16 10:00:00	10	41	1	57.5084	35.9621	-4	57.5287	10	2022-06-16
2022-06-16 10:00:00	14	39	1	52.6281	33.4971	-4	52.5804	10	2022-06-16
2022-06-16 10:00:00	23	50	2	42.6387	35.8048	-4	42.5179	10	2022-06-16
2022-06-16 10:00:00	16	23	2	44.4519	36.1301	-4	43.839	10	2022-06-16
2022-06-16 10:00:00	8	15	1	50.9305	36.0711	-4	50.921	10	2022-06-16
2022-06-16 10:00:00	13	18	1	57.1625	35.4937	-4	57.0925	10	2022-06-16
2022-06-16 10:00:00	21	27	2	49.5382	35.0737	-4	49.2578	10	2022-06-16
2022-06-16 10:00:00	1	14	1	50.8682	35.9513	-4	50.8136	10	2022-06-16
2022-06-16 10:00:00	4	20	1	48.8782	25.2173	-4	48.8992	10	2022-06-16
2022-06-16 10:00:00	7	34	1	49.851	37.0489	-4	50.0125	10	2022-06-16
2022-06-16 10:00:00	6	35	1	53.152	35.7797	-4	52.9968	10	2022-06-16
2022-06-16 10:00:00	3	32	1	57.7652	36.2731	-4	57.7906	10	2022-06-16
2022-06-16 10:00:00	15	16	1	55.2526	33.935	-4	55.1954	10	2022-06-16
2022-06-16 10:00:00	11	13	1	52.4297	35.8441	-4	52.3903	10	2022-06-16
2022-06-16 10:00:00	12	22	1	53.6352	36.1515	-4	53.6708	10	2022-06-16
2022-06-16 10:00:00	ambient	12	1	40.3333	35.4437	-4	40.3791	10	2022-06-16
2022-06-16 10:00:00	24	28	2	41.5171	35.5545	-4	41.7498	10	2022-06-16
2022-06-16 10:00:00	2	11	1	54.2811	35.6475	-4	54.3396	10	2022-06-16
2022-06-16 10:00:00	22	42	2	50.8924	36.4357	-4	51.0431	10	2022-06-16
2022-06-16 10:00:00	9	37	1	58.9796	36.6234	-4	59.1188	10	2022-06-16
2022-06-16 10:00:00	19	38	2	43.221	36.6485	-4	42.907	10	2022-06-16
2022-06-16 10:30:00	ambient	12	1	38.4756	35.8048	-4	38.5328	10	2022-06-16
2022-06-16 10:30:00	24	28	2	40.5482	36.6985	-4	40.332	10	2022-06-16
2022-06-16 10:30:00	21	27	2	49.2864	35.7547	-4	49.1389	10	2022-06-16
2022-06-16 10:30:00	23	50	2	40.416	36.6735	-4	40.3943	10	2022-06-16
2022-06-16 10:30:00	3	32	1	56.9946	36.5055	-4	56.9921	10	2022-06-16
2022-06-16 10:30:00	14	39	1	52.3687	34.2639	-4	52.4507	10	2022-06-16
2022-06-16 10:30:00	9	37	1	55.3619	37.9605	-4	55.4878	10	2022-06-16
2022-06-16 10:30:00	1	14	1	49.172	36.1837	-4	49.1707	10	2022-06-16
2022-06-16 10:30:00	2	11	1	54.0014	35.6975	-4	54.0039	10	2022-06-16
2022-06-16 10:30:00	6	35	1	51.2166	36.1408	-4	51.4379	10	2022-06-16
2022-06-16 10:30:00	16	23	2	40.0676	36.5555	-4	40.6626	10	2022-06-16
2022-06-16 10:30:00	20	43	2	44.6744	37.4975	-4	45.2447	10	2022-06-16
2022-06-16 10:30:00	10	41	1	57.1625	35.9942	-4	57.1599	10	2022-06-16
2022-06-16 10:30:00	19	38	2	40.3028	36.9506	-4	40.6595	10	2022-06-16
2022-06-16 10:30:00	13	18	1	54.8253	36.1229	-4	54.9004	10	2022-06-16
2022-06-16 10:30:00	4	20	1	49.3169	26.0968	-4	49.2731	10	2022-06-16
2022-06-16 10:30:00	15	16	1	53.8183	35.079	-4	53.7153	10	2022-06-16
2022-06-16 10:30:00	11	13	1	51.7507	36.0389	-4	51.785	10	2022-06-16
2022-06-16 10:30:00	12	22	1	52.0991	36.5734	-4	52.0661	10	2022-06-16
2022-06-16 10:30:00	22	42	2	50.2299	36.9237	-4	50.2744	10	2022-06-16
2022-06-16 10:30:00	8	15	1	49.8548	36.1837	-4	49.9578	10	2022-06-16
2022-06-16 10:30:00	7	34	1	47.4655	37.4064	-4	47.4236	10	2022-06-16
2022-06-16 11:00:00	22	42	2	47.8724	37.4993	-4	47.9017	11	2022-06-16
2022-06-16 11:00:00	1	14	1	47.7453	36.1766	-4	47.8152	11	2022-06-16
2022-06-16 11:00:00	23	50	2	38.4679	37.1311	-4	38.5608	11	2022-06-16
2022-06-16 11:00:00	2	11	1	53.5665	35.6296	-4	53.5767	11	2022-06-16
2022-06-16 11:00:00	9	37	1	52.5747	37.9212	-4	52.5976	11	2022-06-16
2022-06-16 11:00:00	4	20	1	49.6374	26.7528	-4	49.631	11	2022-06-16
2022-06-16 11:00:00	24	28	2	38.2874	37.4528	-4	38.4946	11	2022-06-16
2022-06-16 11:00:00	6	35	1	50.3037	36.2731	-4	50.3087	11	2022-06-16
2022-06-16 11:00:00	8	15	1	49.2788	36.1337	-4	49.2928	11	2022-06-16
2022-06-16 11:00:00	12	22	1	50.6419	36.7593	-4	50.6216	11	2022-06-16
2022-06-16 11:00:00	21	27	2	48.4217	36.5198	-4	48.3849	11	2022-06-16
2022-06-16 11:00:00	11	13	1	51.8117	36.2373	-4	51.8257	11	2022-06-16
2022-06-16 11:00:00	13	18	1	53.3198	36.5162	-4	53.2511	11	2022-06-16
2022-06-16 11:00:00	10	41	1	56.8039	36.2516	-4	56.8255	11	2022-06-16
2022-06-16 11:00:00	20	43	2	45.4234	36.8022	-4	45.2352	11	2022-06-16
2022-06-16 11:00:00	14	39	1	51.8524	35.0576	-4	51.7418	11	2022-06-16
2022-06-16 11:00:00	19	38	2	39.1088	37.317	-4	39.105	11	2022-06-16
2022-06-16 11:00:00	3	32	1	56.2063	36.5412	-4	56.2164	11	2022-06-16
2022-06-16 11:00:00	ambient	12	1	37.6465	36.0014	-4	37.6554	11	2022-06-16
2022-06-16 11:00:00	16	23	2	37.9669	36.8451	-4	38.0801	11	2022-06-16
2022-06-16 11:00:00	15	16	1	52.272	35.7368	-4	52.2021	11	2022-06-16
2022-06-16 11:00:00	7	34	1	45.871	37.9104	-4	46.0592	11	2022-06-16
2022-06-16 11:30:00	15	16	1	50.1676	36.232	-4	50.4137	11	2022-06-16
2022-06-16 11:30:00	6	35	1	49.4721	36.5805	-4	49.4136	11	2022-06-16
2022-06-16 11:30:00	3	32	1	55.6748	36.5162	-4	55.6646	11	2022-06-16
2022-06-16 11:30:00	9	37	1	50.1714	38.7399	-4	50.1244	11	2022-06-16
2022-06-16 11:30:00	2	11	1	53.124	35.4937	-4	53.1024	11	2022-06-16
2022-06-16 11:30:00	4	20	1	49.9705	27.4892	-4	49.9743	11	2022-06-16
2022-06-16 11:30:00	21	27	2	45.1894	36.9881	-4	45.1208	11	2022-06-16
2022-06-16 11:30:00	22	42	2	46.3389	37.7067	-4	46.1571	11	2022-06-16
2022-06-16 11:30:00	24	28	2	38.2009	38.2608	-4	38.0267	11	2022-06-16
2022-06-16 11:30:00	14	39	1	50.4893	35.6046	-4	50.4054	11	2022-06-16
2022-06-16 11:30:00	10	41	1	56.4758	36.03	-4	56.4987	11	2022-06-16
2022-06-16 11:30:00	7	34	1	44.9987	38.3144	-4	45.0241	11	2022-06-16
2022-06-16 11:30:00	ambient	12	1	36.38	36.6234	-4	36.3826	11	2022-06-16
2022-06-16 11:30:00	19	38	2	38.0737	37.7531	-4	38.2734	11	2022-06-16
2022-06-16 11:30:00	20	43	2	45.1793	37.081	-4	45.0546	11	2022-06-16
2022-06-16 11:30:00	11	13	1	51.6007	36.1837	-4	51.5841	11	2022-06-16
2022-06-16 11:30:00	16	23	2	36.5072	37.0953	-4	36.4118	11	2022-06-16
2022-06-16 11:30:00	8	15	1	48.8744	36.2338	-4	48.8757	11	2022-06-16
2022-06-16 11:30:00	23	50	2	36.8556	37.7031	-4	36.8708	11	2022-06-16
2022-06-16 11:30:00	1	14	1	46.8196	36.1694	-4	46.8666	11	2022-06-16
2022-06-16 11:30:00	12	22	1	49.2457	36.7092	-4	49.2025	11	2022-06-16
2022-06-16 11:30:00	13	18	1	51.6464	36.6842	-4	51.6731	11	2022-06-16
2022-06-16 12:00:00	21	27	2	42.0461	37.5887	-4	43.1047	12	2022-06-16
2022-06-16 12:00:00	22	42	2	44.0679	38.5039	-4	44.8347	12	2022-06-16
2022-06-16 12:00:00	3	32	1	55.0746	36.9845	-4	55.1496	12	2022-06-16
2022-06-16 12:00:00	ambient	12	1	34.9927	38.3001	-4	45.4259	12	2022-06-16
2022-06-16 12:00:00	2	11	1	53.0223	35.7047	-4	53.1939	12	2022-06-16
2022-06-16 12:00:00	4	20	1	50.2935	28.2436	-4	50.2859	12	2022-06-16
2022-06-16 12:00:00	6	35	1	48.1229	37.0364	-4	48.3976	12	2022-06-16
2022-06-16 12:00:00	20	43	2	44.5079	37.6387	-4	45.2416	12	2022-06-16
2022-06-16 12:00:00	23	50	2	35.4963	38.2215	-4	36.5167	12	2022-06-16
2022-06-16 12:00:00	9	37	1	47.5965		-4	54.3867	12	2022-06-16
2022-06-16 12:00:00	14	39	1	49.0346	36.6073	-4	49.254	12	2022-06-16
2022-06-16 12:00:00	24	28	2	37.4837	39.2833	-4	38.0102	12	2022-06-16
2022-06-16 12:00:00	1	14	1	46.2092	36.4876	-4	46.4902	12	2022-06-16
2022-06-16 12:00:00	8	15	1	48.3404	36.7092	-4	48.4751	12	2022-06-16
2022-06-16 12:00:00	16	23	2	35.9197	37.7782	-4	36.4385	12	2022-06-16
2022-06-16 12:00:00	19	38	2	39.3809	38.5218	-4	39.4102	12	2022-06-16
2022-06-16 12:00:00	13	18	1	50.3749	37.2276	-4	50.783	12	2022-06-16
2022-06-16 12:00:00	12	22	1	48.1115	37.5136	-4	48.4395	12	2022-06-16
2022-06-16 12:00:00	11	13	1	50.6953	36.7486	-4	50.7869	12	2022-06-16
2022-06-16 12:00:00	7	34	1	44.6961	39.4406	-4	45.0788	12	2022-06-16
2022-06-16 12:00:00	15	16	1	48.7269	37.0346	-4	49.0982	12	2022-06-16
2022-06-16 12:00:00	10	41	1	56.4886	36.1891	-4	56.4733	12	2022-06-16
2022-06-16 12:30:00	1	14	1	48.2005	35.3757	-4	47.9563	12	2022-06-16
2022-06-16 12:30:00	8	15	1	48.9278	35.4705	-4	48.8382	12	2022-06-16
2022-06-16 12:30:00	16	23	2	39.4178	35.8083	-4	38.9371	12	2022-06-16
2022-06-16 12:30:00	10	41	1	56.5674	35.7833	-4	56.575	12	2022-06-16
2022-06-16 12:30:00	12	22	1	48.3251	36.5984	-4	48.4103	12	2022-06-16
2022-06-16 12:30:00	20	43	2	48.5044	35.2399	-4	47.3409	12	2022-06-16
2022-06-16 12:30:00	14	39	1	49.3373	36.1801	-4	49.3182	12	2022-06-16
2022-06-16 12:30:00	11	13	1	50.572	35.8298	-4	50.5243	12	2022-06-16
2022-06-16 12:30:00	22	42	2	47.6257	36.652	-4	46.8386	12	2022-06-16
2022-06-16 12:30:00	19	38	2	42.9006	36.1194	-4	42.7811	12	2022-06-16
2022-06-16 12:30:00	9	37	1	98.4197	29.1802	-4	82.974	12	2022-06-16
2022-06-16 12:30:00	23	50	2	39.9735	36.5341	-4	39.5411	12	2022-06-16
2022-06-16 12:30:00	13	18	1	51.7316	36.307	-4	51.539	12	2022-06-16
2022-06-16 12:30:00	24	28	2	41.7905	36.5162	-4	41.3328	12	2022-06-16
2022-06-16 12:30:00	ambient	12	1	102.532	26.3542	-4	84.1165	12	2022-06-16
2022-06-16 12:30:00	7	34	1	47.3511	37.7817	-4	46.9836	12	2022-06-16
2022-06-16 12:30:00	21	27	2	44.2281	35.8763	-4	43.8352	12	2022-06-16
2022-06-16 12:30:00	3	32	1	55.278	35.6189	-4	55.2818	12	2022-06-16
2022-06-16 12:30:00	6	35	1	49.1287	36.0121	-4	49.0181	12	2022-06-16
2022-06-16 12:30:00	2	11	1	53.6835	35.0647	-4	53.5207	12	2022-06-16
2022-06-16 12:30:00	15	16	1	49.8777	36.055	-4	49.3894	12	2022-06-16
2022-06-16 12:30:00	4	20	1	50.4817	28.8048	-4	50.4728	12	2022-06-16
2022-06-16 13:00:00	21	27	2	45.9015	35.5009	-4	45.7476	13	2022-06-16
2022-06-16 13:00:00	22	42	2	46.7	36.0657	-4	46.7954	13	2022-06-16
2022-06-16 13:00:00	3	32	1	55.9087	34.1781	-4	55.8248	13	2022-06-16
2022-06-16 13:00:00	7	34	1	47.6308	36.1194	-4	47.5291	13	2022-06-16
2022-06-16 13:00:00	19	38	2	42.8396	35.7797	-4	42.6056	13	2022-06-16
2022-06-16 13:00:00	14	39	1	49.2216	34.9557	-4	49.5573	13	2022-06-16
2022-06-16 13:00:00	9	37	1	99.3276	32.3405	-4	99.0021	13	2022-06-16
2022-06-16 13:00:00	20	43	2	47.627	35.1005	-4	47.8311	13	2022-06-16
2022-06-16 13:00:00	2	11	1	53.9073	33.4452	-4	53.9314	13	2022-06-16
2022-06-16 13:00:00	ambient	12	1	100.915	30.0972	-4	99.9952	13	2022-06-16
2022-06-16 13:00:00	11	13	1	50.5987	34.7144	-4	50.6444	13	2022-06-16
2022-06-16 13:00:00	15	16	1	49.7874	35.2578	-4	49.8751	13	2022-06-16
2022-06-16 13:00:00	4	20	1	50.5681	29.1105	-4	50.5624	13	2022-06-16
2022-06-16 13:00:00	12	22	1	48.8948	34.6643	-4	48.896	13	2022-06-16
2022-06-16 13:00:00	1	14	1	49.191	34.1513	-4	49.212	13	2022-06-16
2022-06-16 13:00:00	24	28	2	42.5191	35.1755	-4	42.4505	13	2022-06-16
2022-06-16 13:00:00	13	18	1	52.9765	34.8466	-4	52.8074	13	2022-06-16
2022-06-16 13:00:00	6	35	1	49.6145	34.2711	-4	49.6335	13	2022-06-16
2022-06-16 13:00:00	10	41	1	56.781	34.1459	-4	56.7708	13	2022-06-16
2022-06-16 13:00:00	8	15	1	49.3093	33.885	-4	49.2711	13	2022-06-16
2022-06-16 13:00:00	23	50	2	40.9424	35.6439	-4	40.8	13	2022-06-16
2022-06-16 13:00:00	16	23	2	39.5513	35.5885	-4	39.6123	13	2022-06-16
2022-06-16 13:30:00	19	38	2	41.2336	35.8995	-4	41.6704	13	2022-06-16
2022-06-16 13:30:00	23	50	2	39.8107	35.8834	-4	39.5799	13	2022-06-16
2022-06-16 13:30:00	13	18	1	53.1316	34.5213	-4	53.1373	13	2022-06-16
2022-06-16 13:30:00	24	28	2	42.9235	34.7787	-4	43.1168	13	2022-06-16
2022-06-16 13:30:00	3	32	1	55.9316	34.2997	-4	55.9456	13	2022-06-16
2022-06-16 13:30:00	2	11	1	54.2875	33.5346	-4	54.2436	13	2022-06-16
2022-06-16 13:30:00	9	37	1	94.3151	35.1291	-4	94.1167	13	2022-06-16
2022-06-16 13:30:00	8	15	1	49.4237	33.5775	-4	49.4256	13	2022-06-16
2022-06-16 13:30:00	7	34	1	46.873	35.9192	-4	46.8564	13	2022-06-16
2022-06-16 13:30:00	22	42	2	45.3649	36.0943	-4	45.398	13	2022-06-16
2022-06-16 13:30:00	1	14	1	50.0671	34.4069	-4	49.8866	13	2022-06-16
2022-06-16 13:30:00	10	41	1	56.8802	34.1102	-4	56.8624	13	2022-06-16
2022-06-16 13:30:00	6	35	1	49.336	34.0816	-4	49.3398	13	2022-06-16
2022-06-16 13:30:00	15	16	1	50.221	35.1112	-4	50.1924	13	2022-06-16
2022-06-16 13:30:00	11	13	1	50.8199	34.4963	-4	50.7729	13	2022-06-16
2022-06-16 13:30:00	20	43	2	47.4935	35.3829	-4	47.3778	13	2022-06-16
2022-06-16 13:30:00	4	20	1	50.6165	29.3196	-4	50.6216	13	2022-06-16
2022-06-16 13:30:00	14	39	1	50.558	35.0647	-4	50.1943	13	2022-06-16
2022-06-16 13:30:00	ambient	12	1	83.5856	32.3334	-4	83.1202	13	2022-06-16
2022-06-16 13:30:00	12	22	1	49.3474	34.7358	-4	49.3474	13	2022-06-16
2022-06-16 13:30:00	21	27	2	44.045	35.5617	-4	44.0857	13	2022-06-16
2022-06-16 13:30:00	16	23	2	41.1764	35.5938	-4	40.2399	13	2022-06-16
2022-06-16 14:00:00	21	27	2	42.8014	36.198	-4	42.7404	14	2022-06-16
2022-06-16 14:00:00	9	37	1	86.2788	36.2731	-4	86.2483	14	2022-06-16
2022-06-16 14:00:00	19	38	2	40.7339	36.1909	-4	40.5012	14	2022-06-16
2022-06-16 14:00:00	15	16	1	50.2528	35.4186	-4	50.1015	14	2022-06-16
2022-06-16 14:00:00	ambient	12	1	59.2707	33.027	-4	59.9701	14	2022-06-16
2022-06-16 14:00:00	2	11	1	53.9581	34.053	-4	53.8717	14	2022-06-16
2022-06-16 14:00:00	10	41	1	56.6437	34.8895	-4	56.6233	14	2022-06-16
2022-06-16 14:00:00	7	34	1	45.5633	36.3928	-4	45.7273	14	2022-06-16
2022-06-16 14:00:00	4	20	1	50.7245	29.5502	-4	50.7284	14	2022-06-16
2022-06-16 14:00:00	13	18	1	52.4704	34.9003	-4	52.3687	14	2022-06-16
2022-06-16 14:00:00	24	28	2	43.8314	35.5116	-4	43.4016	14	2022-06-16
2022-06-16 14:00:00	14	39	1	48.5718	35.4687	-4	48.7129	14	2022-06-16
2022-06-16 14:00:00	20	43	2	46.5856	36.2338	-4	46.5754	14	2022-06-16
2022-06-16 14:00:00	22	42	2	44.78	36.9595	-4	44.8601	14	2022-06-16
2022-06-16 14:00:00	16	23	2	39.3707	36.0729	-4	39.5729	14	2022-06-16
2022-06-16 14:00:00	6	35	1	48.9533	34.3533	-4	49.0092	14	2022-06-16
2022-06-16 14:00:00	11	13	1	50.4804	34.886	-4	41.0002	14	2022-06-16
2022-06-16 14:00:00	3	32	1	55.7409	34.768	-4	55.7282	14	2022-06-16
2022-06-16 14:00:00	8	15	1	49.3144	34.2031	-4	49.2533	14	2022-06-16
2022-06-16 14:00:00	12	22	1	49.2483	35.3436	-4	49.1325	14	2022-06-16
2022-06-16 14:00:00	23	50	2	37.0616	36.6914	-4	37.0145	14	2022-06-16
2022-06-16 14:00:00	1	14	1	48.671	34.9253	-4	48.6888	14	2022-06-16
2022-06-16 14:30:00	12	22	1	48.3823	35.7225	-4	48.3823	14	2022-06-16
2022-06-16 14:30:00	10	41	1	56.3055	35.4437	-4	56.3398	14	2022-06-16
2022-06-16 14:30:00	8	15	1	48.3353	34.8252	-4	48.3429	14	2022-06-16
2022-06-16 14:30:00	16	23	2	37.6668	36.3303	-4	37.9504	14	2022-06-16
2022-06-16 14:30:00	15	16	1	48.6633	35.5223	-4	48.7765	14	2022-06-16
2022-06-16 14:30:00	4	20	1	50.9115	30.0168	-4	28.1171	14	2022-06-16
2022-06-16 14:30:00	6	35	1	48.5082	34.7287	-4	48.3187	14	2022-06-16
2022-06-16 14:30:00	19	38	2	39.1113	36.5019	-4	39.2474	14	2022-06-16
2022-06-16 14:30:00	14	39	1	46.6059	35.5903	-4	46.5017	14	2022-06-16
2022-06-16 14:30:00	3	32	1	55.3365	35.3328	-4	55.292	14	2022-06-16
2022-06-16 14:30:00	1	14	1	47.6346	35.3686	-4	47.5107	14	2022-06-16
2022-06-16 14:30:00	2	11	1	53.021	34.5803	-4	53.1164	14	2022-06-16
2022-06-16 14:30:00	7	34	1	45.1843	36.5877	-4	45.1131	14	2022-06-16
2022-06-16 14:30:00	24	28	2	41.0136	35.9728	-4	41.3417	14	2022-06-16
2022-06-16 14:30:00	23	50	2	34.6837	36.9559	-4	34.7728	14	2022-06-16
2022-06-16 14:30:00	21	27	2	42.0054	36.4375	-4	42.2089	14	2022-06-16
2022-06-16 14:30:00	20	43	2	45.1691	36.4661	-4	45.1614	14	2022-06-16
2022-06-16 14:30:00	13	18	1	51.312	35.374	-4	51.4017	14	2022-06-16
2022-06-16 14:30:00	ambient	12	1	49.088	33.8063	-4	49.0448	14	2022-06-16
2022-06-16 14:30:00	11	13	1	49.2788	35.2506	-4	40.2297	14	2022-06-16
2022-06-16 14:30:00	9	37	1	80.216	36.4197	-4	80.5192	14	2022-06-16
2022-06-16 14:30:00	22	42	2	44.368	37.2097	-4	44.2281	14	2022-06-16
2022-06-16 15:00:00	22	42	2	42.6361	37.2026	-4	42.7226	15	2022-06-16
2022-06-16 15:00:00	3	32	1	54.7135	35.5688	-4	54.7745	15	2022-06-16
2022-06-16 15:00:00	4	20	1	50.9954	30.2492	-4	51.0056	15	2022-06-16
2022-06-16 15:00:00	2	11	1	52.5467	34.9253	-4	52.5798	15	2022-06-16
2022-06-16 15:00:00	13	18	1	50.8225	35.4508	-4	50.8466	15	2022-06-16
2022-06-16 15:00:00	19	38	2	39.9404	36.6342	-4	39.9086	15	2022-06-16
2022-06-16 15:00:00	7	34	1	44.897	36.5484	-4	44.6732	15	2022-06-16
2022-06-16 15:00:00	6	35	1	47.3752	35.0415	-4	47.7319	15	2022-06-16
2022-06-16 15:00:00	11	13	1	48.7854	35.4294	-4	48.835	15	2022-06-16
2022-06-16 15:00:00	15	16	1	47.9614	35.4794	-4	48.0276	15	2022-06-16
2022-06-16 15:00:00	24	28	2	41.9978	35.2077	-4	43.6432	15	2022-06-16
2022-06-16 15:00:00	10	41	1	56.0918	35.7797	-4	56.1414	15	2022-06-16
2022-06-16 15:00:00	12	22	1	47.5698	35.8691	-4	47.6499	15	2022-06-16
2022-06-16 15:00:00	23	50	2	35.5001	37.0846	-4	36.7094	15	2022-06-16
2022-06-16 15:00:00	14	39	1	45.3382	35.4222	-4	45.7349	15	2022-06-16
2022-06-16 15:00:00	ambient	12	1	43.0227	33.8832	-4	43.6635	15	2022-06-16
2022-06-16 15:00:00	20	43	2	44.9262	36.6771	-4	45.1761	15	2022-06-16
2022-06-16 15:00:00	1	14	1	46.6085	35.2971	-4	46.6911	15	2022-06-16
2022-06-16 15:00:00	8	15	1	47.5138	35.1648	-4	47.5367	15	2022-06-16
2022-06-16 15:00:00	9	37	1	76.4242	35.5009	-4	76.517	15	2022-06-16
2022-06-16 15:00:00	21	27	2	43.0341	36.5323	-4	42.8434	15	2022-06-16
2022-06-16 15:00:00	16	23	2	37.1124	36.3625	-4	37.0539	15	2022-06-16
2022-06-16 15:30:00	9	37	1	73.4207	34.743	-4	73.3673	15	2022-06-16
2022-06-16 15:30:00	7	34	1	43.5224	36.3446	-4	44.1595	15	2022-06-16
2022-06-16 15:30:00	21	27	2	42.247	36.1587	-4	42.4606	15	2022-06-16
2022-06-16 15:30:00	23	50	2	41.2565	37.5512	-4	39.5074	15	2022-06-16
2022-06-16 15:30:00	24	28	2	49.6641	36.938	-4	49.4276	15	2022-06-16
2022-06-16 15:30:00	15	16	1	48.3137	34.9021	-4	47.9341	15	2022-06-16
2022-06-16 15:30:00	2	11	1	52.2771	34.3855	-4	52.1322	15	2022-06-16
2022-06-16 15:30:00	12	22	1	47.4732	35.4365	-4	47.4592	15	2022-06-16
2022-06-16 15:30:00	1	14	1	46.2957	34.8609	-4	46.7331	15	2022-06-16
2022-06-16 15:30:00	22	42	2	43.6381	36.8737	-4	43.6229	15	2022-06-16
2022-06-16 15:30:00	3	32	1	54.5075	35.3865	-4	54.4757	15	2022-06-16
2022-06-16 15:30:00	11	13	1	48.8464	34.9682	-4	48.8172	15	2022-06-16
2022-06-16 15:30:00	4	20	1	51.1861	30.6567	-4	51.1696	15	2022-06-16
2022-06-16 15:30:00	19	38	2	40.7682	36.3928	-4	40.6042	15	2022-06-16
2022-06-16 15:30:00	13	18	1	51.1632	34.7894	-4	51.1378	15	2022-06-16
2022-06-16 15:30:00	6	35	1	47.8495	34.5213	-4	47.7249	15	2022-06-16
2022-06-16 15:30:00	14	39	1	46.4483	35.138	-4	46.0897	15	2022-06-16
2022-06-16 15:30:00	8	15	1	47.3295	34.9021	-4	47.2856	15	2022-06-16
2022-06-16 15:30:00	ambient	12	1	41.5985	34.1531	-4	41.0289	15	2022-06-16
2022-06-16 15:30:00	16	23	2	37.9339	36.0657	-4	37.869	15	2022-06-16
2022-06-16 15:30:00	10	41	1	56.3283	35.9531	-4	56.2482	15	2022-06-16
2022-06-16 15:30:00	20	43	2	45.1716	36.3803	-4	45.0254	15	2022-06-16
2022-06-16 16:00:00	14	39	1	45.5518	35.1863	-4	45.6605	16	2022-06-16
2022-06-16 16:00:00	1	14	1	47.3638	35.9871	-4	46.7687	16	2022-06-16
2022-06-16 16:00:00	24	28	2	46.5729	36.5448	-4	46.4432	16	2022-06-16
2022-06-16 16:00:00	11	13	1	48.6862	35.2649	-4	48.7256	16	2022-06-16
2022-06-16 16:00:00	13	18	1	50.4766	35.2828	-4	50.5147	16	2022-06-16
2022-06-16 16:00:00	15	16	1	47.0281	34.827	-4	47.1902	16	2022-06-16
2022-06-16 16:00:00	19	38	2	39.9595	36.5537	-4	40.5298	16	2022-06-16
2022-06-16 16:00:00	21	27	2	43.6902	36.2105	-4	43.1066	16	2022-06-16
2022-06-16 16:00:00	16	23	2	36.6216	36.1444	-4	36.5415	16	2022-06-16
2022-06-16 16:00:00	7	34	1	44.2625	36.6181	-4	43.9134	16	2022-06-16
2022-06-16 16:00:00	10	41	1	56.2864	36.0282	-4	56.3035	16	2022-06-16
2022-06-16 16:00:00	20	43	2	45.0025	36.4089	-4	44.9109	16	2022-06-16
2022-06-16 16:00:00	2	11	1	50.9725	35.4866	-4	50.6699	16	2022-06-16
2022-06-16 16:00:00	4	20	1	51.1556	30.9356	-4	51.1543	16	2022-06-16
2022-06-16 16:00:00	ambient	12	1	36.6178	35.6153	-4	37.8194	16	2022-06-16
2022-06-16 16:00:00	3	32	1	54.1133	35.5438	-4	54.1133	16	2022-06-16
2022-06-16 16:00:00	22	42	2	43.8581	36.8326	-4	43.7837	16	2022-06-16
2022-06-16 16:00:00	23	50	2	40.4401	37.4546	-4	40.9112	16	2022-06-16
2022-06-16 16:00:00	6	35	1	47.9894	34.7716	-4	47.9373	16	2022-06-16
2022-06-16 16:00:00	8	15	1	47.0815	35.1183	-4	47.1616	16	2022-06-16
2022-06-16 16:00:00	9	37	1	70.7047	33.7241	-4	70.8929	16	2022-06-16
2022-06-16 16:00:00	12	22	1	47.0713	35.3757	-4	47.0879	16	2022-06-16
2022-06-16 16:30:00	21	27	2	42.514	35.8191	-4	42.8701	16	2022-06-16
2022-06-16 16:30:00	6	35	1	47.14	34.9682	-4	47.1871	16	2022-06-16
2022-06-16 16:30:00	19	38	2	41.1992	36.5269	-4	40.8712	16	2022-06-16
2022-06-16 16:30:00	8	15	1	47.0548	35.2024	-4	46.927	16	2022-06-16
2022-06-16 16:30:00	20	43	2	44.1849	36.3482	-4	44.3629	16	2022-06-16
2022-06-16 16:30:00	13	18	1	49.9247	35.1755	-4	49.912	16	2022-06-16
2022-06-16 16:30:00	4	20	1	50.9115	30.9785	-4	50.8797	16	2022-06-16
2022-06-16 16:30:00	10	41	1	56.2482	36.1998	-4	56.2044	16	2022-06-16
2022-06-16 16:30:00	22	42	2	43.2859	36.2534	-4	43.5377	16	2022-06-16
2022-06-16 16:30:00	14	39	1	45.136	35.1648	-4	45.2174	16	2022-06-16
2022-06-16 16:30:00	23	50	2	41.3569	37.0417	-4	41.3022	16	2022-06-16
2022-06-16 16:30:00	3	32	1	53.6809	35.7708	-4	53.6981	16	2022-06-16
2022-06-16 16:30:00	12	22	1	46.9327	35.2131	-4	46.8908	16	2022-06-16
2022-06-16 16:30:00	11	13	1	48.1191	35.3722	-4	48.1102	16	2022-06-16
2022-06-16 16:30:00	9	37	1	68.9321	33.7062	-4	68.9563	16	2022-06-16
2022-06-16 16:30:00	24	28	2	43.6178	36.1623	-4	44.0202	16	2022-06-16
2022-06-16 16:30:00	7	34	1	44.5206	36.3088	-4	44.6503	16	2022-06-16
2022-06-16 16:30:00	1	14	1	44.9872	36.2963	-4	45.2371	16	2022-06-16
2022-06-16 16:30:00	ambient	12	1	36.6165	35.3793	-4	36.5695	16	2022-06-16
2022-06-16 16:30:00	15	16	1	46.255	34.6429	-4	46.3491	16	2022-06-16
2022-06-16 16:30:00	16	23	2	37.1455	35.8834	-4	37.0412	16	2022-06-16
2022-06-16 16:30:00	2	11	1	46.6695	36.3178	-4	46.9518	16	2022-06-16
2022-06-16 17:00:00	16	23	2	35.4314	34.6018	-4	25.8537	17	2022-06-16
2022-06-16 17:00:00	14	39	1	44.6757	34.9146	-4	44.6821	17	2022-06-16
2022-06-16 17:00:00	9	37	1	67.8068	32.1725	-4	67.864	17	2022-06-16
2022-06-16 17:00:00	23	50	2	38.8443	35.7011	-4	39.0719	17	2022-06-16
2022-06-16 17:00:00	10	41	1	56.0193	35.8888	-4	56.0804	17	2022-06-16
2022-06-16 17:00:00	11	13	1	47.6512	35.2399	-4	47.6054	17	2022-06-16
2022-06-16 17:00:00	ambient	12	1	37.3846	34.0852	-4	37.3795	17	2022-06-16
2022-06-16 17:00:00	8	15	1	46.9213	35.1541	-4	46.9709	17	2022-06-16
2022-06-16 17:00:00	21	27	2	43.9268	34.7144	-4	43.5682	17	2022-06-16
2022-06-16 17:00:00	13	18	1	49.1058	34.8002	-4	49.1058	17	2022-06-16
2022-06-16 17:00:00	6	35	1	46.1685	34.8145	-4	46.091	17	2022-06-16
2022-06-16 17:00:00	19	38	2	39.9557	35.5259	-4	40.257	17	2022-06-16
2022-06-16 17:00:00	4	20	1	50.3571	30.5959	-4	50.3774	17	2022-06-16
2022-06-16 17:00:00	3	32	1	53.2715	35.7368	-4	53.2969	17	2022-06-16
2022-06-16 17:00:00	20	43	2	43.7449	35.4115	-4	43.647	17	2022-06-16
2022-06-16 17:00:00	1	14	1	43.895	36.1051	-4	44.1277	17	2022-06-16
2022-06-16 17:00:00	2	11	1	44.2205	35.9692	-4	44.6649	17	2022-06-16
2022-06-16 17:00:00	12	22	1	47.1909	35.029	-4	47.1693	17	2022-06-16
2022-06-16 17:00:00	15	16	1	45.754	34.3283	-4	45.6942	17	2022-06-16
2022-06-16 17:00:00	22	42	2	42.7277	35.1398	-4	42.7938	17	2022-06-16
2022-06-16 17:00:00	7	34	1	44.5257	35.9192	-4	44.6159	17	2022-06-16
2022-06-16 17:00:00	24	28	2	43.3507	35.3936	-4	43.4792	17	2022-06-16
2022-06-16 17:30:00	11	13	1	47.0154	34.8609	-4	47.0739	17	2022-06-16
2022-06-16 17:30:00	12	22	1	47.1731	34.6071	-4	47.2926	17	2022-06-16
2022-06-16 17:30:00	24	28	2	44.5511	34.8073	-4	44.237	17	2022-06-16
2022-06-16 17:30:00	19	38	2	41.3951	35.0182	-4	41.1891	17	2022-06-16
2022-06-16 17:30:00	ambient	12	1	38.6281	32.9984	-4	38.6192	17	2022-06-16
2022-06-16 17:30:00	7	34	1	45.7845	35.449	-4	45.6853	17	2022-06-16
2022-06-16 17:30:00	2	11	1	43.6508	35.5724	-4	43.7831	17	2022-06-16
2022-06-16 17:30:00	4	20	1	50.0773	30.1848	-4	50.085	17	2022-06-16
2022-06-16 17:30:00	22	42	2	44.1289	34.2818	-4	44.1264	17	2022-06-16
2022-06-16 17:30:00	8	15	1	47.0917	35.1362	-4	47.0942	17	2022-06-16
2022-06-16 17:30:00	3	32	1	53.0782	35.4615	-4	53.0604	17	2022-06-16
2022-06-16 17:30:00	16	23	2	37.4494	31.6818	-4	32.3401	17	2022-06-16
2022-06-16 17:30:00	14	39	1	44.4494	34.4748	-4	44.4557	17	2022-06-16
2022-06-16 17:30:00	20	43	2	43.8505	34.5857	-4	44.0908	17	2022-06-16
2022-06-16 17:30:00	1	14	1	43.5491	35.3364	-4	43.366	17	2022-06-16
2022-06-16 17:30:00	6	35	1	45.136	34.4409	-4	45.2028	17	2022-06-16
2022-06-16 17:30:00	15	16	1	45.1716	33.6955	-4	45.2937	17	2022-06-16
2022-06-16 17:30:00	13	18	1	48.6989	34.2532	-4	48.7276	17	2022-06-16
2022-06-16 17:30:00	21	27	2	44.4913	34.0333	-4	44.415	17	2022-06-16
2022-06-16 17:30:00	9	37	1	67.2613	31.2394	-4	67.2117	17	2022-06-16
2022-06-16 17:30:00	10	41	1	56.0689	35.7869	-4	56.0664	17	2022-06-16
2022-06-16 17:30:00	23	50	2	39.929	34.768	-4	39.6276	17	2022-06-16
2022-06-16 18:00:00	8	15	1	46.9213	34.8717	-4	46.9302	18	2022-06-16
2022-06-16 18:00:00	6	35	1	44.8181	34.1567	-4	44.8423	18	2022-06-16
2022-06-16 18:00:00	23	50	2	39.4877	34.0673	-4	39.5335	18	2022-06-16
2022-06-16 18:00:00	1	14	1	43.1854	34.8073	-4	43.1282	18	2022-06-16
2022-06-16 18:00:00	7	34	1	45.8354	35.0754	-4	45.7464	18	2022-06-16
2022-06-16 18:00:00	2	11	1	44.4494	35.256	-4	44.0717	18	2022-06-16
2022-06-16 18:00:00	10	41	1	56.0104	35.3972	-4	56.0244	18	2022-06-16
2022-06-16 18:00:00	21	27	2	44.1239	33.4917	-4	44.2383	18	2022-06-16
2022-06-16 18:00:00	15	16	1	45.5671	33.3684	-4	45.6186	18	2022-06-16
2022-06-16 18:00:00	19	38	2	43.0125	34.8395	-4	42.8459	18	2022-06-16
2022-06-16 18:00:00	3	32	1	52.8366	35.197	-4	52.8684	18	2022-06-16
2022-06-16 18:00:00	22	42	2	45.7387	33.8278	-4	45.6116	18	2022-06-16
2022-06-16 18:00:00	4	20	1	49.8968	29.8934	-4	49.8777	18	2022-06-16
2022-06-16 18:00:00	20	43	2	44.3883	34.3497	-4	44.0126	18	2022-06-16
2022-06-16 18:00:00	24	28	2	43.2706	34.1942	-4	43.5739	18	2022-06-16
2022-06-16 18:00:00	14	39	1	44.5206	34.0673	-4	44.5117	18	2022-06-16
2022-06-16 18:00:00	16	23	2	38.2886	33.4863	-4	37.5333	18	2022-06-16
2022-06-16 18:00:00	9	37	1	66.5568	30.1026	-4	66.6357	18	2022-06-16
2022-06-16 18:00:00	11	13	1	46.8564	34.6286	-4	46.7897	18	2022-06-16
2022-06-16 18:00:00	13	18	1	49.0194	33.9779	-4	48.9711	18	2022-06-16
2022-06-16 18:00:00	ambient	12	1	39.8819	31.7828	-4	39.873	18	2022-06-16
2022-06-16 18:00:00	12	22	1	47.4668	33.9743	-4	47.257	18	2022-06-16
2022-06-16 18:30:00	12	22	1	47.0586	33.3416	-4	47.1769	18	2022-06-16
2022-06-16 18:30:00	1	14	1	44.7215	34.3962	-4	44.9491	18	2022-06-16
2022-06-16 18:30:00	4	20	1	49.5305	29.4948	-4	49.5229	18	2022-06-16
2022-06-16 18:30:00	13	18	1	49.2432	33.2629	-4	49.2775	18	2022-06-16
2022-06-16 18:30:00	2	11	1	44.1137	34.7859	-4	44.1823	18	2022-06-16
2022-06-16 18:30:00	19	38	2	43.8365	34.2961	-4	44.0361	18	2022-06-16
2022-06-16 18:30:00	23	50	2	39.6657	32.9876	-4	40.3009	18	2022-06-16
2022-06-16 18:30:00	3	32	1	52.6967	34.5499	-4	52.6662	18	2022-06-16
2022-06-16 18:30:00	24	28	2	42.8586	33.6043	-4	42.7957	18	2022-06-16
2022-06-16 18:30:00	21	27	2	44.6732	32.6945	-4	44.7253	18	2022-06-16
2022-06-16 18:30:00	6	35	1	44.8232	33.6025	-4	44.8919	18	2022-06-16
2022-06-16 18:30:00	14	39	1	44.958	33.5382	-4	44.9796	18	2022-06-16
2022-06-16 18:30:00	7	34	1	47.6156	34.4498	-4	48.0365	18	2022-06-16
2022-06-16 18:30:00	10	41	1	55.9888	34.65	-4	55.9488	18	2022-06-16
2022-06-16 18:30:00	8	15	1	46.8119	34.0065	-4	46.8475	18	2022-06-16
2022-06-16 18:30:00	16	23	2	36.7437	32.1332	-4	37.0527	18	2022-06-16
2022-06-16 18:30:00	15	16	1	46.0337	33.0234	-4	46.0312	18	2022-06-16
2022-06-16 18:30:00	11	13	1	46.6543	34.2626	-4	33.4945	18	2022-06-16
2022-06-16 18:30:00	22	42	2	46.0973	32.6605	-4	46.536	18	2022-06-16
2022-06-16 18:30:00	20	43	2	43.1549	33.1807	-4	43.3685	18	2022-06-16
2022-06-16 18:30:00	ambient	12	1	41.3035	29.6164	-4	41.4345	18	2022-06-16
2022-06-16 18:30:00	9	37	1	66.7425	27.861	-4	66.7768	18	2022-06-16
2022-06-16 19:00:00	6	35	1	45.5862	32.909	-4	45.6001	19	2022-06-16
2022-06-16 19:00:00	ambient	12	1	43.5338	27.432	-4	43.6082	19	2022-06-16
2022-06-16 19:00:00	12	22	1	47.7605	33.0556	-4	47.8139	19	2022-06-16
2022-06-16 19:00:00	9	37	1	67.1621	26.599	-4	67.1913	19	2022-06-16
2022-06-16 19:00:00	8	15	1	47.3587	33.4345	-4	47.4541	19	2022-06-16
2022-06-16 19:00:00	4	20	1	49.0804	28.8263	-4	49.0842	19	2022-06-16
2022-06-16 19:00:00	21	27	2	44.8957	31.8293	-4	45.0902	19	2022-06-16
2022-06-16 19:00:00	23	50	2	44.7367	32.7266	-4	44.3629	19	2022-06-16
2022-06-16 19:00:00	24	28	2	42.6895	32.9233	-4	43.0697	19	2022-06-16
2022-06-16 19:00:00	22	42	2	48.2692	31.9401	-4	47.9742	19	2022-06-16
2022-06-16 19:00:00	10	41	1	55.9723	34.0351	-4	55.9748	19	2022-06-16
2022-06-16 19:00:00	3	32	1	52.773	33.9261	-4	52.8474	19	2022-06-16
2022-06-16 19:00:00	20	43	2	43.7932	32.5533	-4	43.612	19	2022-06-16
2022-06-16 19:00:00	13	18	1	49.9832	32.3262	-4	50.1193	19	2022-06-16
2022-06-16 19:00:00	11	13	1	46.6288	33.5167	-4	46.6416	19	2022-06-16
2022-06-16 19:00:00	19	38	2	44.8766	33.4345	-4	44.6922	19	2022-06-16
2022-06-16 19:00:00	14	39	1	45.9104	33.0091	-4	46.0134	19	2022-06-16
2022-06-16 19:00:00	2	11	1	44.5524	34.0387	-4	44.5524	19	2022-06-16
2022-06-16 19:00:00	7	34	1	51.6363	33.7437	-4	51.4608	19	2022-06-16
2022-06-16 19:00:00	1	14	1	48.4217	33.9422	-4	48.1776	19	2022-06-16
2022-06-16 19:00:00	16	23	2	38.1132	31.1858	-4	38.6301	19	2022-06-16
2022-06-16 19:00:00	15	16	1	46.7941	32.4335	-4	46.784	19	2022-06-16
2022-06-16 19:30:00	14	39	1	48.053	32.6694	-4	48.0326	19	2022-06-16
2022-06-16 19:30:00	9	37	1	68.098	25.2441	-4	68.1679	19	2022-06-16
2022-06-16 19:30:00	24	28	2	45.6828	32.6373	-4	45.5238	19	2022-06-16
2022-06-16 19:30:00	15	16	1	49.1338	32.2369	-4	49.2355	19	2022-06-16
2022-06-16 19:30:00	20	43	2	44.0348	31.9866	-4	44.3095	19	2022-06-16
2022-06-16 19:30:00	ambient	12	1	46.5754	26.2451	-4	46.5144	19	2022-06-16
2022-06-16 19:30:00	22	42	2	48.053	30.5459	-4	48.395	19	2022-06-16
2022-06-16 19:30:00	3	32	1	53.0782	33.3898	-4	53.021	19	2022-06-16
2022-06-16 19:30:00	7	34	1	53.8996	33.3201	-4	53.8946	19	2022-06-16
2022-06-16 19:30:00	21	27	2	45.8481	31.1715	-4	46.0032	19	2022-06-16
2022-06-16 19:30:00	6	35	1	47.5367	32.3298	-4	47.702	19	2022-06-16
2022-06-16 19:30:00	10	41	1	56.1045	33.5024	-4	56.1109	19	2022-06-16
2022-06-16 19:30:00	19	38	2	46.1545	32.6015	-4	46.4654	19	2022-06-16
2022-06-16 19:30:00	13	18	1	52.0254	31.8293	-4	52.0788	19	2022-06-16
2022-06-16 19:30:00	8	15	1	48.5082	33.2236	-4	48.3728	19	2022-06-16
2022-06-16 19:30:00	23	50	2	45.075	32.0706	-4	45.2695	19	2022-06-16
2022-06-16 19:30:00	1	14	1	50.0595	33.338	-4	49.9934	19	2022-06-16
2022-06-16 19:30:00	4	20	1	48.7167	28.122	-4	48.7218	19	2022-06-16
2022-06-16 19:30:00	2	11	1	45.253	33.4881	-4	45.5149	19	2022-06-16
2022-06-16 19:30:00	16	23	2	42.0334	31.1107	-4	41.7562	19	2022-06-16
2022-06-16 19:30:00	11	13	1	46.8221	33.0842	-4	46.9404	19	2022-06-16
2022-06-16 19:30:00	12	22	1	48.8172	32.5908	-4	48.7504	19	2022-06-16
2022-06-16 20:00:00	20	43	2	46.6263	31.6005	-4	46.3834	20	2022-06-16
2022-06-16 20:00:00	8	15	1	49.1821	32.9161	-4	49.1987	20	2022-06-16
2022-06-16 20:00:00	1	14	1	50.469	32.5479	-4	50.9973	20	2022-06-16
2022-06-16 20:00:00	ambient	12	1	49.589	25.1261	-4	49.5484	20	2022-06-16
2022-06-16 20:00:00	12	22	1	49.4492	32.1439	-4	49.4822	20	2022-06-16
2022-06-16 20:00:00	22	42	2	50.9344	29.9381	-4	50.6788	20	2022-06-16
2022-06-16 20:00:00	16	23	2	44.7469	30.8176	-4	44.8944	20	2022-06-16
2022-06-16 20:00:00	21	27	2	49.1186	30.6388	-4	49.0982	20	2022-06-16
2022-06-16 20:00:00	7	34	1	56.5229	32.6766	-4	55.9125	20	2022-06-16
2022-06-16 20:00:00	3	32	1	53.2041	32.8107	-4	53.2937	20	2022-06-16
2022-06-16 20:00:00	2	11	1	47.9309	33.1342	-4	47.7249	20	2022-06-16
2022-06-16 20:00:00	13	18	1	54.0395	31.2251	-4	53.9887	20	2022-06-16
2022-06-16 20:00:00	10	41	1	56.3894	33.102	-4	56.4046	20	2022-06-16
2022-06-16 20:00:00	14	39	1	50.0646	32.2297	-4	50.0811	20	2022-06-16
2022-06-16 20:00:00	4	20	1	48.3836	27.3748	-4	48.3823	20	2022-06-16
2022-06-16 20:00:00	9	37	1	69.3326	23.764	-4	69.2296	20	2022-06-16
2022-06-16 20:00:00	23	50	2	46.4406	31.3145	-4	46.3186	20	2022-06-16
2022-06-16 20:00:00	19	38	2	48.6964	32.4156	-4	48.5197	20	2022-06-16
2022-06-16 20:00:00	24	28	2	47.1349	32.2047	-4	47.0128	20	2022-06-16
2022-06-16 20:00:00	6	35	1	51.0386	31.8865	-4	50.9789	20	2022-06-16
2022-06-16 20:00:00	15	16	1	51.8842	31.8722	-4	51.6992	20	2022-06-16
2022-06-16 20:00:00	11	13	1	47.8216	32.9698	-4	47.7771	20	2022-06-16
2022-06-16 20:30:00	23	50	2	49.233	31.0214	-4	49.4225	20	2022-06-16
2022-06-16 20:30:00	11	13	1	49.1821	32.8947	-4	49.1414	20	2022-06-16
2022-06-16 20:30:00	9	37	1	70.1147	22.9203	-4	70.1503	20	2022-06-16
2022-06-16 20:30:00	1	14	1	53.2206	32.2118	-4	53.138	20	2022-06-16
2022-06-16 20:30:00	15	16	1	53.007	31.3538	-4	53.0388	20	2022-06-16
2022-06-16 20:30:00	22	42	2	52.5492	30.3314	-4	52.609	20	2022-06-16
2022-06-16 20:30:00	7	34	1	57.5694	32.1082	-4	57.3125	20	2022-06-16
2022-06-16 20:30:00	ambient	12	1	52.1525	23.975	-4	52.1627	20	2022-06-16
2022-06-16 20:30:00	8	15	1	50.1511	32.5586	-4	50.2312	20	2022-06-16
2022-06-16 20:30:00	12	22	1	50.4613	31.7149	-4	50.5058	20	2022-06-16
2022-06-16 20:30:00	6	35	1	53.5945	31.5576	-4	53.6199	20	2022-06-16
2022-06-16 20:30:00	10	41	1	56.6869	32.5801	-4	56.6793	20	2022-06-16
2022-06-16 20:30:00	20	43	2	48.9049	31.5576	-4	48.9838	20	2022-06-16
2022-06-16 20:30:00	14	39	1	51.4722	31.5612	-4	51.5333	20	2022-06-16
2022-06-16 20:30:00	16	23	2	47.6842	30.2098	-4	47.5431	20	2022-06-16
2022-06-16 20:30:00	19	38	2	50.1155	31.9223	-4	50.2668	20	2022-06-16
2022-06-16 20:30:00	24	28	2	48.9126	32.0081	-4	49.172	20	2022-06-16
2022-06-16 20:30:00	4	20	1	48.0454	26.6026	-4	48.0377	20	2022-06-16
2022-06-16 20:30:00	3	32	1	54.065	32.6837	-4	54.0128	20	2022-06-16
2022-06-16 20:30:00	21	27	2	52.1347	30.124	-4	52.0686	20	2022-06-16
2022-06-16 20:30:00	2	11	1	49.6348	32.5729	-4	49.7556	20	2022-06-16
2022-06-16 20:30:00	13	18	1	55.7739	30.6388	-4	55.8172	20	2022-06-16
2022-06-16 21:00:00	23	50	2	51.9948	30.5852	-4	52.2294	21	2022-06-16
2022-06-16 21:00:00	ambient	12	1	54.3422	22.9632	-4	54.3625	21	2022-06-16
2022-06-16 21:00:00	4	20	1	47.7224	25.7267	-4	47.7491	21	2022-06-16
2022-06-16 21:00:00	19	38	2	52.1067	31.8829	-4	52.005	21	2022-06-16
2022-06-16 21:00:00	2	11	1	52.3382	32.1457	-4	52.1589	21	2022-06-16
2022-06-16 21:00:00	16	23	2	49.2139	29.8666	-4	48.9927	21	2022-06-16
2022-06-16 21:00:00	8	15	1	51.4417	32.3119	-4	51.373	21	2022-06-16
2022-06-16 21:00:00	9	37	1	71.0531	22.1338	-4	70.9997	21	2022-06-16
2022-06-16 21:00:00	14	39	1	52.8493	30.9874	-4	52.773	21	2022-06-16
2022-06-16 21:00:00	15	16	1	54.2684	30.6603	-4	54.2264	21	2022-06-16
2022-06-16 21:00:00	22	42	2	53.6886	29.7629	-4	53.653	21	2022-06-16
2022-06-16 21:00:00	24	28	2	53.1393	32.0152	-4	52.7031	21	2022-06-16
2022-06-16 21:00:00	6	35	1	55.6188	31.0839	-4	55.5044	21	2022-06-16
2022-06-16 21:00:00	10	41	1	56.9692	32.3584	-4	56.9768	21	2022-06-16
2022-06-16 21:00:00	3	32	1	54.5583	32.328	-4	54.5736	21	2022-06-16
2022-06-16 21:00:00	13	18	1	57.4575	29.8988	-4	57.3488	21	2022-06-16
2022-06-16 21:00:00	7	34	1	57.5745	31.5934	-4	58.1492	21	2022-06-16
2022-06-16 21:00:00	12	22	1	51.6553	31.2609	-4	51.5161	21	2022-06-16
2022-06-16 21:00:00	20	43	2	51.8766	32.0867	-4	51.9796	21	2022-06-16
[truncated: 121,596 more rows]
