# Supplementary material for: Engineered yeast provides rare but essential pollen sterols for honeybees
Source: Nature. 2025 Aug 20;646(8084):365–71. doi: 10.1038/s41586-025-09431-y (PMC12507675; doi:10.1038/s41586-025-09431-y)
Supplement: Supplementary file 6 — Source Data Fig. 1 [file 41586_2025_9431_MOESM6_ESM.xlsx]

## Sheet: PupaeSterol
								Target Response								Total Sterol (ug)									Sterol Concentration (ug/g FW)								Sterol Concentration (ug/g DW)								Relative sterol								Percentage sterol
SampleType	FreshSampleWeight (g)	DrySampleWeight (g)	KOH/MeOH (10% w/v)	Epicoprostanol (1 mg/mL)	n-Hexane	Sub-sample 1mL resuspension		Epicoprostanol	24-Methylenecholesterol-TMS	Campesterol-TMS	Cholesterol-TMS	Desmosterol-TMS	Isofucosterol-TMS	Sitosterol-TMS	Tetrahymanol-TMS	Epicoprostanol	24-Methylenecholesterol-TMS	Campesterol-TMS	Cholesterol-TMS	Desmosterol-TMS	Isofucosterol-TMS	Sitosterol-TMS	Tetrahymanol-TMS	Total	24-Methylenecholesterol-TMS	Campesterol-TMS	Cholesterol-TMS	Desmosterol-TMS	Isofucosterol-TMS	Sitosterol-TMS	Tetrahymanol-TMS	Total	24-Methylenecholesterol-TMS	Campesterol-TMS	Cholesterol-TMS	Desmosterol-TMS	Isofucosterol-TMS	Sitosterol-TMS	Tetrahymanol-TMS	Total	24-Methylenecholesterol-TMS	Campesterol-TMS	Cholesterol-TMS	Desmosterol-TMS	Isofucosterol-TMS	Sitosterol-TMS	Tetrahymanol-TMS	Total	24-Methylenecholesterol-TMS
WorkerPupae*3	0.4226	0.0781	2.5 mL	100 uL	2 * 2.5 mL	100 uL		19300193	5828432	1006435	0	1290329	689449	2093096		25	30.1988	5.21464	0	6.68558	3.57224	10.8449	0	56.5162	71.4596	12.3394	0	15.8201	8.453	25.6624	0	133.735	386.669	66.7687	0	85.6028	45.7393	138.86	0	723.639	0.534339	0.092268	0	0.118295	0.0632073	0.191891	0	1	53.4339
WorkerPupae*3	0.4058	0.0704	2.5 mL	100 uL	2 * 2.5 mL	100 uL		20487076	8591203	195675	94017	1412156	850377	2002209		25	41.9347	0.955114	0.458909	6.89291	4.1508	9.77303	0	64.1655	103.338	2.35366	1.13087	16.986	10.2287	24.0834	0	158.121	595.664	13.567	6.51859	97.9107	58.9602	138.822	0	911.442	0.65354	0.0148852	0.00715195	0.107424	0.0646889	0.15231	0	1	65.354
WorkerPupae*3	0.3919	0.0603	2.5 mL	100 uL	2 * 2.5 mL	100 uL		17386869	5274763	242796	0	1083201	520232	1133139		25	30.3376	1.39643	0	6.22999	2.9921	6.51721	0	47.4734	77.4116	3.56324	0	15.8969	7.63485	16.6298	0	121.136	503.112	23.1581	0	103.317	49.6202	108.08	0	787.286	0.639045	0.0294151	0	0.131231	0.0630269	0.137281	0	1	63.9045
WorkerPupae*3	0.4014	0.0679	2.5 mL	100 uL	2 * 2.5 mL	100 uL		15447455	4250848	261453	92210	959686	503405	1022239		25	27.5181	1.69253	0.596927	6.21258	3.25882	6.61752	0	45.8965	68.5553	4.21657	1.48711	15.4773	8.11864	16.4861	0	114.341	405.274	24.9268	8.79126	91.4961	47.9944	97.4598	0	675.943	0.599569	0.0368771	0.0130059	0.135361	0.0710037	0.144184	0	1	59.9569
WorkerPupae*3	0.3984	0.0686	2.5 mL	100 uL	2 * 2.5 mL	100 uL		15751914	4990879	26639	0	962807	666833	1064073		25	31.6843	0.169116	0	6.11232	4.23335	6.7552	0	48.9542	79.5288	0.424488	0	15.3422	10.6259	16.9558	0	122.877	461.87	2.46525	0	89.1008	61.7106	98.4723	0	713.619	0.647222	0.00345457	0	0.124858	0.0864756	0.13799	0	1	64.7222
DronePupae*3	0.7861	0.1367	2.5 mL	100 uL	2 * 2.5 mL	100 uL		22101540	31612880	219987	0	3591432	4177827	5729114		25	143.035	0.995347	0	16.2497	18.9029	25.9218	0	205.104	181.955	1.26618	0	20.6713	24.0464	32.9752	0	260.914	1046.34	7.28125	0	118.871	138.28	189.625	0	1500.4	0.697375	0.00485288	0	0.0792264	0.0921622	0.126383	0	1	69.7375
DronePupae*3	0.8085	0.1437	2.5 mL	100 uL	2 * 2.5 mL	100 uL		22721647	31395095	303374	20281	3080516	4617759	6754316		25	138.173	1.33518	0.0892585	13.5576	20.3232	29.7263	0	203.204	170.9	1.65142	0.1104	16.7689	25.1369	36.7673	0	251.335	961.535	9.29141	0.621145	94.3467	141.428	206.864	0	1414.09	0.679969	0.00657061	0.000439255	0.0667192	0.100014	0.146288	0	1	67.9969
DronePupae*3	0.815	0.1477	2.5 mL	100 uL	2 * 2.5 mL	100 uL		21411154	31242713	334879	401519	3079473	4219623	5767658		25	145.918	1.56404	1.87528	14.3826	19.7076	26.9376	0	210.385	179.04	1.91907	2.30096	17.6473	24.1811	33.0523	0	258.141	987.935	10.5893	12.6965	97.3769	133.43	182.381	0	1424.41	0.693576	0.00743418	0.00891356	0.0683631	0.0936739	0.12804	0	1	69.3576
DronePupae*3	0.7254	0.1365	2.5 mL	100 uL	2 * 2.5 mL	100 uL		22080557	28474863	253132	11040	3715549	3874701	5820423		25	128.959	1.1464	0.0499987	16.8272	17.548	26.3599	0	190.891	177.776	1.58037	0.0689257	23.1972	24.1908	36.3385	0	263.152	944.754	8.39855	0.366291	123.277	128.557	193.113	0	1398.47	0.675565	0.00600555	0.000261924	0.0881512	0.0919271	0.138089	0	1	67.5565
DronePupae*3	0.7341	0.1363	2.5 mL	100 uL	2 * 2.5 mL	100 uL		22299570	30735718	258551	0	3268362	4484325	5872198		25	137.831	1.15944	0	14.6566	20.1095	26.3332	0	200.09	187.755	1.57941	0	19.9654	27.3934	35.8715	0	272.565	1011.23	8.50656	0	107.532	147.538	193.201	0	1468.01	0.688846	0.00579462	0	0.0732502	0.100502	0.131607	0	1	68.8846
QueenPupae*3	0.7164	0.1763	2.5 mL	100 uL	2 * 2.5 mL	100 uL		13777819	14463599	188263	309693	953764	1394703	3179069		25	104.977	1.36642	2.24777	6.92246	10.1228	23.0738	0	148.711	146.535	1.90734	3.13758	9.66284	14.1301	32.208	0	207.581	595.448	7.75054	12.7497	39.2652	57.4181	130.878	0	843.509	0.705917	0.00918845	0.015115	0.0465498	0.0680705	0.155159	0	1	70.5917
QueenPupae*3	0.7118	0.1732	2.5 mL	100 uL	2 * 2.5 mL	100 uL		5759770	3607001	16320	130084	378898	30870	1158030		25	62.624	0.283345	2.25849	6.57835	0.535959	20.1055	0	92.3857	87.9798	0.398068	3.17293	9.24186	0.752963	28.246	0	129.792	361.571	1.63594	13.0398	37.9813	3.09445	116.083	0	533.405	0.677854	0.00306698	0.0244464	0.0712053	0.00580132	0.217626	0	1	67.7854
QueenPupae*3	0.797	0.1919	2.5 mL	100 uL	2 * 2.5 mL	100 uL		8357989	6488822	894036	0	673912	703055	1792913		25	77.6362	10.6968	0	8.06309	8.41177	21.4515	0	126.259	97.4105	13.4213	0	10.1168	10.5543	26.9153	0	158.418	404.566	55.7414	0	42.0171	43.8341	111.785	0	657.943	0.614895	0.0847208	0	0.0638613	0.066623	0.1699	0	1	61.4895
QueenPupae*3	0.8191	0.1975	2.5 mL	100 uL	2 * 2.5 mL	100 uL		7212693	5978622	654854	0	462386	614523	1643227		25	82.8903	9.07919	0	6.41073	8.52002	22.7824	0	129.683	101.197	11.0843	0	7.82655	10.4017	27.814	0	158.323	419.698	45.9706	0	32.4594	43.1393	115.354	0	656.621	0.639178	0.0700108	0	0.049434	0.065699	0.175678	0	1	63.9178
QueenPupae*3	0.572	0.29	2.5 mL	100 uL	2 * 2.5 mL	100 uL		11403512	10256145	149019	0	1197358	92880	1616459		25	89.9385	1.30678	0	10.4999	0.814486	14.1751	0	116.735	157.235	2.28458	0	18.3565	1.42393	24.7816	0	204.082	310.133	4.50614	0	36.2066	2.80857	48.8796	0	402.534	0.770452	0.0111945	0	0.0899467	0.00697724	0.12143	0	1	77.0452
[truncated: 15 more columns]
