# Supplementary material for: Engineered yeast provides rare but essential pollen sterols for honeybees
Source: Nature. 2025 Aug 20;646(8084):365–71. doi: 10.1038/s41586-025-09431-y (PMC12507675; doi:10.1038/s41586-025-09431-y)
Supplement: Supplementary file 7 — Source Data Fig. 3 [file 41586_2025_9431_MOESM7_ESM.xlsx]

## Sheet: StrainConstruction
			Target Response													Sterol amount (ug)													Sterol content (mg/g DCW)
Strain	DCW (mg)		Epicoprostanol	Ergosterol-TMS	Unknown1	Unknown2	24-Methylenecholesterol-TMS	Campesterol-TMS	Unknown3	Ergosta-5,7,24(28)-trienol-TMS	Ergosta-5,7-dienol-TMS	Tetrahymanol-TMS	Ergosta-5,22-dienol-TMS	Ergosta-5,7,22,24(28)-tetraenol-TMS	Zymosterol-TMS	Epicoprostanol	Ergosterol-TMS	Unknown1	Unknown2	24-Methylenecholesterol-TMS	Campesterol-TMS	Unknown3	Ergosta-5,7,24(28)-trienol-TMS	Ergosta-5,7-dienol-TMS	Tetrahymanol-TMS	Ergosta-5,22-dienol-TMS	Ergosta-5,7,22,24(28)-tetraenol-TMS	Zymosterol-TMS	Ergosterol-TMS	Unknown1	Unknown2	24-Methylenecholesterol-TMS	Campesterol-TMS	Unknown3	Ergosta-5,7,24(28)-trienol-TMS	Ergosta-5,7-dienol-TMS	Tetrahymanol-TMS	Ergosta-5,22-dienol-TMS	Ergosta-5,7,22,24(28)-tetraenol-TMS	Zymosterol-TMS	Total
ST11056	10		100760722	0	0	0	684787833	0	0	97000562	0	270459819	0	0	0	50	0	0	0	339.809	0	0	48.1341	0	134.209	0	0	0	0	0	0	33.9809	0	0	4.81341	0	13.4209	0	0	0	52.2152
ST11056	9		125783080	0	0	0	844728239	0	0	133142311	0	311892643	0	0	0	50	0	0	0	335.788	0	0	52.9254	0	123.98	0	0	0	0	0	0	37.3097	0	0	5.8806	0	13.7756	0	0	0	56.9659
ST11056	22		122011050	0	0	0	850016325	0	0	128164094	0	196940942	0	0	0	50	0	0	0	348.336	0	0	52.5215	0	80.7062	0	0	0	0	0	0	15.8334	0	0	2.38734	0	3.66846	0	0	0	21.8892
ST11057	12		135051646	0	0	0	709710694	0	0	27230298	0	289100453	0	0	0	50	0	0	0	262.755	0	0	10.0814	0	107.033	0	0	0	0	0	0	21.8963	0	0	0.84012	0	8.91944	0	0	0	31.6558
ST11057	10		166858543	0	0	0	836325518	0	0	26273922	0	281849317	0	0	0	50	0	0	0	250.609	0	0	7.87311	0	84.4576	0	0	0	0	0	0	25.0609	0	0	0.787311	0	8.44576	0	0	0	34.294
ST11057	28		136847657	0	0	0	579544001	0	0	8412733	0	161520803	0	0	0	50	0	0	0	211.748	0	0	3.07376	0	59.0148	0	0	0	0	0	0	7.56242	0	0	0.109777	0	2.10767	0	0	0	9.77987
ST11058	12		139848889	0	0	0	496462513	0	0	41175936	0	233768477	0	0	0	50	0	0	0	177.5	0	0	14.7216	0	83.579	0	0	0	0	0	0	14.7916	0	0	1.2268	0	6.96491	0	0	0	22.9833
ST11058	19		130710692	0	0	0	663723696	0	0	46982786	0	125472456	0	0	0	50	0	0	0	253.89	0	0	17.9721	0	47.9962	0	0	0	0	0	0	13.3627	0	0	0.945897	0	2.52612	0	0	0	16.8347
ST11058	12		164876709	0	0	0	680385637	0	0	62394452	0	213101845	0	0	0	50	0	0	0	206.332	0	0	18.9215	0	64.6246	0	0	0	0	0	0	17.1943	0	0	1.5768	0	5.38538	0	0	0	24.1565
ST11059	9		139893217	0	0	0	528696631	0	0	154233610	0	264915138	0	0	0	50	0	0	0	188.964	0	0	55.1255	0	94.6848	0	0	0	0	0	0	20.996	0	0	6.12505	0	10.5205	0	0	0	37.6416
ST11059	8		148447223	0	0	0	655216670	0	0	188279224	0	304183312	0	0	0	50	0	0	0	220.69	0	0	63.4162	0	102.455	0	0	0	0	0	0	27.5863	0	0	7.92703	0	12.8069	0	0	0	48.3202
ST11059	8		140414600	0	0	0	609487699	0	0	175187435	0	294141385	0	0	0	50	0	0	0	217.031	0	0	62.3822	0	104.74	0	0	0	0	0	0	27.1289	0	0	7.79778	0	13.0925	0	0	0	48.0192
ST11060	12		147339926	0	143867	42597126	0	0	0	373895971	0	315274271	0	0	0	50	0	0.0488215	14.4554	0	0	0	126.882	0	106.989	0	0	0	0	0.00406845	1.20462	0	0	0	10.5735	0	8.91573	0	0	0	20.6979
ST11060	13		165497479	0	274110	46256823	0	0	0	396645488	0	301155213	0	0	0	50	0	0.082814	13.9751	0	0	0	119.834	0	90.9848	0	0	0	0	0.0063703	1.07501	0	0	0	9.21802	0	6.99883	0	0	0	17.2982
ST11060	13		154031925	0	1786829	41931791	0	0	0	362492654	0	258945497	0	0	0	50	0	0.580019	13.6114	0	0	0	117.668	0	84.0558	0	0	0	0	0.0446168	1.04703	0	0	0	9.05139	0	6.46583	0	0	0	16.6089
ST11061	8		140870152	0	0	0	685942552	0	0	140429357	0	336295298	0	0	0	50	0	0	0	243.466	0	0	49.8435	0	119.364	0	0	0	0	0	0	30.4333	0	0	6.23044	0	14.9204	0	0	0	51.5842
ST11061	7		142122968	0	0	0	781970010	0	0	136890462	0	342439030	0	0	0	50	0	0	0	275.103	0	0	48.1592	0	120.473	0	0	0	0	0	0	39.3005	0	0	6.87988	0	17.2104	0	0	0	63.3908
ST11061	7		141629377	0	0	0	742654533	0	0	114256841	0	437354069	0	0	0	50	0	0	0	262.182	0	0	40.3366	0	154.401	0	0	0	0	0	0	37.4546	0	0	5.76237	0	22.0573	0	0	0	65.2743
ST11062	9		156149523	0	0	0	572580323	0	0	242521931	0	392833657	0	0	0	50	0	0	0	183.344	0	0	77.657	0	125.788	0	0	0	0	0	0	20.3715	0	0	8.62855	0	13.9764	0	0	0	42.9765
ST11062	8		159595695	0	0	0	474232366	0	0	211153561	0	330716751	0	0	0	50	0	0	0	148.573	0	0	66.1526	0	103.611	0	0	0	0	0	0	18.5716	0	0	8.26908	0	12.9513	0	0	0	39.7921
ST11062	9		146233621	0	0	0	469890050	0	0	211344125	0	263221249	0	0	0	50	0	0	0	160.664	0	0	72.2625	0	90.0003	0	0	0	0	0	0	17.8516	0	0	8.02917	0	10	0	0	0	35.8808
ST11063	15		154781084	0	0	0	220171772	0	0	2226077	0	280415943	0	0	0	50	0	0	0	71.1236	0	0	0.719105	0	90.5847	0	0	0	0	0	0	4.74157	0	0	0.0479403	0	6.03898	0	0	0	10.8285
ST11063	15		157887763	0	0	0	243156754	0	0	4237395	0	288221092	0	0	0	50	0	0	0	77.003	0	0	1.3419	0	91.274	0	0	0	0	0	0	5.13354	0	0	0.0894601	0	6.08494	0	0	0	11.3079
ST11063	15		144249507	0	0	0	198756917	0	0	543627	0	233044615	0	0	0	50	0	0	0	68.8934	0	0	0.188433	0	80.7783	0	0	0	0	0	0	4.5929	0	0	0.0125622	0	5.38522	0	0	0	9.99068
ST11064	10		184277054	0	0	0	1606416343	0	0	101302939	0	579818658	0	0	0	50	0	0	0	435.87	0	0	27.4866	0	157.323	0	0	0	0	0	0	43.587	0	0	2.74866	0	15.7323	0	0	0	62.0679
ST11064	10		174588662	0	0	0	1357529433	0	0	88824625	0	518384490	0	0	0	50	0	0	0	388.779	0	0	25.4383	0	148.459	0	0	0	0	0	0	38.8779	0	0	2.54383	0	14.8459	0	0	0	56.2676
ST11064	10		156301739	0	0	0	1365932891	0	0	78863142	0	498106244	0	0	0	50	0	0	0	436.954	0	0	25.2279	0	159.341	0	0	0	0	0	0	43.6954	0	0	2.52279	0	15.9341	0	0	0	62.1523
ST11040	17		165809251	0	182805	38708796	0	0	0	277454357	0	555936347	0	0	0	50	0	0.0551251	11.6727	0	0	0	83.6667	0	167.643	0	0	0	0	0.00324265	0.686629	0	0	0	4.92157	0	9.86137	0	0	0	15.4728
ST11040	16		180344142	0	8348737	25751585	0	0	0	201107498	0	396315519	0	0	0	50	0	2.31467	7.13957	0	0	0	55.7566	0	109.878	0	0	0	0	0.144667	0.446223	0	0	0	3.48479	0	6.86735	0	0	0	10.943
ST11040	13		179009329	0	296902	22892665	0	0	0	176279982	0	384525337	0	0	0	50	0	0.0829292	6.39427	0	0	0	49.2377	0	107.404	0	0	0	0	0.00637917	0.491867	0	0	0	3.78751	0	8.26182	0	0	0	12.5476
ST11065	15		209354001	0	0	0	0	0	0	0	0	0	0	0	0	50	0	0	0	0	0	0	0	0	0	0	0	0	0	0	0	0	0	0	0	0	0	0	0	0	0
ST11065	15		195296308	0	0	0	0	0	0	0	0	0	0	0	0	50	0	0	0	0	0	0	0	0	0	0	0	0	0	0	0	0	0	0	0	0	0	0	0	0	0
ST11065	15		270276271	0	0	0	302914544	0	0	8382598	0	758189571	0	0	0	50	0	0	0	56.0379	0	0	1.55075	0	140.262	0	0	0	0	0	0	3.73586	0	0	0.103383	0	9.3508	0	0	0	13.19
			Target Response																	Total Sterol (ug)																	Sterol Content (mg/g DCW)
Strain	DCW (mg)		Epicoprostanol	Ergosterol-TMS	Unknown1	Unknown2	24-Methylenecholesterol-TMS	Campesterol-TMS	Unknown3	Ergosta-5,7,24(28)-trienol-TMS	Ergosta-5,7-dienol-TMS	Tetrahymanol-TMS	Ergosta-5,22-dienol-TMS	Ergosta-5,7,22,24(28)-tetraenol-TMS	Zymosterol-TMS	Cholesterol-TMS	Desmosterol-TMS	Isofucosterol-TMS	Sitosterol-TMS	Epicoprostanol	Ergosterol-TMS	Unknown1	Unknown2	24-Methylenecholesterol-TMS	Campesterol-TMS	Unknown3	Ergosta-5,7,24(28)-trienol-TMS	Ergosta-5,7-dienol-TMS	Tetrahymanol-TMS	Ergosta-5,22-dienol-TMS	Ergosta-5,7,22,24(28)-tetraenol-TMS	Zymosterol-TMS	Cholesterol-TMS	Desmosterol-TMS	Isofucosterol-TMS	Sitosterol-TMS	Ergosterol-TMS	Unknown1	Unknown2	24-Methylenecholesterol-TMS	Campesterol-TMS	Unknown3	Ergosta-5,7,24(28)-trienol-TMS	Ergosta-5,7-dienol-TMS	Tetrahymanol-TMS	Ergosta-5,22-dienol-TMS	Ergosta-5,7,22,24(28)-tetraenol-TMS	Zymosterol-TMS	Cholesterol-TMS
ST11943	8		50185479				158015995	2107266				102158128								50	0	0	0	157.432	2.09948	0	0	0	101.781	0	0	0	0	0	0	0	0	0	0	19.679	0.262435	0	0	0	12.7226	0	0	0	0
ST11943	7		50897853				145777337	2961898				151054708								50	0	0	0	143.206	2.90965	0	0	0	148.39	0	0	0	0	0	0	0	0	0	0	20.458	0.415664	0	0	0	21.1986	0	0	0	0
ST11943	6		53488421				125238492	4206889				175676372								50	0	0	0	117.071	3.93252	0	0	0	164.219	0	0	0	0	0	0	0	0	0	0	19.5118	0.655421	0	0	0	27.3698	0	0	0	0
ST12140	10.1		35901185				158581624	1865912				115182305					506194	3026333	1061949	50	0	0	0	220.858	2.59868	0	0	0	160.416	0	0	0	0	0.704982	4.21481	1.47899	0	0	0	21.8672	0.257295	0	0	0	15.8827	0	0	0	0
ST12140	9.6		36102370				147281264	1618539				104938121					375033	2601843	1000699	50	0	0	0	203.977	2.2416	0	0	0	145.334	0	0	0	0	0.519402	3.60342	1.38592	0	0	0	21.2476	0.2335	0	0	0	15.139	0	0	0	0
ST12178	12		68314506				132950768	1461727				148485519				4521603	652836	136533	0	50	0	0	0	219.995	4.11116	0	0	0	108.678	0	0	0	3.89383	9.11515	16.9863	0	0	0	0	18.487	0.345476	0	0	0	9.1326	0	0	0	0.327213
ST12178	11		66270252				216968317	3274974				163291986				4766883	756673	77461	0	50	0	0	0	355.594	5.56408	0	0	0	123.202	0	0	0	4.06584	9.21836	16.2878	0	0	0	0	32.6233	0.510466	0	0	0	11.3029	0	0	0	0.373013
ST12178	9		69784818				118126281	1089984				137876883				4965682	858039	54249	0	50	0	0	0	196.069	3.81329	0	0	0	98.7872	0	0	0	4.20525	9.31912	16.0133	0	0	0	0	22.7987	0.443406	0	0	0	11.4869	0	0	0	0.488982
[truncated: 4 more columns]

## Sheet: ST12178_5LFermentation
		Reactor 1			Reactor 2
Time (h)	Sample	DCW (mg)	Glucose (g/L)		DCW (mg)	Glucose (g/L)
0	a	0.1	34.9133		0.3	33.8276
0	b	0.3	38.1097		0.4	39.9512
8	a	0.2	33.6973		0.4	32.5348
8	b	0.5	39.8312		0.4	39.2907
16	a	1.9	32.0723		1.2	32.3124
16	b	1.8	36.9213		1.1	37.6003
24	a	9.1	27.433		5.7	28.8081
24	b	8.3	30.5842		5.6	31.1381
36	a	25.2	16.2017		23.7	18.3152
36	b	24	16.8504		24.3	17.9267
48	a	36.4	10.5083		35.5	10.2796
48	b	36.3	11.3716		36.6	10.2209
60	a	52.9	11.3141		47.1	9.82567
60	b	49.2	11.3519		49.7	9.90873
72	a	51.4	12.9076		47.8	16.8721
72	b	48	13.2701		51.7	17.1441
84	a	49.3	23.1261		49.6	13.7311
84	b	50.3	21.8711		46.9	15.0514

## Sheet: ST12178_5LFermentation_Sterols
					Target Response									Total Sterol (ug)									Sterol Content (mg/g DCW)
Strain	Reactor	Sample	Time (h)	DCW (mg)	Epicoprostanol	Ergosterol-TMS	24-Methylenecholesterol-TMS	Campesterol-TMS	Tetrahymanol-TMS	Cholesterol-TMS	Desmosterol-TMS	Isofucosterol-TMS	Sitosterol-TMS	Epicoprostanol	Ergosterol-TMS	24-Methylenecholesterol-TMS	Campesterol-TMS	Tetrahymanol-TMS	Cholesterol-TMS	Desmosterol-TMS	Isofucosterol-TMS	Sitosterol-TMS	Ergosterol-TMS	24-Methylenecholesterol-TMS	Campesterol-TMS	Tetrahymanol-TMS	Cholesterol-TMS	Desmosterol-TMS	Isofucosterol-TMS	Sitosterol-TMS	Total
ST12178	1	a	0	0.1	41787320		484608	185161						50	0	0.579851	0.221552	0	0	0	0	0	0	5.79851	2.21552	0	0	0	0	0	8.01402
ST12178	1	b	0	0.3	39602685		473756				14199		0	50	0	0.598136	0	0	0	0.0179268	0	0	0	1.99379	0	0	0	0.059756	0	0	2.05354
ST12178	1	a	8	0.2	35420202		279486	21090				37608		50	0	0.394529	0.0297711	0	0	0	0.0530883	0	0	1.97265	0.148856	0	0	0	0.265442	0	2.38694
ST12178	1	b	8	0.5	38677576		642504		56263					50	0	0.83059	0	0.0727334	0	0	0	0	0	1.66118	0	0.145467	0	0	0	0	1.80665
ST12178	1	a	16	1.9	39439444		3808820	1040847	863079					50	0	4.82869	1.31955	1.09418	0	0	0	0	0	2.54142	0.6945	0.575886	0	0	0	0	3.8118
ST12178	1	b	16	1.8	39497459		3152839	1834644	194007		12880		34672	50	0	3.99119	2.32248	0.245594	0	0.0163048	0	0.0438914	0	2.21733	1.29027	0.136441	0	0.00905825	0	0.0243841	3.67748
ST12178	1	a	24	9.1	49100825		57643628	6846276	4844728	426562	7208	46503	130800	50	0	58.6992	6.97165	4.93345	0.434374	0.00734	0.0473546	0.133195	0	6.45047	0.766115	0.542137	0.0477334	0.000806593	0.0052038	0.0146368	7.8271
ST12178	1	b	24	8.3	53334002		61551425	10001194	5363302	176458	15165	371498	25872	50	0	57.7037	9.376	5.02803	0.165427	0.014217	0.348275	0.0242547	0	6.95226	1.12964	0.605787	0.019931	0.00171289	0.0419608	0.00292225	8.75421
ST12178	1	a	36	25.2	67217751		215886672	10445014	24520796	4247908	59597	3444953	515560	50	0	160.588	7.76954	18.2398	3.15981	0.0443313	2.56253	0.3835	0	6.37252	0.308315	0.723802	0.125389	0.00175918	0.101688	0.0152182	7.64869
ST12178	1	b	36	24	68348832		208599973	11434482	21711512	4609321	217983	2948356	436534	50	0	152.6	8.3648	15.8829	3.37191	0.159464	2.15684	0.319343	0	6.35831	0.348533	0.661786	0.140496	0.00664432	0.0898685	0.0133059	7.61895
ST12178	1	a	48	36.4	67709377		345030570	8245356	39625848	14572606	464747	13325961	3546037	50	0	254.788	6.08878	29.2617	10.7611	0.343192	9.84056	2.61857	0	6.99967	0.167274	0.803893	0.295636	0.00942837	0.270345	0.0719388	8.61818
ST12178	1	b	48	36.3	72451653		349775541	7276499	38175787	15053315	415885	13144074	384384	50	0	241.385	5.02162	26.3457	10.3885	0.287009	9.07093	0.265269	0	6.64974	0.138337	0.725777	0.286185	0.00790657	0.249888	0.00730769	8.06514
ST12178	1	a	60	52.9	66086132		311606298	10124510	38392388	14132885	1022338	18406892	4676434	50	0	235.758	7.66009	29.0472	10.6928	0.773489	13.9264	3.53814	0	4.45667	0.144803	0.549097	0.202132	0.0146217	0.26326	0.0668835	5.69746
ST12178	1	b	60	49.2	55088748		329815915	9159655	37604181	15789749	1300941	21961230	4462158	50	0	299.35	8.31354	34.1305	14.3312	1.18077	19.9326	4.04997	0	6.08434	0.168974	0.69371	0.291284	0.0239994	0.405134	0.0823165	7.74976
ST12178	1	a	72	51.4	59482416		313989453	9367083	63537356	15384742	1473380	24323638	414119	50	0	263.935	7.87383	53.4085	12.9322	1.2385	20.4461	0.348102	0	5.13492	0.153187	1.03908	0.251599	0.0240953	0.397784	0.00677241	7.00743
ST12178	1	b	72	48	68019719		376664094	2618652	74113988	18622202	1939894	30001112	618424	50	0	276.879	1.92492	54.4798	13.6888	1.42598	22.0532	0.454592	0	5.7683	0.0401025	1.135	0.285184	0.0297079	0.459443	0.00947066	7.72721
ST12178	1	a	84	49.3	44397544		286746138	28224877	59720805	14086798	2228981	24974888	703018	50	0	322.93	31.7865	67.2569	15.8644	2.51025	28.1264	0.791731	0	6.55031	0.644757	1.36424	0.321793	0.0509179	0.570516	0.0160594	9.51859
ST12178	1	b	84	50.3	43414263		206157518	10419457	72143833	11285715	1866937	20884795	501548	50	0	237.431	12	83.0877	12.9977	2.15014	24.0529	0.57763	0	4.72029	0.238569	1.65184	0.258404	0.0427464	0.478189	0.0114837	7.40153
ST12178	2	a	0	0.3	44399286		434950	26797			44446			50	0	0.489816	0.0301773	0	0	0.0500526	0	0	0	1.63272	0.100591	0	0	0.166842	0	0	1.90015
ST12178	2	b	0	0.4	36295889		486967	49362		18364		32841		50	0	0.670829	0.0679994	0	0.0252976	0	0.0452407	0	0	1.67707	0.169999	0	0.0632441	0	0.113102	0	2.02342
ST12178	2	a	8	0.4	37216540		311689		420024	61844			31122	50	0	0.418751	0	0.564297	0.0830867	0	0	0.0418121	0	1.04688	0	1.41074	0.207717	0	0	0.10453	2.76987
ST12178	2	b	8	0.4	34868697		591004							50	0	0.847471	0	0	0	0	0	0	0	2.11868	0	0	0	0	0	0	2.11868
ST12178	2	a	16	1.2	34972692		1796805		67430					50	0	2.56887	0	0.0964038	0	0	0	0	0	2.14072	0	0.0803365	0	0	0	0	2.22106
ST12178	2	b	16	1.1	36542688		2298562		127579				27943	50	0	3.14504	0	0.174562	0	0	0	0.0382334	0	2.85912	0	0.158692	0	0	0	0.0347576	3.05257
ST12178	2	a	24	5.7	41540853		27953963	5661624	226133	243691	23025	179153		50	0	33.6464	6.81453	0.272181	0.293315	0.0277137	0.215635	0	0	5.90287	1.19553	0.0477511	0.0514587	0.00486205	0.0378307	0	7.2403
ST12178	2	b	24	5.6	44086160		28322707	8110531	1067744	266586				50	0	32.122	9.1985	1.21097	0.302347	0	0	0	0	5.73607	1.64259	0.216245	0.0539905	0	0	0	7.6489
ST12178	2	a	36	23.7	58042261		194413726	14594057	17799775	3064852		1995683		50	0	167.476	12.5719	15.3335	2.64019	0	1.71916	0	0	7.0665	0.530461	0.646981	0.1114	0	0.0725386	0	8.42788
ST12178	2	b	36	24.3	61413763		197717950	15180106	20836744	3364147	249347	2044146	215750	50	0	160.972	12.3589	16.9642	2.73892	0.203006	1.66424	0.175653	0	6.62436	0.508596	0.698116	0.112713	0.00835415	0.0684873	0.00722851	8.02786
ST12178	2	a	48	35.5	63570717		303364565	8250843	30669628	10880259	375364	9441918	315890	50	0	238.604	6.4895	24.1224	8.5576	0.295233	7.42631	0.248456	0	6.72124	0.182803	0.679506	0.241059	0.00831643	0.209192	0.00699875	8.04911
ST12178	2	b	48	36.6	67093208		331334954	14005448	35800693	12503485	474671	11608816	408895	50	0	246.921	10.4373	26.6798	9.318	0.35374	8.65126	0.304722	0	6.74649	0.285172	0.728957	0.25459	0.00966503	0.236373	0.00832573	8.26957
ST12178	2	a	60	47.1	62584457		408836657	9152575	56085538	17972362	91520	24661089	6857996	50	0	326.628	7.31218	44.8079	14.3585	0.0731172	19.7022	5.47899	0	6.93478	0.155248	0.951335	0.304851	0.00155238	0.418307	0.116327	8.8824
ST12178	2	b	60	49.7	68187852		525938063	667631	66096074	24340977	638547	33480537	735198	50	0	385.654	0.489553	48.4662	17.8485	0.468226	24.5502	0.539097	0	7.75963	0.00985016	0.975174	0.359124	0.00942105	0.493968	0.010847	9.61802
ST12178	2	a	72	47.8	56412768		367026839	5804293	82054151	16123453	437861	24338997	6777727	50	0	325.305	5.14449	72.7266	14.2906	0.388087	21.5722	6.00726	0	6.80554	0.107625	1.52148	0.298967	0.00811897	0.451302	0.125675	9.3187
ST12178	2	b	72	51.7	64447709		443197151	8342932	113648199	19782686	1496835	30927210	8550503	50	0	343.842	6.47264	88.1709	15.3479	1.16128	23.994	6.63367	0	6.65072	0.125196	1.70543	0.296864	0.0224619	0.464101	0.128311	9.39309
ST12178	2	a	84	49.6	44097492		235349576	12080219	84322825	13018933	1993362	24101198	550218	50	0	266.851	13.6972	95.6095	14.7615	2.26018	27.3272	0.623865	0	5.38007	0.276153	1.92761	0.297612	0.0455681	0.550951	0.0125779	8.49054
ST12178	2	b	84	46.9	38161640		259083531	16382163	82493861	12199024	1752729	22452291	627598	50	0	339.455	21.4642	108.085	15.9834	2.29645	29.4174	0.822289	0	7.23786	0.457658	2.30458	0.340797	0.0489649	0.627236	0.0175328	11.0346
