# Supplementary material for: Engineered yeast provides rare but essential pollen sterols for honeybees
Source: Nature. 2025 Aug 20;646(8084):365–71. doi: 10.1038/s41586-025-09431-y (PMC12507675; doi:10.1038/s41586-025-09431-y)
Supplement: Supplementary file 8 — Source Data Fig. 4 [file 41586_2025_9431_MOESM8_ESM.xlsx]

## Sheet: BroodCountYeastApidea
t45 SUM					t60 SUM					t75 SUM					t90 SUM
Nuc	Eggs	Capped	Larvae		Nuc	Eggs	Capped	Larvae		Nuc	Eggs	Capped	Larvae		Nuc	Eggs	Capped	Larvae
1	287	0	0		1	100	147	57		1	76	30	6		1	54	0	0
2	368	192	46		2	189	126	16		2	46	6	0		2	0	0	0
3	150	160	44		3	149	91	27		3	28	3	0		3	0	0	0
4	108	195	49		4	184	74	54		4	87	3	4		4	81	0	12
5	210	232	88		5	242	267	21		5	57	52	10		5	102	40	0
6	151	131	7		6	132	121	23		6	13	2	0		6	15	0	0
7	353	111	22		7	307	64	30		7	14	0	0		7	54	0	0
8	69	93	60		8	77	107	37		8	15	19	0		8	0	1	1
9	121	84	12		9	255	58	22		9	92	0	0		9	21	0	0
10	210	113	34		10	105	39	36		10	23	9	5		10	0	0	0
11	146	97	26		11	125	19	23		11	77	9	0		11	54	0	0
12	334	103	52		12	171	140	96		12	91	2	0		12	0	0	0
13	80	43	61		13	109	14	16		13	67	35	9		13	12	21	0
14	170	43	32		14	119	80	16		14	38	0	0		14	66	0	0
15	223	80	32		15	150	127	33		15	34	0	0		15	0	0	0
16	48	320	95		16	210	233	37		16	79	61	12		16	53	10	0
17	198	164	31		17	262	36	29		17	137	5	5		17	90	0	0
18	152	450	114		18	345	146	114		18	208	83	23		18	110	3	0
19	234	82	17		19	174	56	21		19	70	6	6		19	24	0	0
20	89	181	33		20	104	110	38		20	122	30	6		20	0	2	0
21	140	349	101		21	131	202	35		21	119	55	6		21	73	16	1
22	338	76	11		22	317	32	64		22	138	21	2		22	43	0	0
23	271	244	82		23	143	214	72		23	105	96	14		23	48	10	0
24	0	124	2		24	128	4	21		24	0	4	0		24	0	0	0
