# Supplementary material for: Engineered yeast provides rare but essential pollen sterols for honeybees
Source: Nature. 2025 Aug 20;646(8084):365–71. doi: 10.1038/s41586-025-09431-y (PMC12507675; doi:10.1038/s41586-025-09431-y)
Supplement: Supplementary file 9 — Source Data Extended Data Fig. 2 [file 41586_2025_9431_MOESM9_ESM.xlsx]

## Sheet: PupaeSterol
								Target Response								Total Sterol (ug)									Sterol Concentration (ug/g FW)								Sterol Concentration (ug/g DW)								Relative sterol								Percentage sterol
SampleType	FreshSampleWeight (g)	DrySampleWeight (g)	KOH/MeOH (10% w/v)	Epicoprostanol (1 mg/mL)	n-Hexane	Sub-sample 1mL resuspension		Epicoprostanol	24-Methylenecholesterol-TMS	Campesterol-TMS	Cholesterol-TMS	Desmosterol-TMS	Isofucosterol-TMS	Sitosterol-TMS	Tetrahymanol-TMS	Epicoprostanol	24-Methylenecholesterol-TMS	Campesterol-TMS	Cholesterol-TMS	Desmosterol-TMS	Isofucosterol-TMS	Sitosterol-TMS	Tetrahymanol-TMS	Total	24-Methylenecholesterol-TMS	Campesterol-TMS	Cholesterol-TMS	Desmosterol-TMS	Isofucosterol-TMS	Sitosterol-TMS	Tetrahymanol-TMS	Total	24-Methylenecholesterol-TMS	Campesterol-TMS	Cholesterol-TMS	Desmosterol-TMS	Isofucosterol-TMS	Sitosterol-TMS	Tetrahymanol-TMS	Total	24-Methylenecholesterol-TMS	Campesterol-TMS	Cholesterol-TMS	Desmosterol-TMS	Isofucosterol-TMS	Sitosterol-TMS	Tetrahymanol-TMS	Total	24-Methylenecholesterol-TMS
WorkerPupae*3	0.4226	0.0781	2.5 mL	100 uL	2 * 2.5 mL	100 uL		19300193	5828432	1006435	0	1290329	689449	2093096		25	30.1988	5.21464	0	6.68558	3.57224	10.8449	0	56.5162	71.4596	12.3394	0	15.8201	8.453	25.6624	0	133.735	386.669	66.7687	0	85.6028	45.7393	138.86	0	723.639	0.534339	0.092268	0	0.118295	0.0632073	0.191891	0	1	53.4339
WorkerPupae*3	0.4058	0.0704	2.5 mL	100 uL	2 * 2.5 mL	100 uL		20487076	8591203	195675	94017	1412156	850377	2002209		25	41.9347	0.955114	0.458909	6.89291	4.1508	9.77303	0	64.1655	103.338	2.35366	1.13087	16.986	10.2287	24.0834	0	158.121	595.664	13.567	6.51859	97.9107	58.9602	138.822	0	911.442	0.65354	0.0148852	0.00715195	0.107424	0.0646889	0.15231	0	1	65.354
WorkerPupae*3	0.3919	0.0603	2.5 mL	100 uL	2 * 2.5 mL	100 uL		17386869	5274763	242796	0	1083201	520232	1133139		25	30.3376	1.39643	0	6.22999	2.9921	6.51721	0	47.4734	77.4116	3.56324	0	15.8969	7.63485	16.6298	0	121.136	503.112	23.1581	0	103.317	49.6202	108.08	0	787.286	0.639045	0.0294151	0	0.131231	0.0630269	0.137281	0	1	63.9045
WorkerPupae*3	0.4014	0.0679	2.5 mL	100 uL	2 * 2.5 mL	100 uL		15447455	4250848	261453	92210	959686	503405	1022239		25	27.5181	1.69253	0.596927	6.21258	3.25882	6.61752	0	45.8965	68.5553	4.21657	1.48711	15.4773	8.11864	16.4861	0	114.341	405.274	24.9268	8.79126	91.4961	47.9944	97.4598	0	675.943	0.599569	0.0368771	0.0130059	0.135361	0.0710037	0.144184	0	1	59.9569
WorkerPupae*3	0.3984	0.0686	2.5 mL	100 uL	2 * 2.5 mL	100 uL		15751914	4990879	26639	0	962807	666833	1064073		25	31.6843	0.169116	0	6.11232	4.23335	6.7552	0	48.9542	79.5288	0.424488	0	15.3422	10.6259	16.9558	0	122.877	461.87	2.46525	0	89.1008	61.7106	98.4723	0	713.619	0.647222	0.00345457	0	0.124858	0.0864756	0.13799	0	1	64.7222
DronePupae*3	0.7861	0.1367	2.5 mL	100 uL	2 * 2.5 mL	100 uL		22101540	31612880	219987	0	3591432	4177827	5729114		25	143.035	0.995347	0	16.2497	18.9029	25.9218	0	205.104	181.955	1.26618	0	20.6713	24.0464	32.9752	0	260.914	1046.34	7.28125	0	118.871	138.28	189.625	0	1500.4	0.697375	0.00485288	0	0.0792264	0.0921622	0.126383	0	1	69.7375
DronePupae*3	0.8085	0.1437	2.5 mL	100 uL	2 * 2.5 mL	100 uL		22721647	31395095	303374	20281	3080516	4617759	6754316		25	138.173	1.33518	0.0892585	13.5576	20.3232	29.7263	0	203.204	170.9	1.65142	0.1104	16.7689	25.1369	36.7673	0	251.335	961.535	9.29141	0.621145	94.3467	141.428	206.864	0	1414.09	0.679969	0.00657061	0.000439255	0.0667192	0.100014	0.146288	0	1	67.9969
DronePupae*3	0.815	0.1477	2.5 mL	100 uL	2 * 2.5 mL	100 uL		21411154	31242713	334879	401519	3079473	4219623	5767658		25	145.918	1.56404	1.87528	14.3826	19.7076	26.9376	0	210.385	179.04	1.91907	2.30096	17.6473	24.1811	33.0523	0	258.141	987.935	10.5893	12.6965	97.3769	133.43	182.381	0	1424.41	0.693576	0.00743418	0.00891356	0.0683631	0.0936739	0.12804	0	1	69.3576
DronePupae*3	0.7254	0.1365	2.5 mL	100 uL	2 * 2.5 mL	100 uL		22080557	28474863	253132	11040	3715549	3874701	5820423		25	128.959	1.1464	0.0499987	16.8272	17.548	26.3599	0	190.891	177.776	1.58037	0.0689257	23.1972	24.1908	36.3385	0	263.152	944.754	8.39855	0.366291	123.277	128.557	193.113	0	1398.47	0.675565	0.00600555	0.000261924	0.0881512	0.0919271	0.138089	0	1	67.5565
DronePupae*3	0.7341	0.1363	2.5 mL	100 uL	2 * 2.5 mL	100 uL		22299570	30735718	258551	0	3268362	4484325	5872198		25	137.831	1.15944	0	14.6566	20.1095	26.3332	0	200.09	187.755	1.57941	0	19.9654	27.3934	35.8715	0	272.565	1011.23	8.50656	0	107.532	147.538	193.201	0	1468.01	0.688846	0.00579462	0	0.0732502	0.100502	0.131607	0	1	68.8846
QueenPupae*3	0.7164	0.1763	2.5 mL	100 uL	2 * 2.5 mL	100 uL		13777819	14463599	188263	309693	953764	1394703	3179069		25	104.977	1.36642	2.24777	6.92246	10.1228	23.0738	0	148.711	146.535	1.90734	3.13758	9.66284	14.1301	32.208	0	207.581	595.448	7.75054	12.7497	39.2652	57.4181	130.878	0	843.509	0.705917	0.00918845	0.015115	0.0465498	0.0680705	0.155159	0	1	70.5917
QueenPupae*3	0.7118	0.1732	2.5 mL	100 uL	2 * 2.5 mL	100 uL		5759770	3607001	16320	130084	378898	30870	1158030		25	62.624	0.283345	2.25849	6.57835	0.535959	20.1055	0	92.3857	87.9798	0.398068	3.17293	9.24186	0.752963	28.246	0	129.792	361.571	1.63594	13.0398	37.9813	3.09445	116.083	0	533.405	0.677854	0.00306698	0.0244464	0.0712053	0.00580132	0.217626	0	1	67.7854
QueenPupae*3	0.797	0.1919	2.5 mL	100 uL	2 * 2.5 mL	100 uL		8357989	6488822	894036	0	673912	703055	1792913		25	77.6362	10.6968	0	8.06309	8.41177	21.4515	0	126.259	97.4105	13.4213	0	10.1168	10.5543	26.9153	0	158.418	404.566	55.7414	0	42.0171	43.8341	111.785	0	657.943	0.614895	0.0847208	0	0.0638613	0.066623	0.1699	0	1	61.4895
QueenPupae*3	0.8191	0.1975	2.5 mL	100 uL	2 * 2.5 mL	100 uL		7212693	5978622	654854	0	462386	614523	1643227		25	82.8903	9.07919	0	6.41073	8.52002	22.7824	0	129.683	101.197	11.0843	0	7.82655	10.4017	27.814	0	158.323	419.698	45.9706	0	32.4594	43.1393	115.354	0	656.621	0.639178	0.0700108	0	0.049434	0.065699	0.175678	0	1	63.9178
[truncated: 15 more columns]

## Sheet: NurseSterol
											Target Response								Total Sterol (ug)									Sterol Concentration (ug/g FW)								Sterol Concentration (ug/g DW)								Relative sterol
Nuc	Diet	TimePoint	SampleType	FreshSampleWeight (g)	DrySampleWeight (g)	KOH/MeOH (10% w/v)	Epicoprostanol (1 mg/mL)	n-Hexane	Sub-sample 1mL resuspension		Epicoprostanol	24-Methylenecholesterol-TMS	Campesterol-TMS	Cholesterol-TMS	Desmosterol-TMS	Isofucosterol-TMS	Sitosterol-TMS	Tetrahymanol-TMS	Epicoprostanol	24-Methylenecholesterol-TMS	Campesterol-TMS	Cholesterol-TMS	Desmosterol-TMS	Isofucosterol-TMS	Sitosterol-TMS	Tetrahymanol-TMS	Total	24-Methylenecholesterol-TMS	Campesterol-TMS	Cholesterol-TMS	Desmosterol-TMS	Isofucosterol-TMS	Sitosterol-TMS	Tetrahymanol-TMS	Total	24-Methylenecholesterol-TMS	Campesterol-TMS	Cholesterol-TMS	Desmosterol-TMS	Isofucosterol-TMS	Sitosterol-TMS	Tetrahymanol-TMS	Total	24-Methylenecholesterol-TMS	Campesterol-TMS	Cholesterol-TMS	Desmosterol-TMS	Isofucosterol-TMS	Sitosterol-TMS
1	MixedSterolYeast	t0	Nurses*6	0.8224	0.2155	2.5 mL	100 uL	2 * 2.5 mL	100 uL		24625900	37566124	2434461	193747	604443	12167251	10961359		25	152.547	9.88577	0.786761	2.4545	49.4084	44.5115	0	259.594	185.49	12.0206	0.956665	2.98456	60.0782	54.1239	0	315.654	707.876	45.8737	3.65086	11.3898	229.273	206.55	0	1204.61	0.587637	0.0380817	0.00303074	0.00945515	0.190329	0.171466
2	WildTypeYeast	t0	Nurses*6	0.6678	0.1558	2.5 mL	100 uL	2 * 2.5 mL	100 uL		46155163	67687670	3880127	72735	966589	23295342	17938257		25	146.652	8.4067	0.157588	2.09422	50.4718	38.8651	0	246.648	219.605	12.5887	0.235981	3.13599	75.5792	58.1987	0	369.344	941.286	53.9583	1.01148	13.4417	323.953	249.455	0	1583.11	0.594582	0.0340838	0.000638919	0.00849071	0.204631	0.157573
3	TetrahymanolYeast	t0	Nurses*6	0.9979	0.5415	2.5 mL	100 uL	2 * 2.5 mL	100 uL		26643847	33401495	1397535	202380	554057	12709369	10179268		25	125.363	5.24524	0.759575	2.07949	47.701	38.2049	0	219.353	125.627	5.25628	0.761173	2.08387	47.8013	38.2853	0	219.815	231.51	9.68651	1.40272	3.84025	88.0904	70.5539	0	405.084	0.571512	0.0239123	0.0034628	0.00948012	0.217462	0.174171
4	NoYeastBase	t0	Nurses*6	0.7413	0.1722	2.5 mL	100 uL	2 * 2.5 mL	100 uL		25723148	36159462	6955912	215900	1309226	11491132	10372911		25	140.572	27.0414	0.839322	5.08968	44.6723	40.3252	0	258.54	189.629	36.4784	1.13223	6.86588	60.2622	54.398	0	348.765	816.328	157.035	4.87411	29.5568	259.421	234.177	0	1501.39	0.543714	0.104593	0.00324639	0.0196863	0.172787	0.155973
5	MixedSterolYeast	t0	Nurses*6	0.664	0.1196	2.5 mL	100 uL	2 * 2.5 mL	100 uL		31043454	61841282	196442	44173	1080112	18678849	14055876		25	199.209	0.632797	0.142294	3.47936	60.17	45.2781	0	308.911	300.013	0.953007	0.214298	5.23999	90.6175	68.1899	0	465.228	1665.63	5.29094	1.18975	29.0916	503.094	378.579	0	2582.87	0.644874	0.00204847	0.000460631	0.0112633	0.194781	0.146573
6	TetrahymanolYeast	t0	Nurses*6	1.0304	0.3097	2.5 mL	100 uL	2 * 2.5 mL	100 uL		29426831	59000421	4495735	365431	1118273	15584163	12645888		25	200.499	15.2777	1.24183	3.80018	52.959	42.974	0	316.751	194.583	14.8269	1.20519	3.68806	51.3966	41.7061	0	307.406	647.397	49.3306	4.00978	12.2705	171.001	138.76	0	1022.77	0.632984	0.0482324	0.00392052	0.0119974	0.167194	0.135671
7	WildTypeYeast	t0	Nurses*6	0.8183	0.2787	2.5 mL	100 uL	2 * 2.5 mL	100 uL		28316016	52934059	17972	0	553619	15920743	12354804		25	186.94	0.0634694	0	1.95514	56.2252	43.6319	0	288.816	228.45	0.0775625	0	2.38928	68.7098	53.3201	0	352.946	670.758	0.227734	0	7.01523	201.741	156.555	0	1036.3	0.647264	0.000219757	0	0.00676951	0.194675	0.151071
8	NoYeastBase	t0	Nurses*6	0.9432	0.3053	2.5 mL	100 uL	2 * 2.5 mL	100 uL		26849891	45852592	3414908	18206	1373085	10434624	10046864		25	170.774	12.7185	0.0678066	5.11393	38.8628	37.4186	0	264.956	181.058	13.4844	0.07189	5.4219	41.2032	39.672	0	280.911	559.364	41.6591	0.222098	16.7505	127.294	122.564	0	867.853	0.644538	0.0480025	0.000255917	0.0193011	0.146677	0.141226
9	WildTypeYeast	t0	Nurses*6	1.076	0.3568	2.5 mL	100 uL	2 * 2.5 mL	100 uL		34266182	62836905	5180850	1261056	4201410	16094993	14629643		25	183.379	15.1194	3.68018	12.2611	46.9705	42.6941	0	304.104	170.426	14.0515	3.42024	11.3951	43.6529	39.6785	0	282.625	513.954	42.3751	10.3144	34.3641	131.644	119.658	0	852.31	0.603013	0.0497179	0.0121017	0.0403188	0.154455	0.140393
10	NoYeastBase	t0	Nurses*6	1.0915	0.2871	2.5 mL	100 uL	2 * 2.5 mL	100 uL		38962755	58646097	22854799	1766227	5945686	19772666	17660373		25	150.518	58.6581	4.53312	15.2599	50.7476	45.3263	0	325.043	137.9	53.7408	4.15311	13.9807	46.4935	41.5266	0	297.795	524.272	204.312	15.7893	53.1519	176.759	157.876	0	1132.16	0.463072	0.180462	0.0139462	0.0469473	0.156126	0.139447
11	TetrahymanolYeast	t0	Nurses*6	0.9038	0.2519	2.5 mL	100 uL	2 * 2.5 mL	100 uL		29387803	63327122	275897	492934	1104033	11630111	11583107		25	215.488	0.938815	1.67734	3.75677	39.5746	39.4147	0	300.85	238.424	1.03874	1.85588	4.15664	43.7869	43.61	0	332.872	855.45	3.72693	6.65876	14.9137	157.104	156.47	0	1194.32	0.716263	0.00312054	0.00557534	0.0124872	0.131543	0.131011
12	NoYeastBase	t0	Nurses*6	1.0699	0.2502	2.5 mL	100 uL	2 * 2.5 mL	100 uL		32131343	56093375	5743414	837489	2319411	16187834	13846454		25	174.575	17.8748	2.60646	7.21853	50.3802	43.0933	0	295.749	163.17	16.707	2.43617	6.74692	47.0887	40.2779	0	276.426	697.743	71.4421	10.4175	28.851	201.36	172.235	0	1182.05	0.590283	0.0604392	0.00881308	0.0244077	0.170348	0.145709
13	MixedSterolYeast	t0	Nurses*6	0.6297	0.1153	2.5 mL	100 uL	2 * 2.5 mL	100 uL		25288668	30122714	113502	0	550972	10248433	9232696		25	119.115	0.448826	0	2.17873	40.5258	36.5092	0	198.778	189.162	0.712761	0	3.45995	64.3573	57.9788	0	315.671	1033.09	3.89268	0	18.8962	351.481	316.645	0	1724.01	0.599239	0.00225792	0	0.0109606	0.203875	0.183668
14	TetrahymanolYeast	t0	Nurses*6	0.6822	0.1461	2.5 mL	100 uL	2 * 2.5 mL	100 uL		31538097	57210730	1641207	154219	3046548	22903883	17008857		25	181.402	5.20389	0.488993	9.6599	72.6229	53.9311	0	323.309	265.907	7.6281	0.716788	14.1599	106.454	79.0547	0	473.921	1241.63	35.6187	3.34697	66.1184	497.077	369.139	0	2212.93	0.56108	0.0160957	0.00151246	0.0298782	0.224624	0.16681
15	TetrahymanolYeast	t0	Nurses*6	0.7007	0.1125	2.5 mL	100 uL	2 * 2.5 mL	100 uL		29907444	61652687	7836336	556825	4312146	19564123	17744450		25	206.145	26.202	1.86183	14.4183	65.4156	59.3312	0	373.374	294.199	37.394	2.6571	20.577	93.3574	84.6742	0	532.858	1832.4	232.906	16.5496	128.163	581.472	527.389	0	3318.88	0.552114	0.0701762	0.0049865	0.0386163	0.175201	0.158906
16	MixedSterolYeast	t0	Nurses*6	0.7953	0.2698	2.5 mL	100 uL	2 * 2.5 mL	100 uL		43206880	78089576	1356149	79817	1508784	25940632	19514794		25	180.734	3.13873	0.184732	3.492	60.0382	45.1659	0	292.754	227.253	3.9466	0.23228	4.3908	75.4913	56.7911	0	368.105	669.882	11.6336	0.6847	12.9429	222.529	167.405	0	1085.08	0.617359	0.0107214	0.000631016	0.0119281	0.205081	0.15428
17	WildTypeYeast	t0	Nurses*6	0.6338	0.1448	2.5 mL	100 uL	2 * 2.5 mL	100 uL		32578173	60752661	1130420	570003	1258607	20561013	18201929		25	186.483	3.46987	1.74965	3.86334	63.1128	55.8715	0	314.55	294.23	5.47471	2.76057	6.09553	99.5785	88.1533	0	496.292	1287.86	23.9632	12.0832	26.6806	435.862	385.853	0	2172.31	0.592856	0.0110312	0.00556238	0.0122821	0.200645	0.177624
18	NoYeastBase	t0	Nurses*6	0.7423	0.2207	2.5 mL	100 uL	2 * 2.5 mL	100 uL		30793491	53078405	2479502	993089	1595702	16403876	15002943		25	172.369	8.05203	3.225	5.18195	53.2706	48.7212	0	290.82	232.209	10.8474	4.3446	6.98093	71.7642	65.6354	0	391.782	781.01	36.4841	14.6126	23.4796	241.371	220.757	0	1317.71	0.5927	0.0276874	0.0110893	0.0178184	0.183174	0.16753
19	WildTypeYeast	t0	Nurses*6	0.6677	0.1869	2.5 mL	100 uL	2 * 2.5 mL	100 uL		30315100	42075613	1272958	520939	1441785	13370920	13300844		25	138.794	4.19909	1.71841	4.756	44.1065	43.8753	0	237.45	207.869	6.28889	2.57363	7.12295	66.0573	65.7111	0	355.623	742.612	22.467	9.1943	25.4467	235.99	234.753	0	1270.46	0.584521	0.0176841	0.00723697	0.0200295	0.185751	0.184777
20	NoYeastBase	t0	Nurses*6	0.697	0.1921	2.5 mL	100 uL	2 * 2.5 mL	100 uL		40823406	74109912	512046	677416	1152579	20627140	16532801		25	181.538	1.2543	1.65938	2.82333	50.5277	40.4983	0	278.301	260.456	1.79956	2.38075	4.05069	72.4932	58.1038	0	399.284	945.017	6.52939	8.63811	14.6972	263.028	210.819	0	1448.73	0.652308	0.00450698	0.00596254	0.0101449	0.181558	0.14552
21	MixedSterolYeast	t0	Nurses*6	0.8111	0.2538	2.5 mL	100 uL	2 * 2.5 mL	100 uL		36131868	70115139	3009928	801154	748272	17874248	15652060		25	194.053	8.3304	2.21731	2.07095	49.4695	43.3193	0	299.461	239.247	10.2705	2.7337	2.55326	60.9906	53.408	0	369.203	764.592	32.8227	8.73643	8.15976	194.915	170.683	0	1179.91	0.648009	0.027818	0.00740433	0.00691559	0.165195	0.144658
22	TetrahymanolYeast	t0	Nurses*6	0.6428	0.1415	2.5 mL	100 uL	2 * 2.5 mL	100 uL		31949550	56834987	4156790	440014	1345790	19553125	16139548		25	177.89	13.0105	1.37722	4.21223	61.2	50.5157	0	308.205	276.742	20.2403	2.14252	6.55295	95.2085	78.587	0	479.473	1257.17	91.9469	9.73297	29.7684	432.509	357.002	0	2178.13	0.577179	0.0422137	0.0044685	0.013667	0.198569	0.163903
23	MixedSterolYeast	t0	Nurses*6	0.6204	0.1373	2.5 mL	100 uL	2 * 2.5 mL	100 uL		27736484	37430752	122173	226194	1085998	11920932	11908102		25	134.951	0.440478	0.815511	3.91541	42.9792	42.933	0	226.035	217.523	0.70999	1.31449	6.31111	69.2767	69.2021	0	364.337	982.894	3.20814	5.93963	28.5172	313.032	312.695	0	1646.29	0.597037	0.00194871	0.0036079	0.0173222	0.190144	0.18994
24	WildTypeYeast	t0	Nurses*6	0.5577	0.1035	2.5 mL	100 uL	2 * 2.5 mL	100 uL		33312323	49320655	63307	383921	846016	15352991	13562541		25	148.055	0.190041	1.15249	2.53965	46.088	40.7133	0	238.739	265.475	0.340758	2.0665	4.55379	82.6395	73.0021	0	428.077	1430.49	1.83614	11.1352	24.5377	445.295	393.365	0	2306.65	0.620156	0.00079602	0.00482741	0.0106378	0.193048	0.170535
TopUpBees		t32	OrphanizedNurses*6	0.7879	0.2783	2.5 mL	100 uL	2 * 2.5 mL	100 uL		17823098	24215906	120818		5237601	3347325	3772720		25	135.868	0.677873	0	29.3866	18.7808	21.1676	0	205.881	172.443	0.860354	0	37.2974	23.8366	26.8658	0	261.303	488.207	2.43576	0	105.593	67.4841	76.0603	0	739.781	0.659935	0.00329255	0	0.142736	0.0912218	0.102815
TopUpBees		t32	OrphanizedNurses*6	0.8286	0.2791	2.5 mL	100 uL	2 * 2.5 mL	100 uL		32116122	51434946	1328971		14316909	7025739	8289686		25	160.153	4.13802	0	44.5786	21.8761	25.8116	0	256.557	193.281	4.99399	0	53.7999	26.4012	31.1509	0	309.627	573.82	14.8263	0	159.723	78.3807	92.4816	0	919.231	0.624239	0.016129	0	0.173757	0.0852677	0.100608
TopUpBees		t32	OrphanizedNurses*6	0.7027	0.2851	2.5 mL	100 uL	2 * 2.5 mL	100 uL		33770497	51912325	558116		9005210	9545309	7837080		25	153.721	1.65267	0	26.6659	28.2652	23.2069	0	233.512	218.758	2.35189	0	37.9478	40.2238	33.0253	0	332.306	539.183	5.79682	0	93.5318	99.1415	81.3991	0	819.052	0.658301	0.00707748	0	0.114195	0.121044	0.0993821
TopUpBees		t32	OrphanizedNurses*6	0.7619	0.2761	2.5 mL	100 uL	2 * 2.5 mL	100 uL		25747496	28147406	55124		5051564	5411411	4926306		25	109.321	0.214095	0	19.6196	21.0172	19.1331	0	169.305	143.485	0.281001	0	25.7509	27.5853	25.1124	0	222.214	395.947	0.775424	0	71.0599	76.1218	69.2979	0	613.202	0.645704	0.00126455	0	0.115883	0.124138	0.11301
TopUpBees		t32	OrphanizedNurses*6	0.7835	0.3047	2.5 mL	100 uL	2 * 2.5 mL	100 uL		25873170	29287865	250885		8442023	5990109	5467473		25	113.198	0.969672	0	32.6285	23.1518	21.1318	0	191.08	144.477	1.23762	0	41.6445	29.5492	26.9711	0	243.88	371.506	3.18238	0	107.084	75.9823	69.3529	0	627.107	0.592412	0.0050747	0	0.170759	0.121163	0.110592
TopUpBees		t32	OrphanizedNurses*6	0.7993	0.3261	2.5 mL	100 uL	2 * 2.5 mL	100 uL		23980660	29447816	3034917		8845595	4521987	4508268		25	122.798	12.6557	0	36.8864	18.8568	18.7996	0	209.997	153.632	15.8335	0	46.1483	23.5917	23.5201	0	262.726	376.566	38.8092	0	113.114	57.8252	57.6498	0	643.964	0.584763	0.0602661	0	0.175652	0.0897958	0.0895233
TopUpBees		t32	OrphanizedNurses*6	0.8482	0.1749	2.5 mL	100 uL	2 * 2.5 mL	100 uL		12310601	12412435	124033		2891929	2839345	3906243		25	100.827	1.00753	0	23.4914	23.0642	31.7307	0	180.121	118.872	1.18784	0	27.6956	27.192	37.4095	0	212.357	576.485	5.76061	0	134.313	131.871	181.422	0	1029.85	0.559775	0.00559363	0	0.13042	0.128048	0.176163
TopUpBees		t32	OrphanizedNurses*6	0.8347	0.1798	2.5 mL	100 uL	2 * 2.5 mL	100 uL		31046193	32641518	6683733		12327972	6420073	8620708		25	105.139	21.5283	0	39.7085	20.6791	27.7674	0	214.822	125.96	25.7917	0	47.5722	24.7743	33.2663	0	257.364	584.753	119.735	0	220.848	115.012	154.435	0	1194.78	0.489422	0.100215	0	0.184844	0.0962616	0.129258
TopUpBees		t32	OrphanizedNurses*6	0.907	0.2108	2.5 mL	100 uL	2 * 2.5 mL	100 uL		28971116	33957580	3530975		15437642	6118233	7803288		25	117.212	12.1879	0	53.2863	21.1184	26.9347	0	230.739	129.23	13.4376	0	58.7501	23.2838	29.6965	0	254.398	556.033	57.8174	0	252.781	100.182	127.774	0	1094.59	0.507984	0.0528212	0	0.230937	0.0915249	0.116732
TopUpBees		t32	OrphanizedNurses*6	0.8785	0.2218	2.5 mL	100 uL	2 * 2.5 mL	100 uL		24760587	29049625	2535796		12973548	5432122	7206261		25	117.322	10.2413	0	52.396	21.9386	29.1038	0	231.002	133.548	11.6577	0	59.6425	24.9728	33.1289	0	262.95	528.954	46.1734	0	236.231	98.9116	131.216	0	1041.49	0.507884	0.0443342	0	0.226821	0.0949716	0.125989
TopUpBees		t32	OrphanizedNurses*6	0.8701	0.1414	2.5 mL	100 uL	2 * 2.5 mL	100 uL		24113499	17974117	4924918		10454814	3302243	5163057		25	74.5396	20.4239	0	43.3567	13.6946	21.4115	0	173.426	85.6679	23.4731	0	49.8295	15.7391	24.6081	0	199.318	527.155	144.441	0	306.624	96.8499	151.425	0	1226.49	0.429806	0.117767	0	0.250001	0.0789649	0.123462
TopUpBees		t32	OrphanizedNurses*6	0.7649	0.1727	2.5 mL	100 uL	2 * 2.5 mL	100 uL		24147419	26835685	2553222		5316788	6642937	7013834		25	111.133	10.5735	0	22.018	27.5099	29.0459	0	200.28	145.291	13.8233	0	28.7855	35.9654	37.9735	0	261.838	643.502	61.2245	0	127.493	159.293	168.187	0	1159.7	0.554887	0.0527935	0	0.109936	0.137357	0.145026
TopUpBees		t45	OrphanizedNurses*6	0.8913	0.1963	2.5 mL	100 uL	2 * 2.5 mL	100 uL		30811435	48532471	5675479		11502955	8792375	10459972		25	157.514	18.42	0	37.3334	28.5361	33.9483	0	275.752	176.724	20.6665	0	41.8865	32.0162	38.0886	0	309.382	802.417	93.8362	0	190.185	145.37	172.941	0	1404.75	0.571217	0.0667992	0	0.135387	0.103484	0.123112
TopUpBees		t45	OrphanizedNurses*6	0.8055	0.168	2.5 mL	100 uL	2 * 2.5 mL	100 uL		34322997	52152836	908763		8672089	6431632	8939852		25	151.947	2.64768	0	25.2661	18.7386	26.0462	0	224.646	188.637	3.287	0	31.367	23.2633	32.3355	0	278.89	904.448	15.76	0	150.394	111.539	155.037	0	1337.18	0.676386	0.011786	0	0.112471	0.0834138	0.115944
TopUpBees		t45	OrphanizedNurses*6	0.9409	0.2428	2.5 mL	100 uL	2 * 2.5 mL	100 uL		37614748	83939577	6415482		21793660	14474615	18514672		25	223.156	17.0558	0	57.9391	38.4812	49.2218	0	385.854	237.173	18.1271	0	61.5784	40.8983	52.3136	0	410.09	919.094	70.2461	0	238.629	158.489	202.726	0	1589.18	0.578343	0.0442026	0	0.150158	0.09973	0.127566
TopUpBees		t45	OrphanizedNurses*6	0.9284	0.2102	2.5 mL	100 uL	2 * 2.5 mL	100 uL		37255675	52512755	9023205		11804493	10658240	11251492		25	140.952	24.2197	0	31.6851	28.6084	30.2007	0	255.666	151.823	26.0875	0	34.1287	30.8147	32.5299	0	275.384	670.563	115.222	0	150.738	136.101	143.676	0	1216.3	0.551314	0.0947316	0	0.123931	0.111897	0.118126
1	MixedSterolYeast	t-3	NursesGuts*6	0.8224	-2.3604	0.5 mL	50 uL	2*0.5 mL		1	22704882	25686430							25	113.132	0	0	0	0	0	0	113.132	137.563	0	0	0	0	0	0	137.563	-47.9291	0	0	0	0	0	0	-47.9291	1	0	0	0	0	0
2	WildTypeYeast	t-3	NursesGuts*6	0.6678	-2.3467	0.5 mL	50 uL	2*0.5 mL		2	16550191	8518613		154126	590255	3731909	4028411		25	51.4714	0	0.931264	3.56645	22.549	24.3406	0	102.859	77.0761	0	1.39453	5.3406	33.7662	36.4489	0	154.026	-21.9335	0	-0.39684	-1.51977	-9.60883	-10.3723	0	-43.8312	0.500409	0	0.00905382	0.0346733	0.219223	0.236641
3	TetrahymanolYeast	t-3	NursesGuts*6	0.9979	-2.3893	0.5 mL	50 uL	2*0.5 mL		3	21038900	17867174		247376	2321675	8619232	8424836		25	84.9245	0	1.1758	11.0352	40.9681	40.0441	0	178.148	85.1032	0	1.17828	11.0584	41.0543	40.1284	0	178.522	-35.5437	0	-0.492112	-4.61857	-17.1465	-16.7598	0	-74.5606	0.476708	0	0.00660016	0.0619439	0.229967	0.22478
4	NoYeastBase	t-3	NursesGuts*6	0.7413	-2.3674	0.5 mL	50 uL	2*0.5 mL		4	25432399	23284358		241342	4440786	10903463	11262273		25	91.5539	0	0.948955	17.4611	42.8723	44.2832	0	197.12	123.505	0	1.28012	23.5548	57.834	59.7372	0	265.911	-38.6728	0	-0.400843	-7.37566	-18.1095	-18.7054	0	-83.2641	0.464459	0	0.00481411	0.0885815	0.217494	0.224651
5	MixedSterolYeast	t-3	NursesGuts*6	0.664	-2.3365	0.5 mL	50 uL	2*0.5 mL		5									25	#DIV/0!	#DIV/0!	#DIV/0!	#DIV/0!	#DIV/0!	#DIV/0!	#DIV/0!	#DIV/0!	#DIV/0!	#DIV/0!	#DIV/0!	#DIV/0!	#DIV/0!	#DIV/0!	#DIV/0!	#DIV/0!	#DIV/0!	#DIV/0!	#DIV/0!	#DIV/0!	#DIV/0!	#DIV/0!	#DIV/0!	#DIV/0!	#DIV/0!	#DIV/0!	#DIV/0!	#DIV/0!	#DIV/0!	#DIV/0!
6	TetrahymanolYeast	t-3	NursesGuts*6	1.0304	-2.3788	0.5 mL	50 uL	2*0.5 mL		6									25	#DIV/0!	#DIV/0!	#DIV/0!	#DIV/0!	#DIV/0!	#DIV/0!	#DIV/0!	#DIV/0!	#DIV/0!	#DIV/0!	#DIV/0!	#DIV/0!	#DIV/0!	#DIV/0!	#DIV/0!	#DIV/0!	#DIV/0!	#DIV/0!	#DIV/0!	#DIV/0!	#DIV/0!	#DIV/0!	#DIV/0!	#DIV/0!	#DIV/0!	#DIV/0!	#DIV/0!	#DIV/0!	#DIV/0!	#DIV/0!
7	WildTypeYeast	t-3	NursesGuts*6	0.8183	-2.3741	0.5 mL	50 uL	2*0.5 mL		7	15879471	12810293			193583	3260271	3627498		25	80.672	0	0	1.21908	20.5314	22.8439	0	125.266	98.5849	0	0	1.48977	25.0903	27.9163	0	153.081	-33.9801	0	0	-0.51349	-8.64806	-9.62215	0	-52.7638	0.644004	0	0	0.00973187	0.163902	0.182363
8	NoYeastBase	t-3	NursesGuts*6	0.9432	-2.3524	0.5 mL	50 uL	2*0.5 mL		8									25	#DIV/0!	#DIV/0!	#DIV/0!	#DIV/0!	#DIV/0!	#DIV/0!	#DIV/0!	#DIV/0!	#DIV/0!	#DIV/0!	#DIV/0!	#DIV/0!	#DIV/0!	#DIV/0!	#DIV/0!	#DIV/0!	#DIV/0!	#DIV/0!	#DIV/0!	#DIV/0!	#DIV/0!	#DIV/0!	#DIV/0!	#DIV/0!	#DIV/0!	#DIV/0!	#DIV/0!	#DIV/0!	#DIV/0!	#DIV/0!
9	WildTypeYeast	t-3	NursesGuts*6	1.076	-2.4075	0.5 mL	50 uL	2*0.5 mL		9	26711200	34470279		2746250	17531864	12867807	14874603		25	129.048	0	10.2813	65.6349	48.1738	55.6868	0	308.825	119.933	0	9.55508	60.999	44.7712	51.7535	0	287.012	-53.6025	0	-4.27052	-27.2627	-20.0099	-23.1305	0	-128.276	0.417868	0	0.0332916	0.212531	0.155991	0.180318
10	NoYeastBase	t-3	NursesGuts*6	1.0915	-2.3933	0.5 mL	50 uL	2*0.5 mL		10	25667509	24367136		1995762	10257447	13004439	14025888		25	94.9338	0	7.77544	39.9628	50.665	54.6445	0	247.981	86.9755	0	7.12363	36.6127	46.4178	50.0637	0	227.193	-39.6665	0	-3.24884	-16.6978	-21.1695	-22.8323	0	-103.615	0.382826	0	0.0313549	0.161152	0.20431	0.220357
11	TetrahymanolYeast	t-3	NursesGuts*6	0.9038	-2.399	0.5 mL	50 uL	2*0.5 mL		11	21471489	15474004		23110	1836476	5854567	7268848		25	72.0677	0	0.107631	8.55309	27.2667	33.8535	0	141.849	79.7385	0	0.119087	9.46348	30.169	37.4568	0	156.947	-30.0407	0	-0.044865	-3.56527	-11.3659	-14.1115	0	-59.1282	0.508061	0	0.000758775	0.0602973	0.192224	0.238659
12	NoYeastBase	t-3	NursesGuts*6	1.0699	-2.3447	0.5 mL	50 uL	2*0.5 mL		12	24551767	21395839		270504	4058526	10301923	11072996		25	87.1458	0	1.10177	16.5305	41.96	45.1006	0	191.839	81.4523	0	1.02979	15.4505	39.2186	42.154	0	179.305	-37.1672	0	-0.469898	-7.05015	-17.8957	-19.2351	0	-81.818	0.454266	0	0.00574321	0.0861687	0.218725	0.235097
13	MixedSterolYeast	t-3	NursesGuts*6	0.6297	-2.372	0.5 mL	50 uL	2*0.5 mL		13	20894989	17564573		262175	2132209	8364196	8477743		25	84.0612	0	1.25473	10.2044	40.0297	40.5731	0	176.123	133.494	0	1.99258	16.2052	63.5694	64.4324	0	279.694	-35.4389	0	-0.528974	-4.30203	-16.8759	-17.105	0	-74.2509	0.477287	0	0.00712415	0.0579391	0.227282	0.230368
14	TetrahymanolYeast	t-3	NursesGuts*6	0.6822	-2.3599	0.5 mL	50 uL	2*0.5 mL		14	19333866	16373395		262149	2955388	6907990	6851543		25	84.6876	0	1.35591	15.2861	35.73	35.438	0	172.498	124.139	0	1.98755	22.407	52.3747	51.9467	0	252.855	-35.8861	0	-0.574561	-6.47742	-15.1405	-15.0168	0	-73.0953	0.49095	0	0.00786043	0.0886161	0.207133	0.205441
15	TetrahymanolYeast	t-3	NursesGuts*6	0.7007	-2.3437	0.5 mL	50 uL	2*0.5 mL		15	21718261	21046480		673469	4963945	7870986	9539382		25	96.9068	0	3.10093	22.8561	36.2413	43.9233	0	203.029	138.3	0	4.42548	32.6189	51.7216	62.6849	0	289.751	-41.3478	0	-1.32309	-9.75214	-15.4633	-18.741	0	-86.6273	0.477307	0	0.0152734	0.112576	0.178504	0.216341
16	MixedSterolYeast	t-3	NursesGuts*6	0.7953	-2.379	0.5 mL	50 uL	2*0.5 mL		16	19897250	10942695			427405	4405778	4439236		25	54.996	0	0	2.14806	22.1426	22.3108	0	101.598	69.1513	0	0	2.70094	27.8419	28.0533	0	127.747	-23.1173	0	0	-0.902926	-9.30754	-9.37823	0	-42.706	0.541313	0	0	0.0211428	0.217945	0.2196
17	WildTypeYeast	t-3	NursesGuts*6	0.6338	-2.3707	0.5 mL	50 uL	2*0.5 mL		17	22265050	12208856		168103	564310	5070060	5976200		25	54.8342	0	0.755008	2.53451	22.7714	26.8412	0	107.736	86.5165	0	1.19124	3.99891	35.9283	42.3496	0	169.985	-23.13	0	-0.318475	-1.0691	-9.60534	-11.322	0	-45.4449	0.508967	0	0.00700793	0.0235251	0.211362	0.249138
18	NoYeastBase	t-3	NursesGuts*6	0.7423	-2.3937	0.5 mL	50 uL	2*0.5 mL		18	23509604	17067381		1016408	1974957	7337721	8291832		25	72.5975	0	4.32337	8.40064	31.2116	35.27	0	151.803	97.8007	0	5.82429	11.317	42.0471	47.5145	0	204.504	-30.3286	0	-1.80615	-3.50948	-13.0391	-14.7345	0	-63.4177	0.478235	0	0.0284801	0.0553391	0.205606	0.23234
19	WildTypeYeast	t-3	NursesGuts*6	0.6677	-2.3511	0.5 mL	50 uL	2*0.5 mL		19									25	#DIV/0!	#DIV/0!	#DIV/0!	#DIV/0!	#DIV/0!	#DIV/0!	#DIV/0!	#DIV/0!	#DIV/0!	#DIV/0!	#DIV/0!	#DIV/0!	#DIV/0!	#DIV/0!	#DIV/0!	#DIV/0!	#DIV/0!	#DIV/0!	#DIV/0!	#DIV/0!	#DIV/0!	#DIV/0!	#DIV/0!	#DIV/0!	#DIV/0!	#DIV/0!	#DIV/0!	#DIV/0!	#DIV/0!	#DIV/0!
20	NoYeastBase	t-3	NursesGuts*6	0.697	-2.3535	0.5 mL	50 uL	2*0.5 mL		20	19932158	10018567		80263	505348	5339600	5996085		25	50.2633	0	0.402681	2.53534	26.7889	30.0825	0	110.073	72.1138	0	0.577734	3.6375	38.4345	43.1599	0	157.924	-21.3568	0	-0.171099	-1.07726	-11.3826	-12.782	0	-46.7698	0.456638	0	0.00365832	0.0230333	0.243374	0.273296
21	MixedSterolYeast	t-3	NursesGuts*6	0.8111	-2.3651	0.5 mL	50 uL	2*0.5 mL		21	25192325	16593469		442220	1451458	7775547	8882169		25	65.8672	0	1.75538	5.76151	30.8647	35.2574	0	139.506	81.2072	0	2.16419	7.10333	38.0529	43.4687	0	171.996	-27.8496	0	-0.742199	-2.43605	-13.0501	-14.9074	0	-58.9853	0.472145	0	0.0125828	0.0412993	0.221243	0.25273
22	TetrahymanolYeast	t-3	NursesGuts*6	0.6428	-2.3828	0.5 mL	50 uL	2*0.5 mL		22	25685923	22815329		744108	3760282	8736185	9976484		25	88.8243	0	2.89695	14.6395	34.0116	38.8403	0	179.213	138.183	0	4.50677	22.7745	52.9116	60.4236	0	278.8	-37.2773	0	-1.21577	-6.14381	-14.2738	-16.3003	0	-75.2109	0.495636	0	0.0161649	0.0816877	0.189783	0.216727
23	MixedSterolYeast	t-3	NursesGuts*6	0.6204	-2.3969	0.5 mL	50 uL	2*0.5 mL		23	19565395	9549936		199034	333393	4005587	5124241		25	48.8103	0	1.01728	1.70399	20.4728	26.1903	0	98.1948	78.6756	0	1.63971	2.7466	32.9994	42.2152	0	158.277	-20.3639	0	-0.424413	-0.710915	-8.54137	-10.9268	0	-40.9674	0.497077	0	0.0103598	0.0173532	0.208492	0.266718
24	WildTypeYeast	t-3	NursesGuts*6	0.5577	-2.3528	0.5 mL	50 uL	2*0.5 mL		24	20006535	11164686		88551	262278	4036357	4715656		25	55.8052	0	0.44261	1.31096	20.1752	23.5706	0	101.305	100.063	0	0.793635	2.35066	36.1757	42.2639	0	181.647	-23.7186	0	-0.188121	-0.557192	-8.57497	-10.0181	0	-43.057	0.550866	0	0.00436911	0.0129408	0.199154	0.232671
TopUpBees		t32	OrphanizedNursesGuts*6	0.7879	-2.392	0.5 mL	50 uL	2*0.5 mL		73	22106862	17819948			13100536	4478325	4907142		25	80.6082	0	0	59.26	20.2576	22.1974	0	182.323	102.308	0	0	75.2126	25.7109	28.1728	0	231.404	-33.6991	0	0	-24.7743	-8.46891	-9.27984	0	-76.2221	0.442117	0	0	0.325027	0.111108	0.121747
TopUpBees		t32	OrphanizedNursesGuts*6	0.8286	-2.3407	0.5 mL	50 uL	2*0.5 mL		74	22366423	28154917		323623	28154917	6445971	8790114		25	125.88	0	1.44691	125.88	28.8199	39.3005	0	321.328	151.919	0	1.74622	151.919	34.7814	47.43	0	387.796	-53.7789	0	-0.618155	-53.7789	-12.3125	-16.7901	0	-137.279	0.39175	0	0.00450292	0.39175	0.0896899	0.122307
TopUpBees		t32	OrphanizedNursesGuts*6	0.7027	-2.389	0.5 mL	50 uL	2*0.5 mL		75	19274960	16381419			13325774	4004017	5042736		25	84.9881	0	0	69.1352	20.7732	26.1621	0	201.059	120.945	0	0	98.385	29.5619	37.2308	0	286.123	-35.5748	0	0	-28.939	-8.69533	-10.9511	0	-84.1601	0.422703	0	0	0.343856	0.103319	0.130122
TopUpBees		t32	OrphanizedNursesGuts*6	0.7619	-2.3675	0.5 mL	50 uL	2*0.5 mL		76	21052003	12459984			4265277	4592831	4222997		25	59.1867	0	0	20.2607	21.8166	20.0598	0	121.324	77.683	0	0	26.5923	28.6345	26.3287	0	159.238	-24.9997	0	0	-8.55783	-9.21504	-8.473	0	-51.2455	0.487841	0	0	0.166997	0.179821	0.165341
TopUpBees		t32	OrphanizedNursesGuts*6	0.7835	-2.3467	0.5 mL	50 uL	2*0.5 mL		77	25107465	21173744		215833	19902361	6678237	7228277		25	84.3325	0	0.859637	79.2687	26.5986	28.7894	0	219.849	107.636	0	1.09718	101.173	33.9485	36.7445	0	280.598	-35.9366	0	-0.366317	-33.7788	-11.3345	-12.268	0	-93.6842	0.383593	0	0.00391013	0.36056	0.120986	0.130951
TopUpBees		t32	OrphanizedNursesGuts*6	0.7993	-2.3703	0.5 mL	50 uL	2*0.5 mL		78	23655133	27138934		38553	34277899	7661596	9360932		25	114.727	0	0.162979	144.907	32.3887	39.5725	0	331.758	143.535	0	0.203903	181.292	40.5214	49.509	0	415.061	-48.4021	0	-0.068759	-61.1344	-13.6644	-16.6952	0	-139.965	0.345816	0	0.000491259	0.436784	0.0976274	0.119281
TopUpBees		t32	OrphanizedNursesGuts*6	0.8482	-2.3445	0.5 mL	50 uL	2*0.5 mL		79	19398096	19171656			22839463	6464535	11227026		25	98.8327	0	0	117.741	33.3256	57.8769	0	307.776	116.52	0	0	138.812	39.2898	68.235	0	362.858	-42.1551	0	0	-50.22	-14.2144	-24.6863	0	-131.276	0.321119	0	0	0.382553	0.108279	0.188049
TopUpBees		t32	OrphanizedNursesGuts*6	0.8347	-2.3869	0.5 mL	50 uL	2*0.5 mL		80	21434135	28659915		852895	41107520	9288054	13275061		25	133.712	0	3.97914	191.785	43.333	61.9342	0	434.743	160.191	0	4.76715	229.766	51.9145	74.1994	0	520.838	-56.0189	0	-1.66708	-80.3491	-18.1545	-25.9475	0	-182.137	0.307564	0	0.00915286	0.441146	0.0996749	0.142462
TopUpBees		t32	OrphanizedNursesGuts*6	0.907	-2.3488	0.5 mL	50 uL	2*0.5 mL		81	24935980	26297602		446695	42095059	6821464	10766573		25	105.46	0	1.79137	168.813	27.3559	43.1769	0	346.597	116.274	0	1.97505	186.122	30.1609	47.604	0	382.136	-44.8997	0	-0.762673	-71.8718	-11.6468	-18.3825	0	-147.563	0.304274	0	0.00516844	0.487057	0.0789271	0.124574
TopUpBees		t32	OrphanizedNursesGuts*6	0.8785	-2.3828	0.5 mL	50 uL	2*0.5 mL		82	22885069	18113767		613599	20413229	7112035	8932224		25	79.151	0	2.68122	89.1989	31.0772	39.0308	0	241.139	90.0979	0	3.05204	101.535	35.3753	44.4289	0	274.49	-33.2177	0	-1.12524	-37.4345	-13.0423	-16.3802	0	-101.2	0.328238	0	0.011119	0.369906	0.128877	0.16186
TopUpBees		t32	OrphanizedNursesGuts*6	0.8701	-2.3788	0.5 mL	50 uL	2*0.5 mL		83	22510385	18950479		103848	27979199	6251385	11238466		25	84.1855	0	0.461334	124.295	27.7711	49.9257	0	286.638	96.7538	0	0.530208	142.851	31.9172	57.3793	0	329.431	-35.3899	0	-0.193935	-52.251	-11.6744	-20.9878	0	-120.497	0.293699	0	0.00160946	0.433629	0.0968856	0.174177
TopUpBees		t32	OrphanizedNursesGuts*6	0.7649	-2.3667	0.5 mL	50 uL	2*0.5 mL		84	22420960	16257349		565073	12980347	6476189	9287804		25	72.5096	0	2.52029	57.8938	28.8845	41.4246	0	203.233	94.7962	0	3.29493	75.6881	37.7625	54.1569	0	265.699	-30.6374	0	-1.0649	-24.4618	-12.2046	-17.5031	0	-85.8718	0.356781	0	0.012401	0.284864	0.142125	0.203828
TopUpBees		t45	OrphanizedNursesGuts*6	0.8913	-2.3873	0.5 mL	50 uL	2*0.5 mL		85	21395937	24331811		260454	23033166	6995691	11012464		25	113.722	0	1.21731	107.652	32.6964	51.4699	0	306.757	127.591	0	1.36576	120.781	36.6839	57.747	0	344.168	-47.6361	0	-0.509909	-45.0936	-13.696	-21.5599	0	-128.495	0.370722	0	0.0039683	0.350936	0.106587	0.167787
TopUpBees		t45	OrphanizedNursesGuts*6	0.8055	-2.353	0.5 mL	50 uL	2*0.5 mL		86	29230898	23086657			13180018	5061336	9639966		25	78.9803	0	0	45.0893	17.315	32.9787	0	174.363	98.0513	0	0	55.9768	21.496	40.9419	0	216.466	-33.5658	0	0	-19.1625	-7.3587	-14.0156	0	-74.1026	0.452964	0	0	0.258594	0.0993042	0.189138
TopUpBees		t45	OrphanizedNursesGuts*6	0.9409	-2.3919	0.5 mL	50 uL	2*0.5 mL		87	23865794	23997800		346991	25819769	5733766	8671487		25	100.553	0	1.45393	108.187	24.025	36.3344	0	270.554	106.869	0	1.54525	114.983	25.5341	38.6166	0	287.548	-42.039	0	-0.607854	-45.2307	-10.0443	-15.1906	0	-113.113	0.371657	0	0.00537389	0.399874	0.0887995	0.134296
TopUpBees		t45	OrphanizedNursesGuts*6	0.9284	-2.3527	0.5 mL	50 uL	2*0.5 mL		88	22276647	20479403		177854	17590167	7026356	9549284		25	91.9322	0	0.798388	78.9624	31.5414	42.8668	0	246.101	99.0221	0	0.859961	85.0521	33.9739	46.1728	0	265.081	-39.0752	0	-0.33935	-33.5624	-13.4064	-18.2203	0	-104.604	0.373555	0	0.00324415	0.320853	0.128164	0.174184
[truncated: 18 more columns]
