# Supplementary material for: Engineered yeast provides rare but essential pollen sterols for honeybees
Source: Nature. 2025 Aug 20;646(8084):365–71. doi: 10.1038/s41586-025-09431-y (PMC12507675; doi:10.1038/s41586-025-09431-y)
Supplement: Supplementary file 10 — Source Data Extended Data Fig. 3 [file 41586_2025_9431_MOESM10_ESM.xlsx]

## Sheet: StrainConstructionSterolAnalysi
			Target Response													Sterol amount (ug)													Sterol content (mg/g DCW)
Strain	DCW (mg)		Epicoprostanol	Ergosterol-TMS	Unknown1	Unknown2	24-Methylenecholesterol-TMS	Campesterol-TMS	Unknown3	Ergosta-5,7,24(28)-trienol-TMS	Ergosta-5,7-dienol-TMS	Tetrahymanol-TMS	Ergosta-5,22-dienol-TMS	Ergosta-5,7,22,24(28)-tetraenol-TMS	Zymosterol-TMS	Epicoprostanol	Ergosterol-TMS	Unknown1	Unknown2	24-Methylenecholesterol-TMS	Campesterol-TMS	Unknown3	Ergosta-5,7,24(28)-trienol-TMS	Ergosta-5,7-dienol-TMS	Tetrahymanol-TMS	Ergosta-5,22-dienol-TMS	Ergosta-5,7,22,24(28)-tetraenol-TMS	Zymosterol-TMS	Ergosterol-TMS	Unknown1	Unknown2	24-Methylenecholesterol-TMS	Campesterol-TMS	Unknown3	Ergosta-5,7,24(28)-trienol-TMS	Ergosta-5,7-dienol-TMS	Tetrahymanol-TMS	Ergosta-5,22-dienol-TMS	Ergosta-5,7,22,24(28)-tetraenol-TMS	Zymosterol-TMS	Total
ST4842	15		54046570	10745921	0	0	0	0	0	0	0	0	0	0	0	50	9.94135	0	0	0	0	0	0	0	0	0	0	0	0.662757	0	0	0	0	0	0	0	0	0	0	0	0.662757
ST4842	14		52000397	8788706	0	0	0	0	0	0	0	0	0	0	0	50	8.45061	0	0	0	0	0	0	0	0	0	0	0	0.603615	0	0	0	0	0	0	0	0	0	0	0	0.603615
ST4842	14		46303686	9211691	0	0	0	0	0	0	0	0	0	0	0	50	9.94704	0	0	0	0	0	0	0	0	0	0	0	0.710503	0	0	0	0	0	0	0	0	0	0	0	0.710503
ST9100	39		148682261	260012657	0	0	0	0	0	0	0	0	0	0	0	50	87.439	0	0	0	0	0	0	0	0	0	0	0	2.24203	0	0	0	0	0	0	0	0	0	0	0	2.24203
ST9100	39		168847165	241981909	0	0	0	0	0	0	0	0	0	0	0	50	71.6571	0	0	0	0	0	0	0	0	0	0	0	1.83736	0	0	0	0	0	0	0	0	0	0	0	1.83736
ST9100	41		163666173	239059300	0	0	0	0	0	0	0	0	0	0	0	50	73.0326	0	0	0	0	0	0	0	0	0	0	0	1.78128	0	0	0	0	0	0	0	0	0	0	0	1.78128
ST11005	29		141388127	286508553	0	0	0	0	0	0	0	50467952	0	0	0	50	101.32	0	0	0	0	0	0	0	17.8473	0	0	0	3.49379	0	0	0	0	0	0	0	0.615424	0	0	0	4.10921
ST11005	33		170966541	179882714	0	0	0	0	0	0	0	45789815	0	0	0	50	52.6076	0	0	0	0	0	0	0	13.3915	0	0	0	1.59417	0	0	0	0	0	0	0	0.405802	0	0	0	1.99997
ST11005	33		142160811	96746485	0	0	0	0	0	0	0	1668220	0	0	0	50	34.0271	0	0	0	0	0	0	0	0.586737	0	0	0	1.03113	0	0	0	0	0	0	0	0.0177799	0	0	0	1.04891
ST11027	26		179559530	0	0	0	0	0	0	0	369490406	145378079	0	0	0	50	0	0	0	0	0	0	0	102.888	40.4819	0	0	0	0	0	0	0	0	0	0	3.95723	1.55699	0	0	0	5.51423
ST11027	23		183905224	0	0	0	0	0	0	0	379601136	99707784	0	0	0	50	0	0	0	0	0	0	0	103.206	27.1085	0	0	0	0	0	0	0	0	0	0	4.4872	1.17863	0	0	0	5.66583
ST11027	24		179150090	0	0	0	0	0	0	0	359971442	116322046	0	0	0	50	0	0	0	0	0	0	0	100.466	32.465	0	0	0	0	0	0	0	0	0	0	4.1861	1.35271	0	0	0	5.53881
ST11064	10		184277054	0	0	0	1606416343	0	0	101302939	0	579818658	0	0	0	50	0	0	0	435.87	0	0	27.4866	0	157.323	0	0	0	0	0	0	43.587	0	0	2.74866	0	15.7323	0	0	0	62.0679
ST11064	10		174588662	0	0	0	1357529433	0	0	88824625	0	518384490	0	0	0	50	0	0	0	388.779	0	0	25.4383	0	148.459	0	0	0	0	0	0	38.8779	0	0	2.54383	0	14.8459	0	0	0	56.2676
ST11064	10		156301739	0	0	0	1365932891	0	0	78863142	0	498106244	0	0	0	50	0	0	0	436.954	0	0	25.2279	0	159.341	0	0	0	0	0	0	43.6954	0	0	2.52279	0	15.9341	0	0	0	62.1523
			Target Response																	Total Sterol (ug)																	Sterol Content (mg/g DCW)
Strain	DCW (mg)		Epicoprostanol	Ergosterol-TMS	Unknown1	Unknown2	24-Methylenecholesterol-TMS	Campesterol-TMS	Unknown3	Ergosta-5,7,24(28)-trienol-TMS	Ergosta-5,7-dienol-TMS	Tetrahymanol-TMS	Ergosta-5,22-dienol-TMS	Ergosta-5,7,22,24(28)-tetraenol-TMS	Zymosterol-TMS	Cholesterol-TMS	Desmosterol-TMS	Isofucosterol-TMS	Sitosterol-TMS	Epicoprostanol	Ergosterol-TMS	Unknown1	Unknown2	24-Methylenecholesterol-TMS	Campesterol-TMS	Unknown3	Ergosta-5,7,24(28)-trienol-TMS	Ergosta-5,7-dienol-TMS	Tetrahymanol-TMS	Ergosta-5,22-dienol-TMS	Ergosta-5,7,22,24(28)-tetraenol-TMS	Zymosterol-TMS	Cholesterol-TMS	Desmosterol-TMS	Isofucosterol-TMS	Sitosterol-TMS	Ergosterol-TMS	Unknown1	Unknown2	24-Methylenecholesterol-TMS	Campesterol-TMS	Unknown3	Ergosta-5,7,24(28)-trienol-TMS	Ergosta-5,7-dienol-TMS	Tetrahymanol-TMS	Ergosta-5,22-dienol-TMS	Ergosta-5,7,22,24(28)-tetraenol-TMS	Zymosterol-TMS	Cholesterol-TMS
ST11943	8		50185479				158015995	2107266				102158128								50	0	0	0	157.432	2.09948	0	0	0	101.781	0	0	0	0	0	0	0	0	0	0	19.679	0.262435	0	0	0	12.7226	0	0	0	0
ST11943	7		50897853				145777337	2961898				151054708								50	0	0	0	143.206	2.90965	0	0	0	148.39	0	0	0	0	0	0	0	0	0	0	20.458	0.415664	0	0	0	21.1986	0	0	0	0
ST11943	6		53488421				125238492	4206889				175676372								50	0	0	0	117.071	3.93252	0	0	0	164.219	0	0	0	0	0	0	0	0	0	0	19.5118	0.655421	0	0	0	27.3698	0	0	0	0
ST12140	10.1		35901185				158581624	1865912				115182305					506194	3026333	1061949	50	0	0	0	220.858	2.59868	0	0	0	160.416	0	0	0	0	0.704982	4.21481	1.47899	0	0	0	21.8672	0.257295	0	0	0	15.8827	0	0	0	0
ST12140	9.6		36102370				147281264	1618539				104938121					375033	2601843	1000699	50	0	0	0	203.977	2.2416	0	0	0	145.334	0	0	0	0	0.519402	3.60342	1.38592	0	0	0	21.2476	0.2335	0	0	0	15.139	0	0	0	0
ST12178	12		68314506				132950768	1461727				148485519				4521603	652836	136533	0	50	0	0	0	219.995	4.11116	0	0	0	108.678	0	0	0	3.89383	9.11515	16.9863	0	0	0	0	18.487	0.345476	0	0	0	9.1326	0	0	0	0.327213
ST12178	11		66270252				216968317	3274974				163291986				4766883	756673	77461	0	50	0	0	0	355.594	5.56408	0	0	0	123.202	0	0	0	4.06584	9.21836	16.2878	0	0	0	0	32.6233	0.510466	0	0	0	11.3029	0	0	0	0.373013
ST12178	9		69784818				118126281	1089984				137876883				4965682	858039	54249	0	50	0	0	0	196.069	3.81329	0	0	0	98.7872	0	0	0	4.20525	9.31912	16.0133	0	0	0	0	22.7987	0.443406	0	0	0	11.4869	0	0	0	0.488982
[truncated: 4 more columns]

## Sheet: Ambr250SterolAnalysis
		Target Response														Sterol amount (ug)															Sterol conc (mg/g dcw)
Sample	DCW (mg)	Epicoprostanol	Ergosterol-TMS	24-Methylenecholesterol-TMS	Campesterol-TMS	Ergosta-5,7,24(28)-trienol-TMS	Ergosta-5,7-dienol-TMS	Tetrahymanol-TMS	Ergosta-5,22-dienol-TMS	Ergosta-5,7,22,24(28)-tetraenol-TMS	Zymosterol-TMS	Cholesterol-TMS	Desmosterol-TMS	Isofucosterol-TMS	Sitosterol-TMS	Epicoprostanol	Ergosterol	24-Methylenecholesterol	Campesterol	Ergosta-5,7,24(28)-trienol	Ergosta-5,7-dienol	Tetrahymanol	Ergosta-5,22-dienol-TMS	Ergosta-5,7,22,24(28)-tetraenol-TMS	Zymosterol-TMS	Cholesterol-TMS	Desmosterol-TMS	Isofucosterol-TMS	Sitosterol-TMS	Total	Ergosterol	24-Methylenecholesterol	Campesterol	Ergosta-5,7,24(28)-trienol	Ergosta-5,7-dienol	Tetrahymanol	Ergosta-5,22-dienol-TMS	Ergosta-5,7,22,24(28)-tetraenol-TMS	Zymosterol-TMS	Cholesterlol-TMS	Desmosterol-TMS	Isofucosterol-TMS	Sitosterol-TMS	Total
RA t0 S1	1	58771608														50	0	0	0	0	0	0	0	0	0	0	0	0		0	0	0	0	0	0	0	0	0	0	0	0	0		0
RB t0 S1	1	57359012														50	0	0	0	0	0	0	0	0	0	0	0	0		0	0	0	0	0	0	0	0	0	0	0	0	0		0
RA t6 S2	1	56241649														50	0	0	0	0	0	0	0	0	0	0	0	0		0	0	0	0	0	0	0	0	0	0	0	0	0		0
R6 t6 S2	2	57145007		50363												50	0	0.044066	0	0	0	0	0	0	0	0	0	0		0.044066	0	0.022033	0	0	0	0	0	0	0	0	0	0		0.022033
RA t12 S3	2	58209763		563082		1696406		192349								50	0	0.483666	0	1.45715	0	0.165221	0	0	0	0	0	0		2.10604	0	0.241833	0	0.728575	0	0.0826103	0	0	0	0	0	0		1.05302
RB t12 S3	2	58149949		208743		89262		51232								50	0	0.179487	0	0.0767516	0	0.0440516	0	0	0	0	0	0		0.30029	0	0.0897434	0	0.0383758	0	0.0220258	0	0	0	0	0	0		0.150145
RA t18 S4	3	54918565		1310207		4212676		711908								50	0	1.19286	0	3.83538	0	0.648149	0	0	0	0	0	0		5.6764	0	0.397621	0	1.27846	0	0.21605	0	0	0	0	0	0		1.89213
RB t18 S4	1	55631325		1303373		4994388		57355								50	0	1.17144	0	4.48883	0	0.0515492	0	0	0	0	0	0		5.71181	0	1.17144	0	4.48883	0	0.0515492	0	0	0	0	0	0		5.71181
RA t24 S5	4	63805903		10295386		24096995		5983272								50	0	8.06774	0	18.883	0	4.68865	0	0	0	0	0	0		31.6394	0	2.01693	0	4.72076	0	1.17216	0	0	0	0	0	0		7.90986
RB t24 S5	4	60036925		9239329		22139360		5637717								50	0	7.69471	0	18.4381	0	4.69521	0	0	0	0	0	0		30.828	0	1.92368	0	4.60953	0	1.1738	0	0	0	0	0	0		7.70701
RA t36 S6	9	62560871		30561539		51313786		14864395								50	0	24.4254	0	41.0111	0	11.8799	0	0	0	0	0	0		77.3165	0	2.71394	0	4.55679	0	1.31999	0	0	0	0	0	0		8.59072
RB t36 S6	7	69720755		33615767		58500632		19692153								50	0	24.1074	0	41.9535	0	14.1222	0	0	0	0	0	0		80.1831	0	3.44392	0	5.99336	0	2.01745	0	0	0	0	0	0		11.4547
RA t48 S7	26	63807964		85225732		73556237		29095745								50	0	66.783	0	57.6388	0	22.7995	0	0	0	0	0	0		147.221	0	2.56858	0	2.21688	0	0.876902	0	0	0	0	0	0		5.66235
RB t48 S7	24	64057062		92442061		79390579		28896548								50	0	72.156	0	61.9686	0	22.5553	0	0	0	0	0	0		156.68	0	3.0065	0	2.58203	0	0.939805	0	0	0	0	0	0		6.52833
RA t60 S8	24	64492583		222822875		58381397		55470427								50	0	172.751	0	45.2621	0	43.0053	0	0	0	0	0	0		261.018	0	7.19795	0	1.88592	0	1.79189	0	0	0	0	0	0		10.8758
RB t60 S8	23	63486901		202216971		58976600		48046788								50	0	159.259	0	46.4478	0	37.8399	0	0	0	0	0	0		243.547	0	6.9243	0	2.01947	0	1.64521	0	0	0	0	0	0		10.589
RA t72 S9	23	60649995		236939399		46808927		69193878								50	0	195.333	0	38.5894	0	57.0436	0	0	0	0	0	0		290.966	0	8.49276	0	1.6778	0	2.48016	0	0	0	0	0	0		12.6507
RB t72 S9	30	60199078		239079779		44615940		59657304								50	0	198.574	0	37.057	0	49.55	0	0	0	0	0	0		285.181	0	6.61914	0	1.23523	0	1.65167	0	0	0	0	0	0		9.50604
RA t84 S10	29	62812770		355862697		37062915		38663099								50	0	283.273	0	29.5027	0	30.7765	0	0	0	0	0	0		343.552	0	9.76802	0	1.01733	0	1.06126	0	0	0	0	0	0		11.8466
RB t84 S10	28	66118110		374260214		49691987		78657378								50	0	283.024	0	37.5782	0	59.4825	0	0	0	0	0	0		380.085	0	10.108	0	1.34208	0	2.12437	0	0	0	0	0	0		13.5745
RA t96 S11	25	64661095		432829932		32305972		91133408								50	0	334.691	0	24.981	0	70.47	0	0	0	0	0	0		430.142	0	13.3876	0	0.99924	0	2.8188	0	0	0	0	0	0		17.2057
RB t96 S11	25	61474812		367141828		32641747		49010906								50	0	298.612	0	26.5489	0	39.8626	0	0	0	0	0	0		365.023	0	11.9445	0	1.06196	0	1.5945	0	0	0	0	0	0		14.6009
RA t108 S12	26	70142711		558949676				107480313								50	0	398.437	0	0	0	76.6155	0	0	0	0	0	0		475.053	0	15.3245	0	0	0	2.94675	0	0	0	0	0	0		18.2713
RB t108 S12	31	69567730		390819174				104761917								50	0	280.891	0	0	0	75.2949	0	0	0	0	0	0		356.186	0	9.061	0	0	0	2.42887	0	0	0	0	0	0		11.4899
RA end	29	63334821		441193458				120715774								50	0	348.302	0	0	0	95.2997	0	0	0	0	0	0		443.602	0	12.0104	0	0	0	3.2862	0	0	0	0	0	0		15.2966
RB end	33	69278523		398621871				94445064								50	0	287.695	0	0	0	68.1633	0	0	0	0	0	0		355.858	0	8.71803	0	0	0	2.06555	0	0	0	0	0	0		10.7836

## Sheet: Ambr250Parameters
	Reactor A						Reactor B
Time	Acid volume pumped (mL)	Base volume pumped (mL)	CER - unnormalized (mmol/h)	DO (% air sat.)	Stir speed (rpm)	Glycerol fed (mL)	Acid volume pumped (mL)	Base volume pumped (mL)	CER - unnormalized (mmol/h)	DO (% air sat.)	Stir speed (rpm)	Glycerol fed (mL)
0.0218297	NaN	0.526402	0	100.491	1496.98	NaN	NaN	0.755269	0	100.442	1499.46	NaN
0.0551631	NaN	0.526402	0.0234605	99.5145	1498.79	NaN	NaN	0.755269	0.0142058	99.8816	1498.25	NaN
0.0884964	NaN	0.526402	0.0909706	99.1235	1498.13	NaN	NaN	0.755269	0.113153	99.8355	1501.31	NaN
0.12183	NaN	0.554801	0.124596	99.354	1498.93	NaN	NaN	0.755269	0.124527	99.128	1498.84	NaN
0.155163	NaN	0.554801	0.124553	99.6639	1502.43	NaN	NaN	0.755269	0.101933	98.5192	1501.14	NaN
0.188496	NaN	0.554801	0.103165	99.7152	1502.11	NaN	NaN	0.755269	0.079278	98.3395	1502.76	NaN
0.22183	NaN	0.554801	0.0906838	99.5932	1503.98	NaN	NaN	0.755269	0.0792687	98.132	1496.08	NaN
0.255163	NaN	0.554801	0.0793309	99.4123	1501.64	NaN	NaN	0.755269	0.0679427	98.1906	1500.02	NaN
0.288496	NaN	0.554801	0.0679159	99.5031	1499.55	NaN	NaN	0.755269	0.0678924	98.1906	1502.9	NaN
0.32183	NaN	0.554801	0.0679363	99.6642	1502.42	NaN	NaN	0.755269	0.0565984	98.1835	1502.77	NaN
0.355163	NaN	0.554801	0.0679328	99.5418	1499.3	NaN	NaN	0.755269	0.0579306	98.362	1503.84	NaN
0.388496	NaN	0.554801	0.056679	99.5832	1500.41	NaN	NaN	0.755269	0.0566114	98.214	1499.55	NaN
0.42183	NaN	0.554801	0.0566588	99.6378	1505	NaN	NaN	0.755269	0.0566227	98.3448	1497.1	NaN
0.455163	NaN	0.554801	0.0566883	99.5268	1498.18	NaN	NaN	0.755269	0.0566224	98.5289	1503.61	NaN
0.488496	NaN	0.554801	0.0566707	99.4466	1497	NaN	NaN	0.755269	0.0565884	98.3331	1504.21	NaN
0.52183	NaN	0.554801	0.0566335	99.7141	1497.49	NaN	NaN	0.755269	0.056595	98.5345	1500.32	NaN
0.555163	NaN	0.554801	0.0566194	99.5664	1497	NaN	NaN	0.755269	0.0607766	98.3427	1499	NaN
0.588496	NaN	0.554801	0.0566048	99.3728	1500	NaN	NaN	0.755269	0.0565996	98.454	1500.14	NaN
0.62183	NaN	0.554801	0.0566557	99.6791	1500.79	NaN	NaN	0.755269	0.0565916	98.5283	1495.78	NaN
0.655163	NaN	0.554801	0.0566617	99.5223	1501.06	NaN	NaN	0.755269	0.0565726	98.5676	1499.54	NaN
0.688496	NaN	0.554801	0.0566648	99.4568	1498.45	NaN	NaN	0.755269	0.0624485	98.471	1498.48	NaN
0.72183	NaN	0.554801	0.0566773	99.4046	1503	NaN	NaN	0.755269	0.0615884	98.5647	1496.55	NaN
0.755163	NaN	0.554801	0.0566723	99.5987	1496.71	NaN	NaN	0.755269	0.0565312	98.471	1495.8	NaN
0.788496	NaN	0.554801	0.0566857	99.5578	1502.4	NaN	NaN	0.755269	0.0565474	98.4896	1500.18	NaN
0.82183	NaN	0.554801	0.0566709	99.619	1501.73	NaN	NaN	0.755269	0.056534	98.4167	1502.31	NaN
0.855163	NaN	0.554801	0.0566735	99.6054	1496.5	NaN	NaN	0.755269	0.0565167	98.5248	1502.26	NaN
0.888496	NaN	0.554801	0.056667	99.6228	1494.22	NaN	NaN	0.755269	0.0654946	98.5842	1501.04	NaN
0.92183	NaN	0.554801	0.0566494	99.5253	1504.9	NaN	NaN	0.755269	0.0678301	99.2708	1502.78	NaN
0.955163	NaN	0.554801	0.056648	99.4293	1495.24	NaN	NaN	0.755269	0.0678586	99.6371	1499.45	NaN
0.988496	NaN	0.554801	0.0566424	99.5387	1494.67	NaN	NaN	0.755269	0.0679247	99.5822	1500.76	NaN
1.02183	NaN	0.554801	0.0566489	99.5343	1498.43	NaN	NaN	0.755269	0.0679142	99.6577	1500.53	NaN
1.05516	NaN	0.554801	0.0566327	99.5096	1495.46	NaN	NaN	0.755269	0.0679184	99.5552	1497.09	NaN
1.0885	NaN	0.554801	0.0566809	99.619	1498.15	NaN	NaN	0.755269	0.0679062	99.6334	1498.98	NaN
1.12183	NaN	0.554801	0.0566872	99.619	1498	NaN	NaN	0.755269	0.0674594	99.5395	1497.22	NaN
1.15516	NaN	0.554801	0.0567023	99.4108	1497.14	NaN	NaN	0.755269	0.0565907	99.5472	1502	NaN
1.1885	NaN	0.554801	0.0567047	99.4293	1496.39	NaN	NaN	0.755269	0.0679059	99.5351	1504.17	NaN
1.22183	NaN	0.554801	0.0566946	99.5892	1502.31	NaN	NaN	0.755269	0.0565969	99.3489	1501.61	NaN
1.25516	NaN	0.554801	0.0566862	99.4293	1499.31	NaN	NaN	0.755269	0.0565783	99.6	1496.39	NaN
1.2885	NaN	0.554801	0.0566972	99.4706	1499.13	NaN	NaN	0.755269	0.0565587	99.5001	1496.25	NaN
1.32183	NaN	0.554801	0.0566489	99.5241	1504.05	NaN	NaN	0.755269	0.0565335	99.6188	1502.42	NaN
1.35516	NaN	0.554801	0.0566725	99.5241	1498	NaN	NaN	0.755269	0.0565693	99.4645	1496.56	NaN
1.3885	NaN	0.554801	0.0566888	99.5682	1500.79	NaN	NaN	0.755269	0.0566303	99.5858	1502.65	NaN
1.42183	NaN	0.554801	0.0566759	99.3758	1499.08	NaN	NaN	0.755269	0.0678884	99.37	1499.73	NaN
1.45516	NaN	0.554801	0.056703	99.561	1499.89	NaN	NaN	0.755269	0.0631007	99.4693	1501.12	NaN
1.4885	NaN	0.554801	0.0566724	99.523	1501.69	NaN	NaN	0.755269	0.0565744	99.5238	1503.14	NaN
1.52183	NaN	0.554801	0.0566562	99.4293	1499.87	NaN	NaN	0.755269	0.0625711	99.4735	1500.53	NaN
1.55516	NaN	0.554801	0.0566741	99.3299	1497.66	NaN	NaN	0.755269	0.0678935	99.563	1502.27	NaN
1.5885	NaN	0.554801	0.0568074	99.0693	597.97	NaN	NaN	0.755269	0.0682258	99.2281	600.241	NaN
1.62183	NaN	0.554801	0.0428194	98.3628	601	NaN	NaN	0.755269	0.0430171	98.1281	599	NaN
1.65516	NaN	0.554801	0.0413085	96.1093	596.205	NaN	NaN	0.755269	0.0414831	95.9894	598.865	NaN
1.6885	NaN	0.554801	0.0241506	93.71	599.063	NaN	NaN	0.755269	0.0241653	93.5661	601.251	NaN
1.72183	NaN	0.554801	0.0254632	92.0032	601	NaN	NaN	0.755269	0.0254301	91.9359	600	NaN
1.75516	NaN	0.554801	0.0258841	90.9202	597.915	NaN	NaN	0.755269	0.0258454	90.6892	600	NaN
1.7885	NaN	0.554801	0.0260079	90.0885	596.546	NaN	NaN	0.755269	0.025973	89.8935	599.095	NaN
1.82183	NaN	0.554801	0.0260419	89.4548	599.259	NaN	NaN	0.755269	0.0520208	89.1555	599.943	NaN
1.85516	NaN	0.554801	0.0476353	88.9706	597.86	NaN	NaN	0.755269	0.0520532	88.6626	599.157	NaN
1.8885	NaN	0.554801	0.0260759	88.6466	599.43	NaN	NaN	0.755269	0.0520743	88.0943	600	NaN
1.92183	NaN	0.554801	0.0326251	88.2888	598.006	NaN	NaN	0.755269	0.0520737	88.0951	600.868	NaN
1.95516	NaN	0.554801	0.0521312	88.0915	600.842	NaN	NaN	0.755269	0.0520742	87.4676	598.421	NaN
1.9885	NaN	0.554801	0.0521289	87.856	598.311	NaN	NaN	0.755269	0.0520645	87.448	599.861	NaN
2.02183	NaN	0.554801	0.0521249	87.4791	600.572	NaN	NaN	0.755269	0.0520687	87.1404	600	NaN
2.05516	NaN	0.554801	0.0521347	87.5737	599.045	NaN	NaN	0.755269	0.0520644	86.9644	598.795	NaN
2.0885	NaN	0.554801	0.0521475	87.3185	597.872	NaN	NaN	0.755269	0.0520796	86.6854	599.501	NaN
2.12183	NaN	0.554801	0.0521576	87.1163	598.908	NaN	NaN	0.755269	0.0520647	86.5532	599.709	NaN
2.15516	NaN	0.554801	0.0521673	86.9982	600.105	NaN	NaN	0.755269	0.0520363	86.2751	599.674	NaN
2.1885	NaN	0.554801	0.0521648	86.7686	600.56	NaN	NaN	0.755269	0.0520708	86.0913	599.627	NaN
2.22183	NaN	0.554801	0.0521521	86.759	599.148	NaN	NaN	0.755269	0.0520625	85.8687	599.862	NaN
2.25516	NaN	0.554801	0.0521366	86.3622	597.372	NaN	NaN	0.755269	0.0520813	85.5462	599.47	NaN
2.2885	NaN	0.554801	0.0521665	86.139	601.704	NaN	NaN	0.755269	0.0520716	85.3505	598.554	NaN
2.32183	NaN	0.554801	0.0521478	85.9158	600.256	NaN	NaN	0.755269	0.0520792	85.2368	601.227	NaN
2.35516	NaN	0.554801	0.0521575	85.7647	598.794	NaN	NaN	0.755269	0.0520875	84.863	600.178	NaN
2.3885	NaN	0.554801	0.0521739	85.4972	601.314	NaN	NaN	0.755269	0.0520875	84.7084	599.643	NaN
2.42183	NaN	0.554801	0.0521444	85.4057	599.25	NaN	NaN	0.755269	0.0700084	84.3541	602.377	NaN
2.45516	NaN	0.554801	0.0521692	85.3152	601.679	NaN	NaN	0.755269	0.0590157	84.2401	598.798	NaN
2.4885	NaN	0.554801	0.0521832	85.0913	601.885	NaN	NaN	0.755269	0.0781111	83.9947	600	NaN
2.52183	NaN	0.554801	0.0521708	84.8615	595.003	NaN	NaN	0.755269	0.0733002	83.8279	599.816	NaN
2.55516	NaN	0.554801	0.0528597	84.8557	599.026	NaN	NaN	0.755269	0.0781387	83.5375	599.32	NaN
2.5885	NaN	0.554801	0.0521903	84.7692	598	NaN	NaN	0.755269	0.0781348	83.3101	599.364	NaN
2.62183	NaN	0.554801	0.052175	84.6214	597.438	NaN	NaN	0.755269	0.0781492	83.0954	600.921	NaN
2.65516	NaN	0.554801	0.052179	84.2926	599.704	NaN	NaN	0.755269	0.078117	83.0052	600.922	NaN
2.6885	NaN	0.554801	0.0521684	84.0919	602.478	NaN	NaN	0.755269	0.0781333	82.7085	600	NaN
2.72183	NaN	0.554801	0.0580119	83.905	600.777	NaN	NaN	0.755269	0.0781252	82.6299	600	NaN
2.75516	NaN	0.554801	0.0713137	83.5787	601.397	NaN	NaN	0.755269	0.0781175	82.2711	599	NaN
2.7885	NaN	0.554801	0.0782225	83.4068	600.358	NaN	NaN	0.755269	0.0781266	81.952	597	NaN
2.82183	NaN	0.554801	0.0782633	83.2825	600.357	NaN	NaN	0.755269	0.0781465	81.7524	599.343	NaN
2.85516	NaN	0.554801	0.0782578	83.1799	600.384	NaN	NaN	0.755269	0.0781668	81.5443	600.433	NaN
2.8885	NaN	0.554801	0.0782634	82.7621	600.552	NaN	NaN	0.755269	0.0781024	81.3713	600	NaN
2.92183	NaN	0.554801	0.078273	82.6154	600.533	NaN	NaN	0.755269	0.0781306	81.0781	599.698	NaN
2.95516	NaN	0.554801	0.078273	82.3547	601.429	NaN	NaN	0.755269	0.0781177	80.6898	598.014	NaN
2.9885	NaN	0.554801	0.0782676	82.1739	598.857	NaN	NaN	0.755269	0.0781535	80.6685	599.233	NaN
3.02183	NaN	0.554801	0.0782776	81.9379	600.828	NaN	NaN	0.755269	0.0781649	80.3812	599.421	NaN
3.05516	NaN	0.554801	0.0782756	81.9332	602.664	NaN	NaN	0.755269	0.0780975	79.9181	600.424	NaN
3.0885	NaN	0.579528	0.078262	81.7397	599.578	NaN	NaN	0.755269	0.0781159	79.7029	600.525	NaN
3.12183	NaN	0.579791	0.0782349	81.6313	601.032	NaN	NaN	0.755269	0.0781418	79.4479	600.569	NaN
3.15516	NaN	0.579791	0.0782734	81.3785	600.423	NaN	NaN	0.755269	0.0781252	79.3459	599	NaN
3.1885	NaN	0.579791	0.0782824	81.3093	599.731	NaN	NaN	0.755269	0.0781422	79.0388	600	NaN
3.22183	NaN	0.579791	0.0782563	81.1148	596.79	NaN	NaN	0.755269	0.0781487	78.6793	600.294	NaN
3.25516	NaN	0.579791	0.0782705	81.0133	602.881	NaN	NaN	0.755269	0.0781737	78.374	602.014	NaN
3.2885	NaN	0.605716	0.0782227	80.9522	601.032	NaN	NaN	0.755269	0.0781698	78.2723	600.389	NaN
3.32183	NaN	0.605716	0.0782135	80.7332	599.021	NaN	NaN	0.755269	0.0827305	78.1344	600	NaN
3.35516	NaN	0.605716	0.0782482	80.4477	600.044	NaN	NaN	0.755269	0.0781732	77.7982	599.285	NaN
3.3885	NaN	0.605716	0.078238	80.3122	601.83	NaN	NaN	0.755269	0.0808108	77.5138	599.898	NaN
3.42183	NaN	0.605716	0.104361	80.2906	598.258	NaN	NaN	0.755269	0.102681	77.3096	599.118	NaN
3.45516	NaN	0.605716	0.0782514	80.24	599.341	NaN	NaN	0.755269	0.104183	76.9687	600.984	NaN
3.4885	NaN	0.605716	0.0782645	80.1155	599.221	NaN	NaN	0.755269	0.104216	76.6986	599	NaN
3.52183	NaN	0.605716	0.07825	80.165	599.284	NaN	NaN	0.755269	0.104215	76.4915	600.93	NaN
3.55516	NaN	0.605716	0.104332	79.9612	599	NaN	NaN	0.755269	0.104257	76.1149	600.888	NaN
3.5885	NaN	0.605716	0.0871547	79.8679	599.361	NaN	NaN	0.755269	0.104256	76.0377	599	NaN
3.62183	NaN	0.605716	0.104372	79.6687	602.61	NaN	NaN	0.755269	0.104288	75.9633	599.412	NaN
3.65516	NaN	0.605716	0.104391	79.6934	601.129	NaN	NaN	0.755269	0.104251	75.5961	598	NaN
3.6885	NaN	0.605716	0.104432	79.5815	600.053	NaN	NaN	0.755269	0.104245	75.317	602.422	NaN
3.72183	NaN	0.605716	0.104384	79.4791	601.042	NaN	NaN	0.755269	0.104252	74.9016	600.013	NaN
3.75516	NaN	0.605716	0.104365	79.5005	599.163	NaN	NaN	0.755269	0.104296	74.6244	599.617	NaN
3.7885	NaN	0.605716	0.104338	79.2695	599.135	NaN	NaN	0.755269	0.104246	74.3061	598.876	NaN
3.82183	NaN	0.605716	0.104354	79.0123	600.991	NaN	NaN	0.755269	0.104244	73.9579	599.519	NaN
3.85516	NaN	0.605716	0.104387	78.921	597.883	NaN	NaN	0.755269	0.104233	73.5363	599.043	NaN
3.8885	NaN	0.605716	0.104406	78.6595	598.492	NaN	NaN	0.755269	0.104275	73.3083	600	NaN
3.92183	NaN	0.605716	0.104393	78.698	598.908	NaN	NaN	0.755269	0.104276	72.9219	600.068	NaN
3.95516	NaN	0.605716	0.104364	78.646	597.961	NaN	NaN	0.755269	0.104281	72.6414	599.757	NaN
3.9885	NaN	0.605716	0.104377	78.5188	601.592	NaN	NaN	0.755269	0.104236	72.623	599	NaN
4.02183	NaN	0.605716	0.104391	78.3011	597.104	NaN	NaN	0.755269	0.104244	73.6234	602.563	NaN
4.05516	NaN	0.605716	0.104312	78.2384	598.173	NaN	NaN	0.755269	0.104214	73.422	600.758	NaN
4.0885	NaN	0.605716	0.104369	78.0289	597.06	NaN	NaN	0.755269	0.125138	73.0121	598.994	NaN
4.12183	NaN	0.605716	0.104434	77.9602	597.028	NaN	NaN	0.755269	0.130296	72.7611	600	NaN
4.15516	NaN	0.605716	0.104397	77.8201	598.069	NaN	NaN	0.755269	0.130322	72.2759	598.233	NaN
4.1885	NaN	0.605716	0.104364	77.5588	600.884	NaN	NaN	0.755269	0.106073	71.8945	600.93	NaN
4.22183	NaN	0.605716	0.10439	77.2667	600.34	NaN	NaN	0.755269	0.104649	71.7114	599.046	NaN
4.25516	NaN	0.605716	0.104386	77.0755	600.779	NaN	NaN	0.755269	0.130316	71.2733	601.894	NaN
4.2885	NaN	0.605716	0.104376	76.8201	599.754	NaN	NaN	0.755269	0.105878	70.891	599	NaN
4.32183	NaN	0.605716	0.130512	76.7181	599.167	NaN	NaN	0.755269	0.130366	71.4071	600.105	NaN
4.35516	NaN	0.605716	0.104394	76.6252	602.085	NaN	NaN	0.755269	0.130327	71.2755	600.265	NaN
4.3885	NaN	0.605716	0.121142	76.334	599.429	NaN	NaN	0.755269	0.130356	70.8506	601.657	NaN
4.42183	NaN	0.605716	0.130501	76.1742	600.2	NaN	NaN	0.755269	0.130379	70.5308	600	NaN
4.45516	NaN	0.605716	0.13049	75.9639	598.329	NaN	NaN	0.755269	0.130405	70.1164	599.256	NaN
4.4885	NaN	0.605716	0.118059	75.8397	599.956	NaN	NaN	0.755269	0.130394	69.7601	601.127	NaN
4.52183	NaN	0.605716	0.118145	75.7023	599.421	NaN	NaN	0.755269	0.130353	69.5331	600.32	NaN
4.55516	NaN	0.605716	0.130602	75.5401	600.418	NaN	NaN	0.755269	0.130339	68.9969	600.398	NaN
4.5885	NaN	0.605716	0.130661	75.3499	600.523	NaN	NaN	0.755269	0.130384	68.5635	600.894	NaN
4.62183	NaN	0.605716	0.130565	75.2192	601.861	NaN	NaN	0.755269	0.130393	69.3412	600	NaN
4.65516	NaN	0.605716	0.130536	75.1007	598.545	NaN	NaN	0.755269	0.130371	69.4086	599.542	NaN
4.6885	NaN	0.605716	0.130523	74.9015	599.528	NaN	NaN	0.755269	0.130345	68.8293	600.422	NaN
4.72183	NaN	0.605716	0.130522	74.73	602	NaN	NaN	0.755269	0.130354	68.5436	600	NaN
4.75516	NaN	0.605716	0.130567	74.769	601.842	NaN	NaN	0.755269	0.130355	68.1336	600.971	NaN
4.7885	NaN	0.605716	0.13058	74.505	599.345	NaN	NaN	0.755269	0.130346	67.7025	598.207	NaN
4.82183	NaN	0.605716	0.130627	74.4391	599.857	NaN	NaN	0.755269	0.130331	67.2647	600	NaN
4.85516	NaN	0.605716	0.130557	74.3138	602	NaN	NaN	0.755269	0.156382	67.0239	598.767	NaN
4.8885	NaN	0.605716	0.130636	74.2407	599	NaN	NaN	0.755269	0.151309	66.575	597.985	NaN
4.92183	NaN	0.605716	0.130564	74.1224	600.878	NaN	NaN	0.755269	0.130358	66.0337	600.157	NaN
4.95516	NaN	0.605716	0.130551	73.7999	598.926	NaN	NaN	0.755269	0.15353	65.7907	599.887	NaN
4.9885	NaN	0.605716	0.154146	73.915	599.705	NaN	NaN	0.755269	0.156424	65.4526	599.912	NaN
5.02183	NaN	0.605716	0.134284	73.6729	600.282	NaN	NaN	0.755269	0.156425	65.0054	599	NaN
5.05516	NaN	0.605716	0.135432	73.6956	601.37	NaN	NaN	0.755269	0.156484	64.5618	600.998	NaN
5.0885	NaN	0.605716	0.156637	73.539	600.218	NaN	NaN	0.755269	0.156504	64.1231	599.938	NaN
5.12183	NaN	0.605716	0.156668	73.5718	598.376	NaN	NaN	0.755269	0.156511	63.6808	600	NaN
5.15516	NaN	0.605716	0.13854	73.311	600.477	NaN	NaN	0.755269	0.156461	63.3061	599.881	NaN
5.1885	NaN	0.605716	0.156617	73.0127	599.709	NaN	NaN	0.755269	0.156447	62.9751	600.494	NaN
5.22183	NaN	0.605716	0.156635	72.7769	599.05	NaN	NaN	0.755269	0.156491	64.186	602.795	NaN
5.25516	NaN	0.605716	0.156696	72.588	599.132	NaN	NaN	0.755269	0.156525	63.9955	600.752	NaN
5.2885	NaN	0.605716	0.156703	72.4293	601	NaN	NaN	0.755269	0.156535	63.7744	599	NaN
5.32183	NaN	0.605716	0.156672	72.21	597.015	NaN	NaN	0.755269	0.156507	63.3539	598.321	NaN
5.35516	NaN	0.605716	0.156735	72.1505	599.231	NaN	NaN	0.755269	0.156479	62.8872	598.37	NaN
5.3885	NaN	0.605716	0.156702	72.0021	602	NaN	NaN	0.755269	0.156528	62.4296	599.418	NaN
5.42183	NaN	0.605716	0.156701	71.7338	601.252	NaN	NaN	0.755269	0.156486	61.9845	598.536	NaN
5.45516	NaN	0.605716	0.156688	71.6111	601.69	NaN	NaN	0.755269	0.156539	61.6433	599.505	NaN
5.4885	NaN	0.605716	0.156679	71.4066	600.737	NaN	NaN	0.755269	0.170952	61.2007	599.554	NaN
5.52183	NaN	0.605716	0.156719	71.1596	600.344	NaN	NaN	0.755269	0.156492	60.6012	600.192	NaN
5.55516	NaN	0.605716	0.156725	70.9245	598	NaN	NaN	0.755269	0.156537	60.2413	600	NaN
5.5885	NaN	0.605716	0.179159	71.0308	601.145	NaN	NaN	0.755269	0.156555	59.867	597.99	NaN
5.62183	NaN	0.605716	0.156746	70.8005	598.203	NaN	NaN	0.755269	0.175134	59.2834	599.288	NaN
5.65516	NaN	0.605716	0.181431	70.615	598.114	NaN	NaN	0.755269	0.182661	58.8136	600.242	NaN
5.6885	NaN	0.605716	0.182782	70.5527	600.99	NaN	NaN	0.755269	0.182607	58.4587	599.579	NaN
5.72183	NaN	0.605716	0.156707	70.4869	600.921	NaN	NaN	0.755269	0.182717	58.1466	600.854	NaN
5.75516	NaN	0.605716	0.182873	70.251	597.254	NaN	NaN	0.755269	0.182695	57.9357	598.205	NaN
5.7885	NaN	0.605716	0.179599	70.2306	598.621	NaN	NaN	0.755269	0.182647	57.6364	599.248	NaN
5.82183	NaN	0.605716	0.182897	69.9399	597.094	NaN	NaN	0.755269	0.182649	57.1076	600.969	NaN
5.85516	NaN	0.605716	0.182851	69.7572	601.36	NaN	NaN	0.755269	0.18268	56.722	599.027	NaN
5.8885	NaN	0.605716	0.182814	69.4682	601.288	NaN	NaN	0.755269	0.182623	56.2956	600	NaN
5.92183	NaN	0.605716	0.182932	69.3667	596.838	NaN	NaN	0.755269	0.18261	55.6484	599.907	NaN
5.95516	NaN	0.605716	0.18285	69.2123	597.432	NaN	NaN	0.755269	0.182603	55.1387	598.173	NaN
5.9885	NaN	0.605716	0.182882	69.0677	600.01	NaN	NaN	0.755269	0.182532	54.717	600.215	NaN
6.02183	NaN	0.605716	0.182876	68.9193	602.437	NaN	NaN	0.755269	0.182675	54.2494	602	NaN
6.05516	NaN	0.605716	0.182886	68.6724	599	NaN	NaN	0.755269	0.182683	53.7819	602.692	NaN
6.0885	NaN	0.605716	0.182885	68.4067	599.924	NaN	NaN	0.755269	0.182681	53.3622	601	NaN
6.12183	NaN	0.605716	0.18292	68.1824	600.171	NaN	NaN	0.755269	0.182616	52.8747	601	NaN
6.15516	NaN	0.605716	0.182903	68.0568	601.367	NaN	NaN	0.755269	0.182716	52.5479	599.445	NaN
6.1885	NaN	0.605716	0.186406	67.4907	598.945	NaN	NaN	0.755269	0.184469	52.4164	600.501	NaN
6.22183	NaN	0.605716	0.18641	66.9089	597.547	NaN	NaN	0.755269	0.186216	52.1335	600.541	NaN
6.25516	NaN	0.605716	0.186512	66.333	600	NaN	NaN	0.755269	0.186219	51.7442	600	NaN
6.2885	NaN	0.605716	0.1864	66.2757	597.887	NaN	NaN	0.755269	0.19582	51.1834	600.364	NaN
6.32183	NaN	0.605716	0.186375	66.1017	600.724	NaN	NaN	0.755269	0.212636	50.8182	600	NaN
6.35516	NaN	0.605716	0.186427	66.0472	600.098	NaN	NaN	0.755269	0.212732	50.481	602.144	NaN
6.3885	NaN	0.605716	0.211513	65.7128	598.058	NaN	NaN	0.755269	0.212791	49.9679	599.756	NaN
6.42183	NaN	0.605716	0.187035	65.8153	597.103	NaN	NaN	0.755269	0.212763	49.5216	600.788	NaN
6.45516	NaN	0.605716	0.212982	65.4796	602.989	NaN	NaN	0.755269	0.21279	48.9235	598.387	NaN
6.4885	NaN	0.605716	0.212954	65.3628	599.121	NaN	NaN	0.755269	0.212839	48.4484	598.295	NaN
6.52183	NaN	0.605716	0.213127	64.9698	597.337	NaN	NaN	0.755269	0.212795	47.6958	600	NaN
6.55516	NaN	0.605716	0.213105	64.5917	601.87	NaN	NaN	0.755269	0.212727	47.5064	599.942	NaN
6.5885	NaN	0.605716	0.213077	64.3994	601	NaN	NaN	0.755269	0.212775	50.1886	599.981	NaN
6.62183	NaN	0.605716	0.213068	64.4301	600.567	NaN	NaN	0.755269	0.212795	51.7005	600	NaN
6.65516	NaN	0.605716	0.213132	64.3628	601.198	NaN	NaN	0.755269	0.212854	53.2677	599	NaN
6.6885	NaN	0.605716	0.213033	64.4362	598.978	NaN	NaN	0.755269	0.212833	55.2025	598.56	NaN
6.72183	NaN	0.605716	0.213088	64.2178	600.121	NaN	NaN	0.755269	0.212866	55.457	599.815	NaN
6.75516	NaN	0.605716	0.213172	63.9447	600.058	NaN	NaN	0.755269	0.212783	54.9685	600.554	NaN
6.7885	NaN	0.605716	0.213059	63.6906	600.21	NaN	NaN	0.755269	0.232639	54.4435	598.507	NaN
6.82183	NaN	0.605716	0.213112	63.1857	599.941	NaN	NaN	0.755269	0.212912	54.1264	598.701	NaN
6.85516	NaN	0.605716	0.21307	62.9178	600.046	NaN	NaN	0.755269	0.212815	53.4062	599.665	NaN
6.8885	NaN	0.605716	0.23966	62.8597	598.556	NaN	NaN	0.755269	0.239418	52.8779	599.632	NaN
6.92183	NaN	0.605716	0.239728	62.74	599.177	NaN	NaN	0.755269	0.239378	52.4529	599.582	NaN
6.95516	NaN	0.605716	0.230658	62.3555	599.63	NaN	NaN	0.755269	0.239367	52.0408	600	NaN
6.9885	NaN	0.605716	0.239818	61.9293	599.719	NaN	NaN	0.755269	0.239493	51.4202	599.467	NaN
7.02183	NaN	0.605716	0.219354	61.6129	600.535	NaN	NaN	0.755269	0.239423	50.8506	600.734	NaN
7.05516	NaN	0.605716	0.239769	61.4776	599.369	NaN	NaN	0.755269	0.239494	49.9364	598.401	NaN
7.0885	NaN	0.605716	0.239791	61.4367	600.821	NaN	NaN	0.755269	0.239421	49.394	599	NaN
7.12183	NaN	0.605716	0.239898	61.2267	601.75	NaN	NaN	0.755269	0.239431	48.6093	600.257	NaN
7.15516	NaN	0.605716	0.239868	60.9858	599.086	NaN	NaN	0.755269	0.239464	48.1496	600	NaN
7.1885	NaN	0.605716	0.239905	60.8868	598.046	NaN	NaN	0.755269	0.239452	47.1406	599.764	NaN
7.22183	NaN	0.605716	0.240558	60.7784	597.159	NaN	NaN	0.755269	0.23954	46.4533	599.162	NaN
7.25516	NaN	0.605716	0.239842	60.5809	600.882	NaN	NaN	0.755269	0.266218	45.9429	601	NaN
7.2885	NaN	0.605716	0.239876	60.4594	599.274	NaN	NaN	0.755269	0.24207	45.5675	599.906	NaN
7.32183	NaN	0.605716	0.23987	60.2196	598.437	NaN	NaN	0.755269	0.240591	44.8868	599.115	NaN
7.35516	NaN	0.605716	0.266578	60.1798	601.184	NaN	NaN	0.755269	0.266181	44.3351	599.004	NaN
7.3885	NaN	0.605716	0.266477	60.2005	597.228	NaN	NaN	0.755269	0.266234	44.008	599	NaN
7.42183	NaN	0.605716	0.266538	59.7908	598.475	NaN	NaN	0.755269	0.266176	43.3159	599.076	NaN
7.45516	NaN	0.605716	0.247824	59.0625	599.895	NaN	NaN	0.755269	0.262967	42.2616	599.114	NaN
7.4885	NaN	0.605716	0.266523	58.8673	599.652	NaN	NaN	0.755269	0.261687	41.2891	599.165	NaN
7.52183	NaN	0.605716	0.26643	58.6683	600.217	NaN	NaN	0.755269	0.239527	40.4455	599.429	NaN
7.55516	NaN	0.605716	0.266456	58.4594	598.423	NaN	NaN	0.755269	0.266187	39.4738	599	NaN
7.5885	NaN	0.605716	0.266607	58.226	598	NaN	NaN	0.755269	0.266257	39.0068	599.279	NaN
7.62183	NaN	0.605716	0.266641	58.1877	601.498	NaN	NaN	0.755269	0.26614	38.5644	599.685	NaN
7.65516	NaN	0.605716	0.266613	58.1847	601.621	NaN	NaN	0.755269	0.266363	38.1233	600.239	NaN
7.6885	NaN	0.605716	0.26654	58.0842	599.817	NaN	NaN	0.755269	0.266101	37.853	598.84	NaN
7.72183	NaN	0.605716	0.283477	57.8418	600.085	NaN	NaN	0.755269	0.280734	37.2681	601	NaN
7.75516	NaN	0.605716	0.275207	57.7299	599.978	NaN	NaN	0.755269	0.292851	36.8541	599.485	NaN
7.7885	NaN	0.605716	0.293339	57.2817	600.708	NaN	NaN	0.755269	0.29291	36.274	599.573	NaN
7.82183	NaN	0.605716	0.286149	57.118	599.568	NaN	NaN	0.755269	0.266205	35.5562	598.892	NaN
7.85516	NaN	0.605716	0.293221	56.8798	599.426	NaN	NaN	0.755269	0.26626	34.6762	602.802	NaN
7.8885	NaN	0.605716	0.293144	56.6668	601.171	NaN	NaN	0.755269	0.292903	33.913	600.924	NaN
7.92183	NaN	0.605716	0.293011	56.6919	598.223	NaN	NaN	0.755269	0.292883	33.4776	599.597	NaN
7.95516	NaN	0.605716	0.292952	56.5399	601	NaN	NaN	0.755269	0.292889	33.1061	599.771	NaN
7.9885	NaN	0.605716	0.29307	56.1263	597.025	NaN	NaN	0.755269	0.292918	32.795	599	NaN
8.02183	NaN	0.605716	0.293149	55.4719	601	NaN	NaN	0.755269	0.292984	32.4339	601.514	NaN
8.05516	NaN	0.605716	0.293227	54.8238	600.77	NaN	NaN	0.755269	0.292933	31.9809	599.11	NaN
8.0885	NaN	0.605716	0.296468	54.7282	602	NaN	NaN	0.755269	0.319692	31.5556	600	NaN
8.12183	NaN	0.605716	0.293195	54.7282	600.832	NaN	NaN	0.755269	0.293555	31.2031	599.037	NaN
8.15516	NaN	0.605716	0.319956	54.5446	599.702	NaN	NaN	0.755269	0.294248	30.5223	599.14	NaN
8.1885	NaN	0.605716	0.31995	54.3946	599.555	NaN	NaN	0.755269	0.317056	30.2104	599.912	NaN
8.22183	NaN	0.605716	0.319901	54.0742	598.685	NaN	NaN	0.755269	0.319468	29.3962	601.686	NaN
8.25516	NaN	0.605716	0.319885	53.6913	598.826	NaN	NaN	0.755269	0.319449	28.9352	599	NaN
8.2885	NaN	0.605716	0.319875	53.4569	599.76	NaN	NaN	0.755269	0.319563	28.395	600.494	NaN
8.32183	NaN	0.605716	0.319906	53.3226	602.031	NaN	NaN	0.755269	0.31955	28.0284	600.596	NaN
8.35516	NaN	0.605716	0.319977	53.2122	598.947	NaN	NaN	0.755269	0.319598	27.7304	598.341	NaN
8.3885	NaN	0.605716	0.334886	52.922	600.753	NaN	NaN	0.755269	0.319642	27.4017	599.377	NaN
8.42183	NaN	0.605716	0.330408	52.498	599.789	NaN	NaN	0.755269	0.319553	27.0073	600.419	NaN
8.45516	NaN	0.605716	0.319976	52.1859	599.175	NaN	NaN	0.755269	0.319462	26.3603	599.448	NaN
8.4885	NaN	0.605716	0.319942	51.6099	600.341	NaN	NaN	0.755269	0.346171	25.9464	599.482	NaN
8.52183	NaN	0.605716	0.338751	51.241	599.293	NaN	NaN	0.755269	0.319546	25.3307	599.477	NaN
8.55516	NaN	0.605716	0.346607	50.946	600	NaN	NaN	0.755269	0.346175	25.0039	600	NaN
8.5885	NaN	0.605716	0.346697	50.7384	599	NaN	NaN	0.755269	0.346261	24.5007	599.827	NaN
8.62183	NaN	0.605716	0.346706	50.7347	600.843	NaN	NaN	0.755269	0.346327	24.265	600.343	NaN
8.65516	NaN	0.605716	0.346815	50.717	596.662	NaN	NaN	0.755269	0.346292	23.6999	600.298	NaN
8.6885	NaN	0.605716	0.34674	50.3718	600.782	NaN	NaN	0.755269	0.346283	23.3786	599	NaN
8.72183	NaN	0.605716	0.346668	49.6241	599.143	NaN	NaN	0.755269	0.34621	23.0122	598.715	NaN
8.75516	NaN	0.605716	0.347014	49.4589	597.045	NaN	NaN	0.755269	0.346085	22.4971	600.802	NaN
8.7885	NaN	0.605716	0.346598	49.0512	600.934	NaN	NaN	0.755269	0.350355	22.3075	599.461	NaN
8.82183	NaN	0.605716	0.346794	48.4798	600.791	NaN	NaN	0.755269	0.349457	22.0087	599	NaN
8.85516	NaN	0.605716	0.373347	48.2024	601.785	NaN	NaN	0.755269	0.372871	21.8585	600	NaN
8.8885	NaN	0.605716	0.373356	48.1179	599.84	NaN	NaN	0.755269	0.372979	21.4118	599.059	NaN
8.92183	NaN	0.605716	0.373387	47.8223	601.597	NaN	NaN	0.755269	0.373066	21.0906	600	NaN
8.95516	NaN	0.605716	0.37335	47.5505	597.747	NaN	NaN	0.755269	0.372936	21.008	599	NaN
8.9885	NaN	0.605716	0.380756	47.3237	601.445	NaN	NaN	0.755269	0.372929	20.6387	599.909	NaN
9.02183	NaN	0.605716	0.382657	46.8673	599.041	NaN	NaN	0.755269	0.37311	20.4067	600	NaN
9.05516	NaN	0.605716	0.373365	46.3644	599.372	NaN	NaN	0.755269	0.372855	20.1808	599.368	NaN
9.0885	NaN	0.605716	0.373365	45.7476	599.678	NaN	NaN	0.755269	0.37907	20.018	601.538	NaN
9.12183	NaN	0.605716	0.373351	44.8303	600.59	NaN	NaN	0.755269	0.399712	22.0597	600.431	NaN
9.15516	NaN	0.605716	0.373449	43.9861	599	NaN	NaN	0.755269	0.399627	24.3406	601.749	NaN
9.1885	NaN	0.605716	0.385904	43.2639	598.935	NaN	NaN	0.755269	0.399705	24.1188	600.346	NaN
9.22183	NaN	0.605716	0.385005	42.8324	599.425	NaN	NaN	0.755269	0.399561	23.6516	602.222	NaN
9.25516	NaN	0.605716	0.40018	42.5217	597.909	NaN	NaN	0.755269	0.399562	23.8459	600.724	NaN
9.2885	NaN	0.605716	0.400113	41.9401	601.987	NaN	NaN	0.755269	0.399541	23.9962	600	NaN
9.32183	NaN	0.605716	0.400107	41.5856	599	NaN	NaN	0.755269	0.399575	23.4112	598.924	NaN
9.35516	NaN	0.605716	0.426764	41.5355	601.329	NaN	NaN	0.755269	0.410657	22.8023	600.236	NaN
9.3885	NaN	0.605716	0.426559	41.5636	602.255	NaN	NaN	0.755269	0.416362	22.5221	599	NaN
9.42183	NaN	0.605716	0.42669	41.1232	598.707	NaN	NaN	0.755269	0.42635	22.1895	599.67	NaN
9.45516	NaN	0.605716	0.426689	40.8473	602.618	NaN	NaN	0.755269	0.426378	21.6793	600.716	NaN
9.4885	NaN	0.605716	0.426866	40.1083	602.041	NaN	NaN	0.755269	0.426417	21.3362	599.454	NaN
9.52183	NaN	0.605716	0.42689	39.5794	600.987	NaN	NaN	0.755269	0.426506	21.0426	598.801	NaN
9.55516	NaN	0.605716	0.426721	39.4485	601	NaN	NaN	0.755269	0.426569	20.7598	601	NaN
9.5885	NaN	0.605716	0.427146	38.7705	598.077	NaN	NaN	0.755269	0.426509	20.3646	599.222	NaN
9.62183	NaN	0.605716	0.453747	38.598	602.12	NaN	NaN	0.755269	0.426422	20.1757	601.661	NaN
9.65516	NaN	0.605716	0.453706	38.3823	601.027	NaN	NaN	0.755269	0.42648	19.737	601.13	NaN
9.6885	NaN	0.605716	0.453528	38.0713	598.793	NaN	NaN	0.755269	0.426534	19.3368	608.053	NaN
9.72183	NaN	0.605716	0.453749	37.7341	602.275	NaN	NaN	0.755269	0.453027	19.2607	613.778	NaN
9.75516	NaN	0.605716	0.473081	37.6473	601.448	NaN	NaN	0.755269	0.453058	19.1423	619	NaN
9.7885	NaN	0.605716	0.47167	37.5319	600.703	NaN	NaN	0.755269	0.476075	19.1396	623.136	NaN
9.82183	NaN	0.605716	0.480285	37.3028	598.245	NaN	NaN	0.755269	0.479644	19.1096	628.431	NaN
9.85516	NaN	0.605716	0.48034	37.1663	598.098	NaN	NaN	0.755269	0.479843	18.9967	633	NaN
9.8885	NaN	0.605716	0.480301	36.8527	600.55	NaN	NaN	0.755269	0.479864	18.9967	637.298	NaN
9.92183	NaN	0.605716	0.480215	36.5164	600.064	NaN	NaN	0.755269	0.479681	18.9599	642.655	NaN
9.95516	NaN	0.605716	0.480553	36.6356	601.297	NaN	NaN	0.755269	0.479625	18.8036	651.061	NaN
9.9885	NaN	0.605716	0.506968	36.6226	602.216	NaN	NaN	0.755269	0.490897	18.7118	658.42	NaN
10.0218	NaN	0.605716	0.489579	36.398	599.685	NaN	NaN	0.755269	0.493694	18.8228	661.942	NaN
10.0552	NaN	0.605716	0.507073	36.2499	600.09	NaN	NaN	0.755269	0.506415	18.839	669.041	NaN
10.0885	NaN	0.605716	0.500099	35.871	598.296	NaN	NaN	0.755269	0.494716	18.7163	673.887	NaN
10.1218	NaN	0.605716	0.507106	35.4844	601.782	NaN	NaN	0.755269	0.506244	18.554	681.422	NaN
10.1552	NaN	0.605716	0.507041	34.9563	600	NaN	NaN	0.755269	0.515635	18.6168	690	NaN
10.1885	NaN	0.605716	0.507244	34.6384	600.768	NaN	NaN	0.755269	0.53316	18.7626	694.21	NaN
10.2218	NaN	0.605716	0.506961	34.4138	601.857	NaN	NaN	0.755269	0.533328	18.89	699.481	NaN
10.2552	NaN	0.605716	0.507016	34.1256	600.864	NaN	NaN	0.755269	0.533055	19.059	701.541	NaN
10.2885	NaN	0.605716	0.507226	33.8403	603.977	NaN	NaN	0.755269	0.533191	19.2519	704	NaN
10.3218	NaN	0.605716	0.507235	33.1602	599.058	NaN	NaN	0.755269	0.533254	23.5805	654.744	NaN
10.3552	NaN	0.605716	0.533814	32.8034	597.584	NaN	NaN	0.755269	0.506471	22.7565	644.141	NaN
10.3885	NaN	0.605716	0.533681	32.524	597	NaN	NaN	0.755269	0.506359	21.5244	646.969	NaN
10.4218	NaN	0.605716	0.533858	32.1351	601.154	NaN	NaN	0.755269	0.50653	20.6506	652	NaN
10.4552	NaN	0.605716	0.533949	31.4168	600	NaN	NaN	0.755269	0.506804	20.1806	654.049	NaN
10.4885	NaN	0.605716	0.534046	31.0909	600.907	NaN	NaN	0.755269	0.533472	19.8879	655.915	NaN
10.5218	NaN	0.605716	0.534093	30.765	599.322	NaN	NaN	0.755269	0.533349	19.4176	662.866	NaN
10.5552	NaN	0.605716	0.533928	30.2616	599.371	NaN	NaN	0.755269	0.533115	19.321	669.273	NaN
10.5885	NaN	0.605716	0.534025	29.5791	600.58	NaN	NaN	0.755269	0.560039	19.2315	672.77	NaN
10.6218	NaN	0.605716	0.533986	28.4488	599.843	NaN	NaN	0.755269	0.579133	19.1148	676.824	NaN
10.6552	NaN	0.605716	0.56076	27.7546	601.504	NaN	NaN	0.755269	0.586396	19.0155	683.309	NaN
10.6885	NaN	0.605716	0.560653	27.3574	599.343	NaN	NaN	0.755269	0.559886	18.8095	690	NaN
10.7218	NaN	0.605716	0.560573	27.2961	598.234	NaN	NaN	0.755269	0.58643	18.8133	695.599	NaN
10.7552	NaN	0.605716	0.587239	27.5279	596.732	NaN	NaN	0.755269	0.586796	18.8803	700	NaN
10.7885	NaN	0.605716	0.587219	27.1302	597.248	NaN	NaN	0.755269	0.586671	18.9498	705.002	NaN
10.8218	NaN	0.605716	0.587113	26.796	602.442	NaN	NaN	0.755269	0.600704	18.9129	708.936	NaN
10.8552	NaN	0.605716	0.587106	26.6719	599.235	NaN	NaN	0.755269	0.598151	18.903	715.249	NaN
10.8885	NaN	0.605716	0.587388	26.3778	601.162	NaN	NaN	0.755269	0.613026	18.9666	719.398	NaN
10.9218	NaN	0.605716	0.587587	25.9048	598.327	NaN	NaN	0.755269	0.613063	19.0033	724.297	NaN
10.9552	NaN	0.605716	0.58754	25.464	601	NaN	NaN	0.755269	0.612908	19.0027	730	NaN
10.9885	NaN	0.605716	0.614386	25.045	601	NaN	NaN	0.755269	0.613097	19.0207	733.723	NaN
11.0218	NaN	0.605716	0.614421	24.9082	601.98	NaN	NaN	0.755269	0.61889	19.0045	739.583	NaN
11.0552	NaN	0.605716	0.614614	24.7068	598.981	NaN	NaN	0.755269	0.640005	19.1595	741.825	NaN
11.0885	NaN	0.605716	0.616143	24.6206	601.117	NaN	NaN	0.755269	0.617042	19.081	746	NaN
11.1218	NaN	0.605716	0.614603	24.2486	600.194	NaN	NaN	0.755269	0.640289	19.0138	754	NaN
11.1552	NaN	0.605716	0.614485	23.7028	598.59	NaN	NaN	0.755269	0.639925	18.9743	756.951	NaN
11.1885	NaN	0.605716	0.614475	23.0443	601.259	NaN	NaN	0.755269	0.640221	18.9779	762.002	NaN
11.2218	NaN	0.605716	0.641021	22.7788	598.18	NaN	NaN	0.755269	0.665357	19.0145	768.948	NaN
11.2552	NaN	0.605716	0.614367	22.2623	600.521	NaN	NaN	0.755269	0.639976	18.9988	771.666	NaN
11.2885	NaN	0.605716	0.641196	21.844	599.009	NaN	NaN	0.755269	0.666453	18.9189	781	NaN
11.3218	NaN	0.605716	0.641041	21.3389	601.61	NaN	NaN	0.755269	0.666601	18.8733	781.652	NaN
11.3552	NaN	0.605716	0.640985	20.8125	599.326	NaN	NaN	0.755269	0.666962	18.9169	784.967	NaN
11.3885	NaN	0.605716	0.667738	20.9852	601.482	NaN	NaN	0.755269	0.666463	19.0608	789.075	NaN
11.4218	NaN	0.605716	0.667404	20.8546	597.946	NaN	NaN	0.755269	0.666342	19.0795	798.316	NaN
11.4552	NaN	0.605716	0.66786	20.3356	600.433	NaN	NaN	0.755269	0.693503	19.5253	793.616	NaN
11.4885	NaN	0.605716	0.667638	19.9089	599.769	NaN	NaN	0.755269	0.69339	25.2344	769.447	NaN
11.5218	NaN	0.605716	0.667736	19.1797	609.692	NaN	NaN	0.755269	0.613584	28.5206	661.469	NaN
11.5552	NaN	0.605716	0.667582	19.0115	615.218	NaN	NaN	0.755269	0.573726	25.0812	662.021	NaN
11.5885	NaN	0.605716	0.694466	19.2298	619	NaN	NaN	0.755269	0.586997	22.6212	667.908	NaN
11.6218	NaN	0.605716	0.694652	19.3489	621	NaN	NaN	0.755269	0.60242	21.2308	675.177	NaN
11.6552	NaN	0.605716	0.69479	19.529	624.292	NaN	NaN	0.755269	0.613539	20.3033	679.086	NaN
11.6885	NaN	0.605716	0.721394	19.7758	618.132	NaN	NaN	0.755269	0.640043	19.7157	686.368	NaN
11.7218	NaN	0.605716	0.694461	19.7783	622	NaN	NaN	0.755269	0.666928	19.228	692.272	NaN
11.7552	NaN	0.605716	0.694514	19.7946	623.844	NaN	NaN	0.755269	0.666864	18.8995	701	NaN
11.7885	NaN	0.605716	0.694647	19.5674	626.992	NaN	NaN	0.755269	0.671758	19.1184	703.177	NaN
11.8218	NaN	0.605716	0.72147	19.5089	631	NaN	NaN	0.755269	0.693648	19.2657	706.733	NaN
11.8552	NaN	0.605716	0.697811	19.5056	631.888	NaN	NaN	0.755269	0.693587	19.0435	709.147	NaN
11.8885	NaN	0.605716	0.72153	19.2375	640.511	NaN	NaN	0.755269	0.720301	19.0146	720.909	NaN
11.9218	NaN	0.605716	0.721488	19.1342	643	NaN	NaN	0.755269	0.720477	18.8281	725.877	NaN
11.9552	NaN	0.605716	0.721279	19.1965	647.252	NaN	NaN	0.755269	0.720161	19.1436	728.066	NaN
11.9885	NaN	0.605716	0.739634	19.0515	648.145	NaN	NaN	0.755269	0.747182	18.9314	732.759	NaN
12.0218	NaN	0.605716	0.748003	19.3446	654	NaN	NaN	0.755269	0.746891	18.903	738.878	NaN
12.0552	NaN	0.605716	0.748019	19.502	654.922	NaN	NaN	0.755269	0.747342	18.7663	744.771	NaN
12.0885	NaN	0.605716	0.733872	19.2712	657.749	NaN	NaN	0.755269	0.747201	19.0759	749.263	NaN
12.1218	NaN	0.605716	0.748563	19.2626	662.485	NaN	NaN	0.755269	0.774137	19.3175	748.308	NaN
12.1552	NaN	0.605716	0.749111	18.9046	670.956	NaN	NaN	0.755269	0.773807	19.3555	752.326	NaN
12.1885	NaN	0.605716	0.748445	18.9022	675.564	NaN	NaN	0.755269	0.747378	19.1284	757.758	NaN
12.2218	NaN	0.605716	0.748396	16.5474	704.331	NaN	NaN	0.755269	0.747136	18.5908	767	NaN
12.2552	NaN	0.605716	0.748412	14.0364	757.059	NaN	NaN	0.755269	0.747151	16.4641	799.059	NaN
12.2885	NaN	0.605716	0.72145	14.4182	781.375	NaN	NaN	0.755269	0.747166	15.3549	831.49	NaN
12.3218	NaN	0.605716	0.774939	15.5416	797	NaN	NaN	0.755269	0.746776	15.4347	855.438	NaN
12.3552	NaN	0.605716	0.796322	16.6858	802.375	NaN	NaN	0.755269	0.8003	16.0596	866.606	NaN
12.3885	NaN	0.605716	0.801743	17.5433	807.322	NaN	NaN	0.755269	0.809493	16.7671	879.04	NaN
12.4218	NaN	0.605716	0.801758	18.1858	812.46	NaN	NaN	0.755269	0.827111	17.3707	887.295	NaN
12.4552	NaN	0.605716	0.801445	18.7565	811.242	NaN	NaN	0.755269	0.827519	17.8084	892.269	NaN
12.4885	NaN	0.605716	0.8016	18.7745	819.024	NaN	NaN	0.755269	0.827672	18.1437	900.207	NaN
12.5218	NaN	0.605716	0.802116	19.1485	817.964	NaN	NaN	0.755269	0.853704	18.2443	907.847	NaN
12.5552	NaN	0.605716	0.803899	19.245	822.859	NaN	NaN	0.755269	0.853828	18.4567	917.77	NaN
12.5885	NaN	0.605716	0.802392	19.2437	826.353	NaN	NaN	0.755269	0.853989	18.4587	919.443	NaN
12.6218	NaN	0.605716	0.828833	19.4875	828	NaN	NaN	0.755269	0.853835	18.6976	925.989	NaN
12.6552	NaN	0.605716	0.8288	19.5758	826.898	NaN	NaN	0.755269	0.854366	18.903	928.962	NaN
12.6885	NaN	0.605716	0.828705	19.6822	826.774	NaN	NaN	0.755269	0.856119	19.0329	932.856	NaN
12.7218	NaN	0.605716	0.845024	19.4685	833.254	NaN	NaN	0.755269	0.880968	19.1541	935.241	NaN
12.7552	NaN	0.605716	0.845042	19.4842	838.348	NaN	NaN	0.755269	0.898308	19.5329	934.959	NaN
12.7885	NaN	0.605716	0.84506	19.5414	836.777	NaN	NaN	0.755269	0.898327	19.7382	932.406	NaN
12.8218	NaN	0.605716	0.844469	19.6143	839.644	NaN	NaN	0.755269	0.898346	19.8352	936	NaN
12.8552	NaN	0.605716	0.84503	19.7748	836.998	NaN	NaN	0.755269	0.87093	19.5399	939	NaN
12.8885	NaN	0.605716	0.84459	19.7192	838.362	NaN	NaN	0.755269	0.880225	19.3451	943.979	NaN
12.9218	NaN	0.605716	0.844666	19.2847	846.334	NaN	NaN	0.755269	0.898468	19.1513	947.203	NaN
12.9552	NaN	0.605716	0.87206	19.6055	851	NaN	NaN	0.755269	0.89835	19.3685	950.303	NaN
12.9885	NaN	0.605716	0.871803	19.5864	844.661	NaN	NaN	0.755269	0.898438	19.2851	956.525	NaN
13.0218	NaN	0.605716	0.872247	19.594	851.398	NaN	NaN	0.755269	0.911664	19.5841	955.974	NaN
13.0552	NaN	0.605716	0.871887	19.7311	852.179	NaN	NaN	0.755269	0.911048	21.894	936.386	NaN
13.0885	NaN	0.605716	0.900009	19.6719	852.23	NaN	NaN	0.755269	0.898503	22.1375	915.323	NaN
13.1218	NaN	0.605716	0.899818	19.5672	854.638	NaN	NaN	0.755269	0.871221	20.8418	923.473	NaN
13.1552	NaN	0.605716	0.899429	19.5043	860	NaN	NaN	0.755269	0.898292	20.2471	925.672	NaN
13.1885	NaN	0.605716	0.899572	19.6503	857.888	NaN	NaN	0.755269	0.917159	19.8279	929	NaN
13.2218	NaN	0.605716	0.899979	19.8168	858.072	NaN	NaN	0.755269	0.92567	19.7424	932.259	NaN
13.2552	NaN	0.605716	0.899371	19.7398	859.153	NaN	NaN	0.755269	0.952754	19.629	933.656	NaN
13.2885	NaN	0.605716	0.926566	19.7206	862.086	NaN	NaN	0.755269	0.952753	19.3426	939.797	NaN
13.3218	NaN	0.605716	0.926686	19.6226	867.893	NaN	NaN	0.755269	0.952906	19.5294	943.268	NaN
13.3552	NaN	0.605716	0.926483	19.7377	864.666	NaN	NaN	0.755269	0.980081	19.7211	944.548	NaN
13.3885	NaN	0.605716	0.927001	19.6191	869	NaN	NaN	0.755269	0.980147	19.5435	945.917	NaN
13.4218	NaN	0.605716	0.927172	19.5556	870.374	NaN	NaN	0.755269	0.980154	19.2047	950.984	NaN
13.4552	NaN	0.605716	0.947624	19.6393	874.762	NaN	NaN	0.755269	0.97983	19.2995	957	NaN
13.4885	NaN	0.605716	0.946901	19.5778	873	NaN	NaN	0.755269	1.00466	19.2934	957.91	NaN
13.5218	NaN	0.605716	0.954178	19.6566	877.665	NaN	NaN	0.755269	1.00734	19.3387	964.148	NaN
13.5552	NaN	0.605716	0.953831	19.6903	877.854	NaN	NaN	0.755269	1.00727	19.9105	958	NaN
13.5885	NaN	0.605716	0.969703	19.73	877.434	NaN	NaN	0.755269	1.0345	19.9543	955.252	NaN
13.6218	NaN	0.605716	0.981465	19.6874	879.544	NaN	NaN	0.755269	1.03463	19.6467	960.665	NaN
13.6552	NaN	0.605716	0.981397	19.4908	882.985	NaN	NaN	0.755269	1.0349	19.4754	964	NaN
13.6885	NaN	0.605716	0.981692	19.5428	883.702	NaN	NaN	0.755269	1.0347	19.455	968.646	NaN
13.7218	NaN	0.605716	0.981563	19.4069	888	NaN	NaN	0.755269	1.06224	20.3818	957.613	NaN
13.7552	NaN	0.605716	0.981695	19.4195	891.487	NaN	NaN	0.755269	1.04662	19.8292	961.115	NaN
13.7885	NaN	0.605716	1.0092	19.5156	893.624	NaN	NaN	0.755269	1.0623	19.9396	963.511	NaN
13.8218	NaN	0.605716	1.00857	19.743	893.605	NaN	NaN	0.755269	1.07492	19.7156	963.069	NaN
13.8552	NaN	0.605716	1.00885	19.5971	894.096	NaN	NaN	0.755269	1.07311	19.5309	971.19	NaN
13.8885	NaN	0.605716	1.00869	19.529	899.63	NaN	NaN	0.755269	1.08925	19.8261	968.116	NaN
13.9218	NaN	0.605716	1.00869	19.6304	900.698	NaN	NaN	0.755269	1.1075	20.8243	955	NaN
13.9552	NaN	0.605716	1.0362	19.6959	898.286	NaN	NaN	0.755269	1.08942	20.0184	962	NaN
13.9885	NaN	0.605716	1.03655	19.5491	900.211	NaN	NaN	0.755269	1.08942	19.9411	962.477	NaN
14.0218	NaN	0.605716	1.03666	19.5864	900.004	NaN	NaN	0.755269	1.11695	19.7988	963.572	NaN
14.0552	NaN	0.605716	1.03621	19.6984	908.796	NaN	NaN	0.755269	1.1162	19.6427	968.218	NaN
14.0885	NaN	0.605716	1.06357	19.8154	904.297	NaN	NaN	0.755269	1.11963	19.2817	973.112	NaN
14.1218	NaN	0.605716	1.06354	19.7378	912.367	NaN	NaN	0.755269	1.14381	19.4681	974.406	NaN
14.1552	NaN	0.605716	1.06351	19.4727	911.188	NaN	NaN	0.755269	1.14492	19.3595	978.105	NaN
14.1885	NaN	0.605716	1.05879	19.2028	919.172	NaN	NaN	0.755269	1.17083	19.354	982.952	NaN
14.2218	NaN	0.605716	1.06371	19.4105	921.361	NaN	NaN	0.755269	1.17075	19.3165	986.103	NaN
14.2552	NaN	0.605716	1.08402	19.4012	920.741	NaN	NaN	0.755269	1.19644	19.4288	989	NaN
14.2885	NaN	0.605716	1.09144	19.5687	924.308	NaN	NaN	0.755269	1.17082	19.5222	987.487	NaN
14.3218	NaN	0.605716	1.07335	19.5173	923.694	NaN	NaN	0.755269	1.17058	19.2986	994.523	NaN
14.3552	NaN	0.605716	1.09135	19.6222	926.872	NaN	NaN	0.755269	1.19852	19.5913	996.188	NaN
14.3885	NaN	0.605716	1.09131	19.5784	930.503	NaN	NaN	0.755269	1.19883	19.3892	996.773	NaN
14.4218	NaN	0.605716	1.11817	19.7502	927	NaN	NaN	0.755269	1.21809	19.359	1001.82	NaN
14.4552	NaN	0.605716	1.11806	19.721	933.491	NaN	NaN	0.755269	1.22559	19.4194	1004.32	NaN
14.4885	NaN	0.605716	1.11881	19.6994	932.894	NaN	NaN	0.755269	1.22518	19.4367	1007.91	NaN
14.5218	NaN	0.605716	1.11833	19.5099	938.001	NaN	NaN	0.755269	1.24195	19.3287	1008	NaN
14.5552	NaN	0.605716	1.13536	19.5481	939.099	NaN	NaN	0.755269	1.25277	19.4908	1010.89	NaN
14.5885	NaN	0.605716	1.13715	19.5506	941.687	NaN	NaN	0.755269	1.25284	19.3554	1013.5	NaN
14.6218	NaN	0.605716	1.14603	19.5584	941.832	NaN	NaN	0.755269	1.26824	19.3669	1018.47	NaN
14.6552	NaN	0.605716	1.14685	19.6447	944.231	NaN	NaN	0.755269	1.2808	19.5619	1019.48	NaN
14.6885	NaN	0.605716	1.1682	19.6445	943.815	NaN	NaN	0.755269	1.27029	20.0148	1014.75	NaN
14.7218	NaN	0.605716	1.15039	19.4844	948.747	NaN	NaN	0.755269	1.28053	19.9759	1016.99	NaN
14.7552	NaN	0.605716	1.14875	19.4857	952.205	NaN	NaN	0.755269	1.2996	20.3531	1014.42	NaN
14.7885	NaN	0.605716	1.17294	19.4537	954.833	NaN	NaN	0.755269	1.30128	20.6238	1007.79	NaN
14.8218	NaN	0.605716	1.17322	19.4337	959.993	NaN	NaN	0.755269	1.28033	20.152	1011.44	NaN
14.8552	NaN	0.605716	1.19874	19.5099	960.086	NaN	NaN	0.755269	1.2846	19.8859	1016	NaN
14.8885	NaN	0.605716	1.20086	19.571	960.099	NaN	NaN	0.755269	1.30808	19.7444	1017.82	NaN
14.9218	NaN	0.605716	1.17654	19.4717	964.604	NaN	NaN	0.755269	1.33525	19.8315	1016.78	NaN
14.9552	NaN	0.605716	1.2003	19.5481	965.684	NaN	NaN	0.755269	1.33527	19.7369	1018.91	NaN
14.9885	NaN	0.605716	1.20027	19.5945	970.383	NaN	NaN	0.755269	1.36252	19.68	1018.99	NaN
15.0218	NaN	0.605716	1.20054	19.6738	966.438	NaN	NaN	0.755269	1.3351	19.5841	1022.94	NaN
15.0552	NaN	0.605716	1.22796	19.4807	973	NaN	NaN	0.755269	1.36269	19.6859	1018.39	NaN
15.0885	NaN	0.605716	1.22777	19.5672	972.041	NaN	NaN	0.755269	1.39008	20.1823	1015.47	NaN
15.1218	NaN	0.605716	1.22823	19.5795	974.643	NaN	NaN	0.755269	1.39037	19.882	1019.34	NaN
15.1552	NaN	0.605716	1.22774	19.5828	977.22	NaN	NaN	0.755269	1.36884	19.7353	1023.22	NaN
15.1885	NaN	0.605716	1.25561	19.5265	980.397	NaN	NaN	0.755269	1.39	19.5459	1026.25	NaN
15.2218	NaN	0.605716	1.25614	19.6348	980.588	NaN	NaN	0.755269	1.39761	19.5542	1028.57	NaN
15.2552	NaN	0.605716	1.25579	19.6438	982.541	NaN	NaN	0.755269	1.41679	19.7375	1025.66	NaN
15.2885	NaN	0.605716	1.27017	19.5481	987.473	NaN	NaN	0.755269	1.42675	19.8017	1027.71	NaN
15.3218	NaN	0.605716	1.27167	19.5941	989.41	NaN	NaN	0.755269	1.41672	19.9806	1028.21	NaN
15.3552	NaN	0.605716	1.28297	19.5995	988.128	NaN	NaN	0.755269	1.44439	20.0038	1029	NaN
15.3885	NaN	0.605716	1.2824	19.5353	992.991	NaN	NaN	0.755269	1.43035	20.3478	1022	NaN
15.4218	NaN	0.605716	1.28247	19.4237	993.772	NaN	NaN	0.755269	1.44514	20.1253	1026.03	NaN
15.4552	NaN	0.605716	1.28288	19.541	996.146	NaN	NaN	0.755269	1.44473	19.9252	1027.42	NaN
15.4885	NaN	0.605716	1.28836	19.4411	1000.8	NaN	NaN	0.755269	1.47143	19.7301	1027.15	NaN
15.5218	NaN	0.605716	1.30564	19.5187	1004.39	NaN	NaN	0.755269	1.47071	20.124	1025.68	NaN
15.5552	NaN	0.605716	1.31032	19.582	1004.66	NaN	NaN	0.755269	1.47165	20.1337	1024.1	NaN
15.5885	NaN	0.605716	1.31004	19.5864	1006	NaN	NaN	0.755269	1.49302	19.7424	1030.25	NaN
15.6218	NaN	0.605716	1.33634	19.5864	1008	NaN	NaN	0.755269	1.49974	19.8554	1029.78	NaN
15.6552	NaN	0.605716	1.31078	19.4918	1013	NaN	NaN	0.755269	1.50454	19.715	1035.66	NaN
15.6885	NaN	0.605716	1.33734	19.4561	1015.76	NaN	NaN	0.755269	1.50315	19.6175	1031.25	NaN
15.7218	NaN	0.605716	1.33731	19.5654	1016.51	NaN	NaN	0.755269	1.52663	19.811	1030.74	NaN
15.7552	NaN	0.605716	1.36462	19.6984	1015.15	NaN	NaN	0.755269	1.55448	19.6622	1031.24	NaN
15.7885	NaN	0.605716	1.36478	19.6852	1021.62	NaN	NaN	0.755269	1.55414	19.5078	1039.99	NaN
15.8218	NaN	0.605716	1.36521	19.4717	1022.55	NaN	NaN	0.755269	1.55552	19.6743	1039.18	NaN
15.8552	NaN	0.605716	1.37282	19.4908	1025	NaN	NaN	0.755269	1.5545	19.4679	1049.27	NaN
15.8885	NaN	0.605716	1.37398	19.5099	1028.48	NaN	NaN	0.755269	1.58082	19.601	1047.73	NaN
15.9218	NaN	0.605716	1.38282	19.6329	1027.39	NaN	NaN	0.755269	1.60416	19.6446	1051.89	NaN
15.9552	NaN	0.605716	1.39211	19.5325	1030.8	NaN	NaN	0.755269	1.60199	19.492	1052.85	NaN
15.9885	NaN	0.605716	1.39265	19.4012	1041.45	NaN	NaN	0.755269	1.60827	19.556	1048.55	NaN
16.0218	NaN	0.605716	1.3922	19.4101	1041.22	NaN	NaN	0.755269	1.60813	19.5204	1057.87	NaN
16.0552	NaN	0.605716	1.42011	19.5805	1045.98	NaN	NaN	0.755269	1.6171	19.7216	1054.36	NaN
16.0885	NaN	0.605716	1.41937	19.663	1042.15	NaN	NaN	0.755269	1.6361	19.6323	1054.06	NaN
16.1218	NaN	0.605716	1.42071	19.5699	1043.42	NaN	NaN	0.755269	1.63578	19.5577	1060.94	NaN
16.1552	NaN	0.605716	1.44798	19.4682	1040.05	NaN	NaN	0.755269	1.66322	19.5516	1063.43	NaN
16.1885	NaN	0.605716	1.44678	19.3796	1046.72	NaN	NaN	0.755269	1.66392	19.6314	1062.53	NaN
16.2218	NaN	0.605716	1.44733	19.5278	1051.37	NaN	NaN	0.755269	1.6635	19.5094	1065.91	NaN
16.2552	NaN	0.605716	1.44727	19.4543	1052.93	NaN	NaN	0.755269	1.66411	19.4402	1070.18	NaN
16.2885	NaN	0.605716	1.45345	19.4065	1055.48	NaN	NaN	0.755269	1.69127	19.5806	1072	NaN
16.3218	NaN	0.605716	1.47555	19.4336	1059.81	NaN	NaN	0.755269	1.69111	19.6033	1073.25	NaN
16.3552	NaN	0.605716	1.47462	19.4901	1057.3	NaN	NaN	0.755269	1.69135	19.6163	1074.68	NaN
16.3885	NaN	0.605716	1.47447	19.335	1063.37	NaN	NaN	0.755269	1.71806	19.581	1076.28	NaN
16.4218	NaN	0.605716	1.5022	19.5828	1062.04	NaN	NaN	0.755269	1.71791	19.7907	1078.54	NaN
16.4552	NaN	0.605716	1.50205	19.4866	1067.01	NaN	NaN	0.755269	1.74632	19.8946	1075.6	NaN
16.4885	NaN	0.605716	1.50231	19.4525	1068.21	NaN	NaN	0.755269	1.74624	19.8443	1080.15	NaN
16.5218	NaN	0.605716	1.50407	19.5335	1067.08	NaN	NaN	0.755269	1.74633	19.8824	1077.65	NaN
16.5552	NaN	0.605716	1.52861	19.5658	1072.89	NaN	NaN	0.755269	1.74585	20.624	1069.84	NaN
16.5885	NaN	0.605716	1.52928	19.4622	1079.53	NaN	NaN	0.755269	1.74662	20.2224	1069.14	NaN
16.6218	NaN	0.605716	1.52965	19.5674	1076.19	NaN	NaN	0.755269	1.77288	20.2606	1069.98	NaN
16.6552	NaN	0.605716	1.52986	19.5828	1082.69	NaN	NaN	0.755269	1.77317	20.0488	1073.7	NaN
16.6885	NaN	0.605716	1.55699	19.4848	1084.29	NaN	NaN	0.755269	1.77246	20.0677	1067.9	NaN
16.7218	NaN	0.605716	1.53005	19.3225	1085.34	NaN	NaN	0.755269	1.79975	19.8144	1071.14	NaN
16.7552	NaN	0.605716	1.56685	19.4229	1092.62	NaN	NaN	0.755269	1.77812	19.8144	1070.17	NaN
16.7885	NaN	0.605716	1.55705	19.4064	1092	NaN	NaN	0.755269	1.82162	19.6651	1078.32	NaN
16.8218	NaN	0.605716	1.57193	19.5363	1093.38	NaN	NaN	0.755269	1.82767	19.5875	1079.35	NaN
16.8552	NaN	0.605716	1.59851	19.6723	1092.97	NaN	NaN	0.755269	1.82807	19.4949	1078.65	NaN
16.8885	NaN	0.605716	1.56878	19.5672	1098.3	NaN	NaN	0.755269	1.85497	19.7084	1081.49	NaN
16.9218	NaN	0.605716	1.60178	19.4297	1101	NaN	NaN	0.755269	1.85531	19.683	1082.42	NaN
16.9552	NaN	0.605716	1.61186	19.4527	1102.21	NaN	NaN	0.755269	1.85468	19.804	1083.46	NaN
16.9885	NaN	0.605716	1.61127	19.4074	1108.14	NaN	NaN	0.755269	1.86864	19.5841	1086	NaN
17.0218	NaN	0.605716	1.61103	19.529	1106.09	NaN	NaN	0.755269	1.88215	19.6946	1086.77	NaN
17.0552	NaN	0.605716	1.61696	19.525	1110.58	NaN	NaN	0.755269	1.88263	19.5384	1089.61	NaN
17.0885	NaN	0.605716	1.63422	19.462	1115.65	NaN	NaN	0.755269	1.88266	19.6155	1091	NaN
17.1218	NaN	0.605716	1.63878	19.5395	1111.87	NaN	NaN	0.755269	1.92751	19.6598	1094.78	NaN
17.1552	NaN	0.605716	1.66646	19.4698	1119	NaN	NaN	0.755269	1.93712	19.8092	1092.08	NaN
17.1885	NaN	0.605716	1.64078	19.5837	1119.13	NaN	NaN	0.755269	1.93776	19.6224	1097.31	NaN
17.2218	NaN	0.605716	1.63965	19.5447	1123.97	NaN	NaN	0.755269	1.93741	19.5268	1101.18	NaN
17.2552	NaN	0.605716	1.69323	19.5959	1123.78	NaN	NaN	0.755269	1.96162	19.6083	1101.26	NaN
17.2885	NaN	0.605716	1.6917	19.489	1128.61	NaN	NaN	0.755269	1.9622	19.6067	1100.36	NaN
17.3218	NaN	0.605716	1.69478	19.5046	1127.55	NaN	NaN	0.755269	1.96687	19.606	1104	NaN
17.3552	NaN	0.605716	1.69459	19.4789	1131.75	NaN	NaN	0.755269	1.99244	19.5267	1108	NaN
17.3885	NaN	0.605716	1.72136	19.5569	1135.85	NaN	NaN	0.755269	2.01821	19.74	1106.09	NaN
17.4218	NaN	0.605716	1.72106	19.5835	1132.13	NaN	NaN	0.755269	1.9921	19.607	1110	NaN
17.4552	NaN	0.605716	1.72236	19.3705	1139.32	NaN	NaN	0.755269	2.0186	19.7977	1107.79	NaN
17.4885	NaN	0.605716	1.72191	19.4452	1141.97	NaN	NaN	0.755269	2.01937	19.5993	1113.63	NaN
17.5218	NaN	0.605716	1.749	19.5208	1142	NaN	NaN	0.755269	2.04659	19.766	1112	NaN
17.5552	NaN	0.605716	1.73616	19.5672	1146.48	NaN	NaN	0.755269	2.04757	19.5516	1117.11	NaN
17.5885	NaN	0.605716	1.74975	19.4797	1148.64	NaN	NaN	0.755269	2.04685	19.5203	1120.3	NaN
17.6218	NaN	0.605716	1.74875	19.6107	1151.27	NaN	NaN	0.755269	2.05736	19.6724	1120.39	NaN
17.6552	NaN	0.605716	1.74935	19.6117	1152.86	NaN	NaN	0.755269	2.10204	19.6664	1119.84	NaN
17.6885	NaN	0.605716	1.77651	19.7651	1151.63	NaN	NaN	0.755269	2.07468	19.4125	1124.53	NaN
17.7218	NaN	0.605716	1.77669	19.7311	1149.93	NaN	NaN	0.755269	2.10161	19.5589	1125.5	NaN
17.7552	NaN	0.605716	1.79612	19.8784	1150.08	NaN	NaN	0.755269	2.10178	19.3796	1132.83	NaN
17.7885	NaN	0.605716	1.80367	19.678	1157.48	NaN	NaN	0.755269	2.10123	19.6414	1132.02	NaN
17.8218	NaN	0.605716	1.8035	19.6475	1159.23	NaN	NaN	0.755269	2.12983	19.5505	1134.38	NaN
17.8552	NaN	0.605716	1.82713	19.5891	1159.86	NaN	NaN	0.755269	2.14689	19.6637	1131.64	NaN
17.8885	NaN	0.605716	1.83129	19.6652	1159.34	NaN	NaN	0.755269	2.13672	19.64	1139.4	NaN
17.9218	NaN	0.605716	1.83194	19.6247	1159.07	NaN	NaN	0.755269	2.1559	19.5948	1141	NaN
17.9552	NaN	0.605716	1.83139	19.5464	1161.09	NaN	NaN	0.755269	2.15507	19.6224	1142.36	NaN
17.9885	NaN	0.605716	1.85858	19.4717	1169.8	NaN	NaN	0.755269	2.18311	19.7825	1142.51	NaN
18.0218	NaN	0.605716	1.85906	19.6224	1166.59	NaN	NaN	0.755269	2.18375	19.4433	1146.62	NaN
18.0552	NaN	0.605716	1.88271	19.5272	1168.57	NaN	NaN	0.755269	2.21157	19.7218	1147.44	NaN
18.0885	NaN	0.605716	1.86334	19.3797	1177.17	NaN	NaN	0.755269	2.21228	19.7001	1143.12	NaN
18.1218	NaN	0.605716	1.8867	19.4802	1179.89	NaN	NaN	0.755269	2.21249	19.6217	1148.11	NaN
18.1552	NaN	0.605716	1.88643	19.6149	1181.98	NaN	NaN	0.755269	2.23879	19.5815	1153.07	NaN
18.1885	NaN	0.605716	1.91434	19.619	1182.32	NaN	NaN	0.755269	2.23895	19.58	1154.56	NaN
18.2218	NaN	0.605716	1.9144	19.4788	1184.31	NaN	NaN	0.755269	2.2429	19.5841	1158.38	NaN
18.2552	NaN	0.605716	1.93036	19.4485	1188.78	NaN	NaN	0.755269	2.26597	19.5803	1160.2	NaN
18.2885	NaN	0.605716	1.94166	19.5259	1187.75	NaN	NaN	0.755269	2.26585	19.5312	1161.54	NaN
18.3218	NaN	0.605716	1.94139	19.5481	1187.92	NaN	NaN	0.755269	2.26559	19.5459	1161.54	NaN
18.3552	NaN	0.605716	1.94073	19.4623	1194	NaN	NaN	0.755269	2.29269	19.5767	1162.52	NaN
18.3885	NaN	0.605716	1.96881	19.5759	1197.63	NaN	NaN	0.755269	2.30323	19.6539	1168.57	NaN
18.4218	NaN	0.605716	1.99628	19.6055	1198.75	NaN	NaN	0.755269	2.32067	19.5117	1167.78	NaN
18.4552	NaN	0.605716	1.96918	19.4717	1199.54	NaN	NaN	0.755269	2.31968	19.6649	1169.01	NaN
18.4885	NaN	0.605716	1.97803	19.5004	1202.36	NaN	NaN	0.755269	2.34817	19.7088	1169	NaN
18.5218	NaN	0.605716	1.99655	19.7626	1200.92	NaN	NaN	0.755269	2.34762	19.5077	1173.8	NaN
18.5552	NaN	0.605716	2.01785	19.5006	1205.9	NaN	NaN	0.755269	2.37553	19.8257	1172.76	NaN
18.5885	NaN	0.605716	2.02373	19.5939	1209.21	NaN	NaN	0.755269	2.35926	19.42	1177	NaN
18.6218	NaN	0.605716	2.02392	19.7594	1203.5	NaN	NaN	0.755269	2.37586	19.5515	1178.58	NaN
18.6552	NaN	0.605716	2.04774	19.6118	1213.56	NaN	NaN	0.755269	2.37643	19.5493	1180.51	NaN
18.6885	NaN	0.605716	2.05135	19.4556	1218.08	NaN	NaN	0.755269	2.40439	19.5775	1180.47	NaN
18.7218	NaN	0.605716	2.07842	19.5846	1216.87	NaN	NaN	0.755269	2.40345	19.7632	1182.78	NaN
18.7552	NaN	0.605716	2.05146	19.4527	1217.01	NaN	NaN	0.755269	2.43117	19.753	1182.19	NaN
18.7885	NaN	0.605716	2.05242	19.489	1219	NaN	NaN	0.755269	2.42925	19.7513	1182.72	NaN
18.8218	NaN	0.605716	2.10389	19.5496	1222.85	NaN	NaN	0.755269	2.43002	19.4866	1190.56	NaN
18.8552	NaN	0.605716	2.10551	19.6913	1225.68	NaN	NaN	0.755269	2.48246	19.8144	1187.08	NaN
18.8885	NaN	0.605716	2.10549	19.8798	1221.61	NaN	NaN	0.755269	2.45815	19.6022	1191.89	NaN
18.9218	NaN	0.605716	2.10606	19.7623	1222.83	NaN	NaN	0.755269	2.48618	19.5834	1189.12	NaN
18.9552	NaN	0.605716	2.13382	19.6438	1225.2	NaN	NaN	0.755269	2.48576	19.6214	1197.98	NaN
18.9885	NaN	0.605716	2.13303	19.5979	1229.79	NaN	NaN	0.755269	2.51211	19.7789	1191.47	NaN
19.0218	NaN	0.605716	2.16032	19.6347	1228.16	NaN	NaN	0.755269	2.51337	19.5459	1196.42	NaN
19.0552	NaN	0.605716	2.15179	19.685	1234	NaN	NaN	0.755269	2.51379	19.7643	1201.7	NaN
19.0885	NaN	0.605716	2.16168	19.7398	1236.7	NaN	NaN	0.755269	2.54073	19.4849	1203.79	NaN
19.1218	NaN	0.605716	2.18895	19.718	1234.55	NaN	NaN	0.755269	2.5401	19.5409	1205.51	NaN
19.1552	NaN	0.605716	2.18852	19.6529	1239.64	NaN	NaN	0.755269	2.54053	19.7092	1205.29	NaN
19.1885	NaN	0.605716	2.2155	19.6637	1240.55	NaN	NaN	0.755269	2.56656	19.4725	1210.66	NaN
19.2218	NaN	0.605716	2.19917	19.6521	1238.12	NaN	NaN	0.755269	2.58436	19.6853	1210.77	NaN
19.2552	NaN	0.605716	2.21578	19.5525	1242.7	NaN	NaN	0.755269	2.59463	19.8108	1208.27	NaN
19.2885	NaN	0.605716	2.24401	19.7527	1242.67	NaN	NaN	0.755269	2.5958	19.512	1213.41	NaN
19.3218	NaN	0.605716	2.24326	19.6222	1240.45	NaN	NaN	0.755269	2.59541	19.6179	1218.05	NaN
19.3552	NaN	0.605716	2.26973	19.5955	1248.57	NaN	NaN	0.755269	2.62263	19.7087	1215.31	NaN
19.3885	NaN	0.605716	2.26998	19.6055	1248.5	NaN	NaN	0.755269	2.64	19.7207	1217.4	NaN
19.4218	NaN	0.605716	2.29838	19.7172	1249.82	NaN	NaN	0.755269	2.65054	19.4056	1221.18	NaN
19.4552	NaN	0.605716	2.29897	19.6713	1252.43	NaN	NaN	0.755269	2.64984	19.7371	1220.63	NaN
19.4885	NaN	0.605716	2.29935	19.5746	1256.52	NaN	NaN	0.755269	2.65013	19.7921	1222.72	NaN
19.5218	NaN	0.605716	2.30035	19.7771	1254.31	NaN	NaN	0.755269	2.65647	19.5172	1226	NaN
19.5552	NaN	0.605716	2.29898	19.7398	1257.83	NaN	NaN	0.755269	2.67705	19.6713	1222.22	NaN
19.5885	NaN	0.605716	2.35304	19.8169	1258	NaN	NaN	0.755269	2.70506	19.9108	1224.91	NaN
19.6218	NaN	0.605716	2.35375	19.8351	1253.15	NaN	NaN	0.755269	2.70248	19.7926	1229.06	NaN
19.6552	NaN	0.605716	2.35451	19.6476	1262.1	NaN	NaN	0.755269	2.70492	19.6399	1229.82	NaN
19.6885	NaN	0.605716	2.37864	19.6965	1258.38	NaN	NaN	0.755269	2.73196	19.8088	1231.88	NaN
19.7218	NaN	0.605716	2.37704	19.5737	1258.69	NaN	NaN	0.755269	2.73214	19.6812	1232.96	NaN
19.7552	NaN	0.605716	2.40318	19.6358	1268	NaN	NaN	0.755269	2.73264	19.6041	1236.91	NaN
19.7885	NaN	0.605716	2.40766	19.716	1261.76	NaN	NaN	0.755269	2.73277	19.7577	1236.15	NaN
19.8218	NaN	0.605716	2.42659	19.5588	1272	NaN	NaN	0.755269	2.75914	19.6763	1242.24	NaN
19.8552	NaN	0.605716	2.43529	19.6511	1267.38	NaN	NaN	0.755269	2.78354	19.5985	1237.74	NaN
19.8885	NaN	0.605716	2.43533	19.6682	1270.77	NaN	NaN	0.755269	2.78789	19.5971	1238.29	NaN
19.9218	NaN	0.605716	2.46293	19.6585	1272.29	NaN	NaN	0.755269	2.78817	19.4696	1243.59	NaN
19.9552	NaN	0.605716	2.51182	19.5731	1276.82	NaN	NaN	0.755269	2.81426	19.8468	1246.25	NaN
19.9885	NaN	0.605716	2.51188	20.1825	1271.46	NaN	NaN	0.755269	2.87124	19.8177	1247	NaN
20.0218	NaN	0.605716	2.51193	20.2027	1268.61	NaN	NaN	0.755269	2.8713	20.529	1238.65	NaN
20.0552	NaN	0.605716	2.46827	19.973	1269.69	NaN	NaN	0.755269	2.87136	19.9953	1239.58	NaN
20.0885	NaN	0.605716	2.48466	19.9063	1270.53	NaN	NaN	0.755269	2.82676	19.9635	1242.45	NaN
20.1218	NaN	0.605716	2.514	19.8242	1271.69	NaN	NaN	0.755269	2.8444	19.9857	1243	NaN
20.1552	NaN	0.605716	2.51333	19.768	1277.12	NaN	NaN	0.755269	2.87163	19.9337	1240.54	NaN
20.1885	NaN	0.605716	2.51386	19.6717	1278	NaN	NaN	0.755269	2.84432	19.8791	1241.35	NaN
20.2218	NaN	0.605716	2.54164	19.8168	1277.13	NaN	NaN	0.755269	2.87107	19.7639	1241.64	NaN
20.2552	NaN	0.605716	2.54137	19.7351	1279.39	NaN	NaN	0.755269	2.88078	19.8625	1242.62	NaN
20.2885	NaN	0.605716	2.56855	19.5129	1288.53	NaN	NaN	0.755269	2.87888	19.7309	1248.41	NaN
20.3218	NaN	0.605716	2.59468	19.7967	1284.81	NaN	NaN	0.755269	2.89942	19.7115	1246.46	NaN
20.3552	NaN	0.605716	2.56887	19.6247	1282	NaN	NaN	0.755269	2.89784	19.6103	1250.44	NaN
20.3885	NaN	0.605716	2.59575	19.773	1283.17	NaN	NaN	0.755269	2.92705	19.7486	1252.26	NaN
20.4218	NaN	0.605716	2.59609	19.6456	1291.45	NaN	NaN	0.755269	2.95342	19.8106	1247	NaN
20.4552	NaN	0.605716	2.62437	20.1808	1283.44	NaN	NaN	0.755269	2.95493	19.5621	1257.85	NaN
20.4885	NaN	0.605716	2.62475	20.7553	1273.29	NaN	NaN	0.755269	2.95518	19.7734	1250	NaN
20.5218	NaN	0.605716	2.60239	20.3481	1279	NaN	NaN	0.755269	2.95539	19.8141	1255	NaN
20.5552	NaN	0.605716	2.65368	20.2328	1274.78	NaN	NaN	0.755269	2.98374	19.7795	1260.81	NaN
20.5885	NaN	0.605716	2.65331	20.0595	1278.82	NaN	NaN	0.755269	2.98391	19.53	1260	NaN
20.6218	NaN	0.605716	2.65456	19.8554	1280.15	NaN	NaN	0.755269	2.98438	19.7125	1261.39	NaN
20.6552	NaN	0.605716	2.68211	20.0878	1276.09	NaN	NaN	0.755269	2.98537	19.6074	1267.52	NaN
20.6885	NaN	0.631895	2.70834	19.9105	1277.76	NaN	NaN	0.755269	3.01365	19.6601	1261.61	NaN
20.7218	NaN	0.631895	2.72088	19.7206	1282.89	NaN	NaN	0.755269	3.03301	19.7647	1262.77	NaN
20.7552	NaN	0.631895	2.73658	19.9114	1283.33	NaN	NaN	0.755269	3.03906	19.8075	1268	NaN
20.7885	NaN	0.631895	2.73601	19.9327	1283	NaN	NaN	0.755269	3.05967	19.6331	1268.31	NaN
20.8218	NaN	0.657684	2.73637	19.8419	1284.54	NaN	NaN	0.755269	3.03985	19.7726	1269.71	NaN
20.8552	NaN	0.657684	2.76462	19.7817	1284.53	NaN	NaN	0.755269	3.06956	19.8106	1269.6	NaN
20.8885	NaN	0.657684	2.76382	19.6461	1288.12	NaN	NaN	0.755269	3.0678	19.6991	1272.68	NaN
20.9218	NaN	0.657684	2.79194	19.8684	1284.65	NaN	NaN	0.755269	3.09542	19.9297	1268.44	NaN
20.9552	NaN	0.657684	2.82037	19.8057	1287	NaN	NaN	0.755269	3.10903	19.6014	1273.05	NaN
20.9885	NaN	0.657684	2.81996	19.735	1292.24	NaN	NaN	0.755269	3.09531	19.8144	1272.18	NaN
21.0218	NaN	0.657684	2.84818	19.9714	1286.42	NaN	NaN	0.755269	3.10619	19.8413	1273.81	NaN
21.0552	NaN	0.657684	2.84276	19.7752	1290.35	NaN	NaN	0.755269	3.12514	19.6731	1278.3	NaN
21.0885	NaN	0.657684	2.84742	19.524	1294.58	NaN	NaN	0.755269	3.1242	19.7172	1277.89	NaN
21.1218	NaN	0.657684	2.87917	19.5672	1309.33	NaN	NaN	0.755269	3.13257	19.6714	1284.22	NaN
21.1552	NaN	0.683628	2.90267	19.5292	1293.08	NaN	NaN	0.755269	3.15222	19.8652	1275.39	NaN
21.1885	NaN	0.683628	2.90297	19.6816	1292.39	NaN	NaN	0.755269	3.15754	19.6092	1283.69	NaN
21.2218	NaN	0.683628	2.93237	19.8706	1290.77	NaN	NaN	0.755269	3.17993	19.7714	1284	NaN
21.2552	NaN	0.683628	2.93206	19.646	1303.66	NaN	NaN	0.755269	3.18097	19.798	1286.48	NaN
21.2885	NaN	0.683628	2.96048	19.6302	1306.71	NaN	NaN	0.755269	3.2087	19.9117	1284.87	NaN
21.3218	NaN	0.683628	2.96035	19.6367	1301.93	NaN	NaN	0.755269	3.18117	19.565	1284.02	NaN
21.3552	NaN	0.683628	2.98861	19.5522	1312.15	NaN	NaN	0.755269	3.20777	19.892	1286.02	NaN
21.3885	NaN	0.683628	2.99511	19.8168	1310.47	NaN	NaN	0.755269	3.20855	19.7183	1285.08	NaN
21.4218	NaN	0.683628	2.9963	19.7867	1306.14	NaN	NaN	0.755269	3.23764	19.9204	1288	NaN
21.4552	NaN	0.683628	2.99755	19.7557	1312.83	NaN	NaN	0.755269	3.26552	19.8561	1291.17	NaN
21.4885	NaN	0.683628	3.0153	19.6055	1311.02	NaN	NaN	0.755269	3.26543	19.7153	1284.21	NaN
21.5218	NaN	0.683628	3.04471	19.7294	1317.54	NaN	NaN	0.755269	3.26459	19.6789	1289.35	NaN
21.5552	NaN	0.683628	3.0581	19.7304	1315.56	NaN	NaN	0.755269	3.26356	19.8856	1292.08	NaN
21.5885	NaN	0.683628	3.071	19.8168	1317.46	NaN	NaN	0.755269	3.26438	19.6426	1292.35	NaN
21.6218	NaN	0.683628	3.10088	19.9714	1314.11	NaN	NaN	0.755269	3.29331	19.7149	1296.43	NaN
21.6552	NaN	0.683628	3.1015	20.4368	1310.24	NaN	NaN	0.755269	3.29379	19.7291	1300.04	NaN
21.6885	NaN	0.683628	3.08323	20.0304	1308.64	NaN	NaN	0.755269	3.30679	19.6042	1300.36	NaN
21.7218	NaN	0.683628	3.1086	20.1441	1308.49	NaN	NaN	0.755269	3.32024	19.9227	1299.22	NaN
21.7552	NaN	0.714969	3.13328	19.7398	1314.32	NaN	NaN	0.755269	3.32187	19.8337	1293.56	NaN
21.7885	NaN	0.714969	3.1771	19.717	1318.81	NaN	NaN	0.755269	3.33152	19.5722	1302.91	NaN
21.8218	NaN	0.714969	3.1559	19.7328	1312.75	NaN	NaN	0.755269	3.34894	19.6474	1305.39	NaN
21.8552	NaN	0.714969	3.21063	19.8678	1315.88	NaN	NaN	0.755269	3.34918	19.7801	1301.65	NaN
21.8885	NaN	0.714969	3.1829	19.4908	1321.85	NaN	NaN	0.755269	3.34849	19.5883	1308.92	NaN
21.9218	NaN	0.714969	3.23867	20.0693	1317.95	NaN	NaN	0.755269	3.37722	19.569	1309.84	NaN
21.9552	NaN	0.714969	3.23948	19.8207	1320.92	NaN	NaN	0.755269	3.40206	19.8111	1311.83	NaN
21.9885	NaN	0.714969	3.2654	19.6811	1323	NaN	NaN	0.755269	3.37695	19.7364	1312.62	NaN
22.0218	NaN	0.714969	3.26743	19.8747	1318.41	NaN	NaN	0.755269	3.40594	19.6066	1310.26	NaN
22.0552	NaN	0.714969	3.29484	19.6822	1321.58	NaN	NaN	0.755269	3.37899	19.7976	1317.61	NaN
22.0885	NaN	0.714969	3.29524	19.7709	1320.77	NaN	NaN	0.755269	3.40692	19.7568	1310.98	NaN
22.1218	NaN	0.751665	3.32247	19.6008	1328.74	NaN	NaN	0.755269	3.43461	20.0258	1308.47	NaN
22.1552	NaN	0.751665	3.32238	19.6599	1333.55	NaN	NaN	0.755269	3.43301	19.8873	1318.39	NaN
22.1885	NaN	0.751665	3.35035	19.6953	1332.33	NaN	NaN	0.755269	3.45815	19.9437	1313.41	NaN
22.2218	NaN	0.751665	3.35088	19.9438	1329.64	NaN	NaN	0.755269	3.45427	19.9188	1312.83	NaN
22.2552	NaN	0.751665	3.35021	19.7806	1334.44	NaN	NaN	0.755269	3.46137	19.651	1315.99	NaN
22.2885	NaN	0.751665	3.36401	19.6438	1332.94	NaN	NaN	0.755269	3.47016	19.6769	1315.69	NaN
22.3218	NaN	0.751665	3.40771	19.8742	1333.46	NaN	NaN	0.755269	3.49098	20.0657	1314.96	NaN
22.3552	NaN	0.751665	3.40712	19.7998	1333.54	NaN	NaN	0.755269	3.48751	19.7354	1320.74	NaN
22.3885	NaN	0.751665	3.40691	19.8214	1334.62	NaN	NaN	0.755269	3.48962	19.7129	1318	NaN
22.4218	NaN	0.751665	3.43531	19.7066	1334.96	NaN	NaN	0.755269	3.51694	19.6545	1323.47	NaN
22.4552	NaN	0.751665	3.46348	19.7398	1338.5	NaN	NaN	0.755269	3.51919	19.7567	1324	NaN
22.4885	NaN	0.751665	3.4628	19.7452	1339.61	NaN	NaN	0.755269	3.5315	19.5638	1325	NaN
22.5218	NaN	0.777434	3.49116	19.8925	1340.69	NaN	NaN	0.755269	3.53431	19.744	1324.42	NaN
22.5552	NaN	0.777434	3.49022	19.9327	1341.13	NaN	NaN	0.755269	3.54522	19.7882	1327	NaN
22.5885	NaN	0.777434	3.51435	19.7398	1339.61	NaN	NaN	0.755269	3.54648	19.8599	1323.24	NaN
22.6218	NaN	0.777434	3.51826	19.6489	1342.61	NaN	NaN	0.755269	3.57567	19.8915	1325.48	NaN
22.6552	NaN	0.777434	3.54452	19.9125	1340.09	NaN	NaN	0.755269	3.57439	19.8517	1329.3	NaN
22.6885	NaN	0.777434	3.54565	19.6835	1343.98	NaN	NaN	0.755269	3.57445	19.8482	1327.58	NaN
22.7218	NaN	0.777434	3.57355	19.95	1346.87	NaN	NaN	0.755269	3.57488	19.6893	1334.35	NaN
22.7552	NaN	0.777434	3.57472	19.6884	1348.76	NaN	NaN	0.755269	3.57522	19.6616	1333.58	NaN
22.7885	NaN	0.777434	3.60268	19.8827	1341.86	NaN	NaN	0.755269	3.62945	19.9475	1329.85	NaN
22.8218	NaN	0.777434	3.60362	19.8192	1349.35	NaN	NaN	0.755269	3.60351	19.5847	1333.01	NaN
22.8552	NaN	0.777434	3.63079	19.9665	1345	NaN	NaN	0.755269	3.62946	19.9118	1330.05	NaN
22.8885	NaN	0.804353	3.657	19.903	1348	NaN	NaN	0.755269	3.65902	19.739	1332.92	NaN
22.9218	NaN	0.804353	3.62862	19.9884	1345.17	NaN	NaN	0.755269	3.60426	19.7931	1337.79	NaN
22.9552	NaN	0.804353	3.65759	19.9133	1349.02	NaN	NaN	0.755269	3.63025	19.9081	1337.72	NaN
22.9885	NaN	0.804353	3.65789	20.099	1346.07	NaN	NaN	0.755269	3.65846	19.7759	1338	NaN
23.0218	NaN	0.804353	3.68579	20.8349	1339.8	NaN	NaN	0.755269	3.66488	19.8295	1338.93	NaN
23.0552	NaN	0.804353	3.68576	20.4828	1337.24	NaN	NaN	0.755269	3.65831	19.9728	1340.05	NaN
23.0885	NaN	0.804353	3.70023	20.076	1340.03	NaN	NaN	0.755269	3.65985	19.8471	1338.49	NaN
23.1218	NaN	0.804353	3.72701	19.9678	1338.53	NaN	NaN	0.755269	3.68849	19.8261	1342.87	NaN
23.1552	NaN	0.81249	3.74174	20.131	1338.41	NaN	NaN	0.755269	3.68629	19.7446	1342.63	NaN
23.1885	NaN	0.824221	3.74117	19.9482	1338.51	NaN	NaN	0.755269	3.71583	19.7199	1344	NaN
23.2218	NaN	0.824221	3.75142	19.7959	1342.6	NaN	NaN	0.755269	3.71517	20.0463	1341.01	NaN
23.2552	NaN	0.824221	3.77701	19.8854	1340.28	NaN	NaN	0.755269	3.7151	19.6607	1347.92	NaN
23.2885	NaN	0.824221	3.7992	20.239	1338.52	NaN	NaN	0.755269	3.71426	19.5951	1347.3	NaN
23.3218	NaN	0.861054	3.77539	19.7551	1344.17	NaN	NaN	0.755269	3.7426	19.9958	1341.74	NaN
23.3552	NaN	0.861054	3.82024	19.708	1345.83	NaN	NaN	0.755269	3.7422	19.7251	1345	NaN
23.3885	NaN	0.861054	3.82847	19.952	1345.4	NaN	NaN	0.755269	3.77177	19.5329	1349.68	NaN
23.4218	NaN	0.861054	3.85272	19.8011	1345	NaN	NaN	0.755269	3.74076	19.8357	1347.72	NaN
23.4552	NaN	0.861054	3.85378	19.7742	1345.13	NaN	NaN	0.755269	3.77047	19.7979	1350.37	NaN
23.4885	NaN	0.861054	3.87978	19.9909	1347.03	NaN	NaN	0.755269	3.79242	19.7257	1353.81	NaN
23.5218	NaN	0.861054	3.90684	19.8949	1347.95	NaN	NaN	0.755269	3.80047	19.5585	1357.49	NaN
23.5552	NaN	0.861054	3.8822	19.7219	1351.6	NaN	NaN	0.755269	3.80059	20.1136	1350	NaN
23.5885	NaN	0.861054	3.90862	20.2324	1347.46	NaN	NaN	0.755269	3.79888	19.7169	1352	NaN
23.6218	NaN	0.886979	3.90932	20.0818	1348.85	NaN	NaN	0.755269	3.80103	20.0889	1350.97	NaN
23.6552	NaN	0.886979	3.93682	19.8209	1349.37	NaN	NaN	0.755269	3.82645	19.7552	1356.05	NaN
23.6885	NaN	0.886979	3.96443	19.7962	1351.27	NaN	NaN	0.755269	3.82611	19.7277	1356.67	NaN
23.7218	NaN	0.886979	3.97271	19.8737	1347.52	NaN	NaN	0.755269	3.85364	19.9034	1355.38	NaN
23.7552	NaN	0.886979	3.99143	19.7398	1351.89	NaN	NaN	0.755269	3.85014	19.532	1362.36	NaN
23.7885	NaN	0.886979	4.01989	19.9452	1350.24	NaN	NaN	0.755269	3.85555	20.0056	1357.55	NaN
23.8218	NaN	0.886979	4.0191	19.4855	1361.37	NaN	NaN	0.755269	3.85605	19.5268	1358	NaN
23.8552	NaN	0.912846	4.01887	19.6726	1357.5	NaN	NaN	0.755269	3.88289	19.8722	1356	NaN
23.8885	NaN	0.912846	4.03162	19.6032	1356.41	NaN	NaN	0.755269	3.89277	20.0149	1355.34	NaN
23.9218	NaN	0.912846	4.04627	19.8649	1359.16	NaN	NaN	0.755269	3.90262	19.8799	1360.98	NaN
23.9552	NaN	0.912846	4.07333	19.7014	1359.45	NaN	NaN	0.755269	3.913	19.9688	1358.28	NaN
23.9885	NaN	0.912846	4.0731	19.765	1360	NaN	NaN	0.755269	3.9118	19.8789	1360.72	NaN
24.0218	NaN	0.912846	4.08391	19.6173	1366.23	NaN	NaN	0.755269	3.91266	19.5362	1366.43	NaN
24.0552	NaN	0.912846	4.13056	20.3255	1353.27	NaN	NaN	0.755269	3.94032	20.1134	1361.54	NaN
24.0885	NaN	0.912846	4.10956	19.5426	1362.85	NaN	NaN	0.755269	3.94076	19.6607	1367.88	NaN
24.1218	NaN	0.912846	4.13683	20.0568	1363.21	NaN	NaN	0.755269	3.9568	20.0582	1365	NaN
24.1552	NaN	0.912846	4.15826	19.7082	1367.48	NaN	NaN	0.755269	3.93984	19.6607	1371	NaN
24.1885	NaN	0.912846	4.1821	19.9767	1360.1	NaN	NaN	0.755269	3.96782	19.866	1365.73	NaN
24.2218	NaN	0.933473	4.18493	19.6527	1362.43	NaN	NaN	0.755269	3.96855	19.8835	1368.29	NaN
24.2552	NaN	0.933473	4.18796	19.9727	1369.59	NaN	NaN	0.755269	3.99746	19.848	1367.24	NaN
24.2885	NaN	0.933473	4.2147	19.7582	1370.86	NaN	NaN	0.755269	3.99004	19.7402	1370.77	NaN
24.3218	NaN	0.933473	4.24345	19.6469	1369.05	NaN	NaN	0.755269	3.99862	19.9692	1370.41	NaN
24.3552	NaN	0.970306	4.24228	19.6652	1369.03	NaN	NaN	0.755269	4.00264	19.7817	1370.3	NaN
24.3885	NaN	0.970306	4.24335	19.7762	1375.72	NaN	NaN	0.755269	4.02075	19.781	1376.47	NaN
24.4218	NaN	0.970306	4.24781	19.7994	1371	NaN	NaN	0.755269	4.02393	19.5633	1380.99	NaN
24.4552	NaN	0.970306	4.29728	19.8258	1375.61	NaN	NaN	0.755269	4.02661	19.9145	1368.29	NaN
24.4885	NaN	0.970306	4.31941	19.8517	1375.24	NaN	NaN	0.755269	4.05492	19.8334	1371.03	NaN
24.5218	NaN	0.970306	4.29699	19.7457	1374.07	NaN	NaN	0.755269	4.0547	19.967	1375.14	NaN
24.5552	NaN	0.970306	4.32468	19.6247	1377.6	NaN	NaN	0.755269	4.08182	19.9918	1373.28	NaN
24.5885	NaN	0.970306	4.32483	19.7016	1380	NaN	NaN	0.755269	4.07735	19.9328	1373.14	NaN
24.6218	NaN	0.970306	4.37148	19.7854	1378.1	NaN	NaN	0.755269	4.08149	19.9213	1373.46	NaN
24.6552	NaN	0.970306	4.38355	19.7783	1380.06	NaN	NaN	0.755269	4.08165	19.7009	1381	NaN
24.6885	NaN	0.970306	4.36804	19.5776	1386.09	NaN	NaN	0.755269	4.11239	20.0217	1379.27	NaN
24.7218	NaN	0.970306	4.39612	20.0684	1383.52	NaN	NaN	0.755269	4.10342	19.5709	1379.55	NaN
24.7552	NaN	0.996231	4.4254	19.6822	1382.8	NaN	NaN	0.755269	4.13716	19.9174	1379.63	NaN
24.7885	NaN	0.996231	4.42502	19.7946	1387	NaN	NaN	0.755269	4.13908	19.7161	1383.17	NaN
24.8218	NaN	0.996231	4.46393	20.084	1383.22	NaN	NaN	0.755269	4.1409	19.6634	1378.59	NaN
24.8552	NaN	0.996231	4.46531	19.8044	1387.23	NaN	NaN	0.755269	4.15184	19.7916	1382.23	NaN
24.8885	NaN	0.996231	4.46493	19.5015	1394.82	NaN	NaN	0.755269	4.18129	19.9783	1384.51	NaN
24.9218	NaN	0.996231	4.46594	20.0186	1386	NaN	NaN	0.755269	4.17902	19.7646	1384	NaN
24.9552	NaN	0.996231	4.48636	19.769	1392	NaN	NaN	0.755269	4.16638	19.9131	1387.88	NaN
24.9885	NaN	1.02192	4.49234	19.7591	1388.75	NaN	NaN	0.755269	4.15684	19.8608	1387.16	NaN
25.0218	NaN	1.02192	4.5248	19.8713	1390.7	NaN	NaN	0.755269	4.19496	19.4401	1391.47	NaN
25.0552	NaN	1.02192	4.5431	19.8475	1393	NaN	NaN	0.755269	4.22256	19.9257	1386.74	NaN
25.0885	NaN	1.02192	4.57082	19.5058	1396.32	NaN	NaN	0.755269	4.22176	19.7047	1390	NaN
25.1218	NaN	1.02192	4.5758	19.8011	1392.18	NaN	NaN	0.755269	4.22754	19.9205	1392.5	NaN
25.1552	NaN	1.02192	4.57687	19.7179	1394.97	NaN	NaN	0.755269	4.25138	19.9773	1386	NaN
25.1885	NaN	1.02192	4.60232	20.0298	1397.99	NaN	NaN	0.755269	4.25118	19.7915	1391.62	NaN
25.2218	NaN	1.02192	4.63082	19.6636	1403.73	NaN	NaN	0.755269	4.25075	19.8363	1393.84	NaN
25.2552	NaN	1.02192	4.65753	19.9617	1390.92	NaN	NaN	0.755269	4.25558	19.9728	1393.17	NaN
25.2885	NaN	1.04272	4.65518	19.6872	1402.44	NaN	NaN	0.755269	4.27932	20.2242	1394.77	NaN
25.3218	NaN	1.04272	4.6544	19.7659	1397	NaN	NaN	0.755269	4.24908	19.6217	1391.99	NaN
25.3552	NaN	1.04272	4.68652	19.9284	1399.89	NaN	NaN	0.755269	4.30649	20.0283	1387.28	NaN
25.3885	NaN	1.04272	4.68723	19.8975	1398.09	NaN	NaN	0.755269	4.31056	19.8849	1395.74	NaN
25.4218	NaN	1.04272	4.68635	20.1447	1396.92	NaN	NaN	0.755269	4.33312	19.8699	1393.36	NaN
25.4552	NaN	1.04272	4.68871	19.8373	1400.19	NaN	NaN	0.755269	4.30847	19.7023	1395	NaN
25.4885	NaN	1.07802	4.71538	20.1087	1401.25	NaN	NaN	0.755269	4.33614	20.0657	1396.31	NaN
25.5218	NaN	1.07802	4.74166	19.7725	1404	NaN	NaN	0.755269	4.33516	19.8569	1391	NaN
25.5552	NaN	1.07802	4.74213	19.5001	1411.01	NaN	NaN	0.755269	4.36311	19.6033	1397.32	NaN
25.5885	NaN	1.07802	4.77049	19.6055	1409.46	NaN	NaN	0.755269	4.35436	19.7992	1402.72	NaN
25.6218	NaN	1.07802	4.78721	19.5171	1408.44	NaN	NaN	0.755269	4.38096	19.9989	1398.63	NaN
25.6552	NaN	1.07802	4.80009	19.9786	1407.49	NaN	NaN	0.755269	4.37696	19.8229	1399	NaN
25.6885	NaN	1.07802	4.82744	19.695	1407.67	NaN	NaN	0.755269	4.3931	20.2784	1394.41	NaN
25.7218	NaN	1.07802	4.84561	19.8226	1410	NaN	NaN	0.755269	4.39458	19.6108	1405.06	NaN
25.7552	NaN	1.07802	4.87548	19.6965	1409.77	NaN	NaN	0.755269	4.40412	19.8052	1405.12	NaN
25.7885	NaN	1.07802	4.87804	19.9246	1410.46	NaN	NaN	0.755269	4.4371	19.8763	1403.39	NaN
25.8218	NaN	1.07802	4.88518	19.8905	1413.92	NaN	NaN	0.755269	4.42008	19.995	1398.37	NaN
25.8552	NaN	1.07802	4.88874	19.9832	1409.92	NaN	NaN	0.755269	4.4287	19.5957	1404.73	NaN
25.8885	NaN	1.07802	4.8872	19.7222	1415.76	NaN	NaN	0.755269	4.47356	20.2551	1402.8	NaN
25.9218	NaN	1.10402	4.90964	19.6399	1418.79	NaN	NaN	0.755269	4.45529	19.7359	1409.04	NaN
25.9552	NaN	1.10402	4.96661	20.0295	1416.99	NaN	NaN	0.755269	4.47722	19.8915	1408.43	NaN
25.9885	NaN	1.12964	5.06574	19.7821	1425.96	NaN	NaN	0.755269	4.47548	19.6607	1407	NaN
26.0218	NaN	1.12964	5.06585	20.0118	1413.27	NaN	NaN	0.755269	4.56754	20.6312	1401.51	NaN
26.0552	NaN	1.12964	5.06596	20.4555	1409	NaN	NaN	0.755269	4.56764	20.2668	1403.05	NaN
26.0885	NaN	1.12964	4.94711	19.8133	1412.82	NaN	NaN	0.755269	4.45566	20.4323	1397.04	NaN
26.1218	NaN	1.12964	4.95332	20.0066	1412.42	NaN	NaN	0.755269	4.51174	20.4551	1396.82	NaN
26.1552	NaN	1.12964	4.98107	19.7456	1419.49	NaN	NaN	0.755269	4.47936	20.0815	1402.58	NaN
26.1885	NaN	1.12964	4.99088	20.0541	1414.11	NaN	NaN	0.755269	4.48317	19.8879	1401.62	NaN
26.2218	NaN	1.12964	5.02355	19.5426	1416	NaN	NaN	0.755269	4.51158	20.0689	1401.5	NaN
26.2552	NaN	1.12964	5.01043	20.0678	1412	NaN	NaN	0.755269	4.51151	19.9421	1397.82	NaN
26.2885	NaN	1.12964	5.03991	19.9399	1419.07	NaN	NaN	0.755269	4.5109	20.0948	1398.5	NaN
26.3218	NaN	1.14084	5.03884	20.1656	1415	NaN	NaN	0.755269	4.54029	19.8204	1404.31	NaN
26.3552	NaN	1.15198	5.06733	19.4779	1420.44	NaN	NaN	0.755269	4.51026	19.7853	1403.49	NaN
26.3885	NaN	1.15198	5.09337	19.6784	1423.4	NaN	NaN	0.755269	4.55248	19.4931	1405.59	NaN
26.4218	NaN	1.15198	5.09415	19.8768	1423.11	NaN	NaN	0.755269	4.56953	19.746	1407	NaN
26.4552	NaN	1.15198	5.0666	19.8617	1422.34	NaN	NaN	0.755269	4.55501	19.9776	1401.52	NaN
26.4885	NaN	1.15198	5.13087	20.1378	1420.28	NaN	NaN	0.755269	4.57016	20.084	1404.17	NaN
26.5218	NaN	1.15198	5.12113	19.7516	1426.22	NaN	NaN	0.755269	4.57071	20.3978	1401.16	NaN
26.5552	NaN	1.1885	5.14992	20.1423	1424.82	NaN	NaN	0.755269	4.58188	19.523	1413.62	NaN
26.5885	NaN	1.18883	5.15395	19.6281	1424.48	NaN	NaN	0.755269	4.61733	19.7727	1410.35	NaN
26.6218	NaN	1.18883	5.15449	19.8643	1427.43	NaN	NaN	0.755269	4.59897	19.7816	1409.48	NaN
26.6552	NaN	1.18883	5.17868	19.6847	1436.55	NaN	NaN	0.755269	4.59871	19.741	1413.47	NaN
26.6885	NaN	1.18883	5.20998	20.3212	1421.03	NaN	NaN	0.755269	4.59933	19.7951	1415.56	NaN
26.7218	NaN	1.18883	5.20999	19.8166	1435.93	NaN	NaN	0.755269	4.6574	19.9511	1407.37	NaN
26.7552	NaN	1.18883	5.20938	19.5655	1428	NaN	NaN	0.755269	4.65746	19.9607	1413.16	NaN
26.7885	NaN	1.18883	5.2397	19.979	1431	NaN	NaN	0.755269	4.65816	19.8025	1411.86	NaN
26.8218	NaN	1.18883	5.26116	19.6719	1429.04	NaN	NaN	0.755269	4.65591	19.9191	1416.79	NaN
26.8552	NaN	1.21476	5.26486	19.6661	1434.18	NaN	NaN	0.755269	4.62758	19.8525	1414.04	NaN
26.8885	NaN	1.21485	5.26381	19.8671	1434.41	NaN	NaN	0.755269	4.65837	19.5276	1421.91	NaN
26.9218	NaN	1.21485	5.2643	19.4584	1434.93	NaN	NaN	0.755269	4.68643	19.9963	1412.95	NaN
26.9552	NaN	1.21485	5.2929	19.7613	1439.88	NaN	NaN	0.755269	4.71328	20.3089	1408.28	NaN
26.9885	NaN	1.21485	5.32097	19.7521	1436	NaN	NaN	0.755269	4.68495	19.639	1422.6	NaN
27.0218	NaN	1.21485	5.34164	19.9391	1436.01	NaN	NaN	0.755269	4.68548	19.903	1414.55	NaN
27.0552	NaN	1.21485	5.35276	20.2166	1431.15	NaN	NaN	0.755269	4.71409	19.6847	1422	NaN
27.0885	NaN	1.21485	5.36412	19.9052	1434.64	NaN	NaN	0.755269	4.73943	20.2936	1412.77	NaN
27.1218	NaN	1.24086	5.37734	20.1001	1438.74	NaN	NaN	0.755269	4.74567	19.6169	1425.98	NaN
27.1552	NaN	1.24086	5.37884	20.0596	1437.45	NaN	NaN	0.755269	4.73572	19.807	1421.67	NaN
27.1885	NaN	1.24086	5.42114	20.1937	1431.56	NaN	NaN	0.755269	4.74455	20.0103	1422.51	NaN
27.2218	NaN	1.24086	5.42343	19.8035	1438	NaN	NaN	0.755269	4.75842	19.6348	1425.31	NaN
27.2552	NaN	1.24086	5.41603	19.8312	1433.7	NaN	NaN	0.755269	4.77476	19.8337	1422.28	NaN
27.2885	NaN	1.24086	5.41304	19.6169	1445.19	NaN	NaN	0.755269	4.77356	19.7494	1420.86	NaN
27.3218	NaN	1.24086	5.4631	19.8168	1443.46	NaN	NaN	0.755269	4.80194	19.9703	1427.68	NaN
27.3552	NaN	1.24086	5.43516	19.5793	1442.11	NaN	NaN	0.755269	4.78417	20.401	1415.42	NaN
27.3885	NaN	1.26123	5.4914	19.849	1442.18	NaN	NaN	0.755269	4.8023	19.8762	1421.91	NaN
27.4218	NaN	1.26123	5.517	19.7591	1451.27	NaN	NaN	0.755269	4.82195	19.8405	1423.77	NaN
27.4552	NaN	1.26123	5.51862	19.5658	1449.91	NaN	NaN	0.755269	4.82308	19.6051	1434.16	NaN
27.4885	NaN	1.26123	5.5188	19.7372	1450.91	NaN	NaN	0.780941	4.83667	20.162	1420.15	NaN
27.5218	NaN	1.29761	5.51817	20.084	1441.01	NaN	NaN	0.780941	4.8291	19.9108	1426.26	NaN
27.5552	NaN	1.29761	5.54713	19.6952	1456	NaN	NaN	0.780941	4.82912	19.6636	1425.75	NaN
27.5885	NaN	1.29761	5.57523	20.0637	1443.38	NaN	NaN	0.780941	4.85868	19.7546	1426	NaN
27.6218	NaN	1.29761	5.57898	19.894	1454.12	NaN	NaN	0.780941	4.85734	20.053	1428.86	NaN
27.6552	NaN	1.29761	5.57592	19.6253	1454.82	NaN	NaN	0.780941	4.88764	19.896	1430.96	NaN
27.6885	NaN	1.29761	5.60559	19.9717	1450.58	NaN	NaN	0.780941	4.85627	19.4706	1425.07	NaN
27.7218	NaN	1.29761	5.62807	20.257	1451.77	NaN	NaN	0.780941	4.85926	20.1796	1429.68	NaN
27.7552	NaN	1.29761	5.62639	19.6978	1450.81	NaN	NaN	0.780941	4.88715	19.8803	1427.08	NaN
27.7885	NaN	1.29761	5.64158	20.1983	1453.03	NaN	NaN	0.806983	4.88654	19.8969	1435.72	NaN
27.8218	NaN	1.29761	5.66174	20.2845	1447.68	NaN	NaN	0.806983	4.91438	19.8258	1437.41	NaN
27.8552	NaN	1.32344	5.64763	19.8911	1452.29	NaN	NaN	0.806983	4.89333	19.8097	1437.27	NaN
27.8885	NaN	1.32344	5.66038	19.879	1456.46	NaN	NaN	0.806983	4.91432	19.7599	1436.39	NaN
27.9218	NaN	1.32344	5.6731	19.539	1459.13	NaN	NaN	0.806983	4.94321	20.2665	1431.66	NaN
27.9552	NaN	1.32344	5.71698	20.1424	1450.49	NaN	NaN	0.806983	4.94327	19.8698	1434	NaN
27.9885	NaN	1.32344	5.70042	19.9556	1453.39	NaN	NaN	0.806983	4.96136	19.779	1436.42	NaN
28.0218	NaN	1.32344	5.74586	19.9199	1454.04	NaN	NaN	0.806983	4.94462	19.9017	1433.42	NaN
28.0552	NaN	1.32344	5.72006	19.6599	1454.43	NaN	NaN	0.806983	4.94301	19.8523	1437	NaN
28.0885	NaN	1.34224	5.75333	19.9554	1456.05	NaN	NaN	0.806983	4.95685	19.6568	1441	NaN
28.1218	NaN	1.34224	5.77415	19.8511	1459.68	NaN	NaN	0.806983	4.97142	19.5566	1438.63	NaN
28.1552	NaN	1.34224	5.77223	19.9014	1462.86	NaN	NaN	0.806983	4.97335	19.7615	1437.01	NaN
28.1885	NaN	1.34224	5.77298	20.0295	1455.4	NaN	NaN	0.806983	4.99217	19.8964	1441.69	NaN
28.2218	NaN	1.34224	5.80379	19.9975	1459.42	NaN	NaN	0.832908	5.00119	19.8226	1436.91	NaN
28.2552	NaN	1.34224	5.83003	20.0523	1457.35	NaN	NaN	0.832908	5.00168	19.8441	1440.54	NaN
28.2885	NaN	1.34342	5.83173	19.5688	1466.83	NaN	NaN	0.832908	5.03082	19.4766	1444.77	NaN
28.3218	NaN	1.37048	5.82984	19.8708	1464.02	NaN	NaN	0.832908	5.05321	20.0185	1441.18	NaN
28.3552	NaN	1.37048	5.8608	20.061	1467.09	NaN	NaN	0.832908	5.0305	19.8722	1442.17	NaN
28.3885	NaN	1.37048	5.8607	19.6937	1464.2	NaN	NaN	0.832908	5.03013	19.4299	1445.61	NaN
28.4218	NaN	1.37048	5.86216	19.7023	1465.68	NaN	NaN	0.832908	5.02906	19.6837	1443.05	NaN
28.4552	NaN	1.40737	5.8852	19.7488	1467.42	NaN	NaN	0.832908	5.05651	20.0656	1449.93	NaN
28.4885	NaN	1.40737	5.91507	20.064	1463.78	NaN	NaN	0.832908	5.05694	20.6143	1436.15	NaN
28.5218	NaN	1.40737	5.91358	19.7291	1472.78	NaN	NaN	0.832908	5.05903	19.8841	1449	NaN
28.5552	NaN	1.40737	5.91265	20.0446	1466.77	NaN	NaN	0.832908	5.05895	19.9587	1444.52	NaN
28.5885	NaN	1.40737	5.91637	19.8229	1469.64	NaN	NaN	0.832908	5.06089	19.5143	1445.69	NaN
28.6218	NaN	1.40737	5.97182	19.9986	1467.6	NaN	NaN	0.832908	5.0898	20.0798	1448	NaN
28.6552	NaN	1.40737	5.94452	19.4511	1471.68	NaN	NaN	0.832908	5.11717	20.0075	1442.75	NaN
28.6885	NaN	1.40737	6.00155	20.1945	1471.03	NaN	NaN	0.864521	5.08809	19.4851	1451.48	NaN
28.7218	NaN	1.40737	6.00081	19.9727	1467.97	NaN	NaN	0.864521	5.1334	20.1105	1442.68	NaN
28.7552	NaN	1.40737	5.99996	19.7395	1478.23	NaN	NaN	0.864521	5.0972	20.2538	1444.74	NaN
28.7885	NaN	1.40737	5.9992	19.7288	1474.82	NaN	NaN	0.864521	5.11552	19.7698	1448.48	NaN
28.8218	NaN	1.43355	5.99794	19.5864	1475.66	NaN	NaN	0.864521	5.14384	19.7647	1448.41	NaN
28.8552	NaN	1.43355	6.02653	19.7949	1474.69	NaN	NaN	0.864521	5.14393	19.671	1450.03	NaN
28.8885	NaN	1.43355	6.04827	20.0255	1474.28	NaN	NaN	0.864521	5.17366	20.0119	1445.67	NaN
28.9218	NaN	1.43355	6.00497	19.764	1474.84	NaN	NaN	0.864521	5.16138	20.0965	1451.4	NaN
28.9552	NaN	1.43355	6.05778	19.5898	1474.45	NaN	NaN	0.864521	5.17059	19.9728	1450.27	NaN
28.9885	NaN	1.45921	6.05946	20.1449	1477.47	NaN	NaN	0.864521	5.20202	19.8915	1450.6	NaN
29.0218	NaN	1.45973	6.08161	20.0313	1476.37	NaN	NaN	0.864521	5.20375	20.1025	1444.72	NaN
29.0552	NaN	1.45973	6.08798	19.6417	1484.61	NaN	NaN	0.864521	5.17338	19.8137	1449	NaN
29.0885	NaN	1.45973	6.14296	20.4592	1467	NaN	NaN	0.864521	5.19776	19.5162	1450.37	NaN
29.1218	NaN	1.45973	6.11228	19.6093	1473.9	NaN	NaN	0.901431	5.19979	20.2013	1451.04	NaN
29.1552	NaN	1.45973	6.14325	19.7656	1480.91	NaN	NaN	0.901431	5.22782	19.8632	1449	NaN
29.1885	NaN	1.45973	6.16809	20.1018	1475.72	NaN	NaN	0.901431	5.22927	19.5641	1453	NaN
29.2218	NaN	1.45973	6.14936	19.5863	1479.37	NaN	NaN	0.901431	5.25624	19.7565	1452.01	NaN
29.2552	NaN	1.45973	6.20324	20.1669	1480.4	NaN	NaN	0.901431	5.22994	19.9698	1452.25	NaN
29.2885	NaN	1.47973	6.19063	19.6037	1481.72	NaN	NaN	0.901431	5.25653	19.9585	1458.73	NaN
29.3218	NaN	1.47973	6.19801	20.0357	1480.26	NaN	NaN	0.901431	5.25999	19.766	1455.77	NaN
29.3552	NaN	1.47973	6.19778	19.9742	1485.5	NaN	NaN	0.901431	5.26055	19.7276	1460.98	NaN
29.3885	NaN	1.47973	6.19623	19.9005	1476.83	NaN	NaN	0.901431	5.2886	20.1863	1457.78	NaN
29.4218	NaN	1.47973	6.22534	19.9938	1482.68	NaN	NaN	0.901431	5.2638	19.9085	1455.3	NaN
29.4552	NaN	1.47973	6.2369	19.9837	1479.74	NaN	NaN	0.901431	5.26725	19.7747	1461.06	NaN
29.4885	NaN	1.47973	6.25565	19.9934	1482.58	NaN	NaN	0.901431	5.31676	20.1204	1457.93	NaN
29.5218	NaN	1.51655	6.23677	19.9528	1484.96	NaN	NaN	0.901431	5.28968	19.9032	1458	NaN
29.5552	NaN	1.51655	6.25515	20.0031	1484.23	NaN	NaN	0.901431	5.28928	19.8378	1455.03	NaN
29.5885	NaN	1.51655	6.28244	19.8287	1484	NaN	NaN	0.901431	5.30492	20.0921	1458.17	NaN
29.6218	NaN	1.51655	6.2821	19.684	1489.36	NaN	NaN	0.901431	5.31765	20.4287	1455.24	NaN
29.6552	NaN	1.51655	6.32177	19.9972	1484.98	NaN	NaN	0.901431	5.3323	20.0821	1455.42	NaN
29.6885	NaN	1.51655	6.31221	19.6412	1490.86	NaN	NaN	0.901431	5.34754	19.6733	1461.89	NaN
29.7218	NaN	1.54261	6.31106	19.9714	1489.27	NaN	NaN	0.901431	5.34567	20.0861	1458.57	NaN
29.7552	NaN	1.54261	6.31295	19.529	1493.22	NaN	NaN	0.901431	5.34477	19.9934	1458.79	NaN
29.7885	NaN	1.54261	6.34128	20.0394	1490.49	NaN	NaN	0.927512	5.32721	19.6389	1466	NaN
29.8218	NaN	1.54261	6.36428	20.1483	1482.45	NaN	NaN	0.927512	5.37487	20.0955	1457.9	NaN
29.8552	NaN	1.54261	6.3675	19.8955	1488.92	NaN	NaN	0.927512	5.37913	19.974	1460.2	NaN
29.8885	NaN	1.54261	6.36929	19.853	1494.67	NaN	NaN	0.927512	5.37218	19.5989	1462.31	NaN
29.9218	NaN	1.54261	6.39661	20.1462	1488	NaN	NaN	0.927512	5.40101	19.8059	1462.56	NaN
29.9552	NaN	1.54261	6.37149	20.3601	1486.91	NaN	NaN	0.927512	5.39413	19.9981	1460.84	NaN
29.9885	NaN	1.54261	6.42378	20.245	1487	NaN	NaN	0.927512	5.42807	19.8893	1466.34	NaN
30.0218	NaN	1.56838	6.42173	20.158	1488.12	NaN	NaN	0.927512	5.43092	19.9508	1464.93	NaN
30.0552	NaN	1.56838	6.42419	19.9627	1492.16	NaN	NaN	0.927512	5.40358	19.7523	1469.82	NaN
30.0885	NaN	1.56838	6.45176	19.6322	1490.8	NaN	NaN	0.927512	5.40113	19.9091	1464.07	NaN
30.1218	NaN	1.56838	6.47189	19.858	1488.27	NaN	NaN	0.927512	5.43355	19.5741	1471.61	NaN
30.1552	NaN	1.56838	6.47059	20.1736	1487.59	NaN	NaN	0.953301	5.45873	19.979	1468.89	NaN
30.1885	NaN	1.56838	6.46127	19.7719	1489.33	NaN	NaN	0.953301	5.45804	19.8747	1471.99	NaN
30.2218	NaN	1.56838	6.47976	20.1673	1492	NaN	NaN	0.953301	5.46139	20.2023	1464.02	NaN
30.2552	NaN	1.58899	6.50678	19.1815	1499.14	NaN	NaN	0.953301	5.45305	20.0029	1466.48	NaN
30.2885	NaN	1.58899	6.52197	20.2345	1492.28	NaN	NaN	0.953301	5.45165	20.3074	1465	NaN
30.3218	NaN	1.58899	6.49301	19.6897	1496.87	NaN	NaN	0.953301	5.46183	20.0075	1469	NaN
30.3552	NaN	1.58899	6.52279	19.7868	1500.11	NaN	NaN	0.953301	5.49036	20.0087	1465.37	NaN
30.3885	NaN	1.6256	6.53688	19.994	1493.79	NaN	NaN	0.953301	5.49042	20.2258	1459.59	NaN
30.4218	NaN	1.6256	6.53774	19.6816	1503.72	NaN	NaN	0.953301	5.48855	19.8529	1470.36	NaN
30.4552	NaN	1.6256	6.59481	20.2159	1493.18	NaN	NaN	0.953301	5.48359	19.8722	1470.5	NaN
30.4885	NaN	1.6256	6.56592	19.9327	1502.54	NaN	NaN	0.962746	5.51544	19.9436	1466.23	NaN
30.5218	NaN	1.6256	6.56623	20.0204	1495.94	NaN	NaN	0.973773	5.51714	20.084	1471.84	NaN
30.5552	NaN	1.6256	6.59437	20.018	1491.82	NaN	NaN	0.973773	5.53472	19.2198	1474.47	NaN
30.5885	NaN	1.6256	6.59262	20.0637	1497.38	NaN	NaN	0.973773	5.5261	19.5888	1476.93	NaN
30.6218	NaN	1.6256	6.59373	19.9425	1499.08	NaN	NaN	0.973773	5.5472	19.6659	1475.46	NaN
30.6552	NaN	1.6256	6.62079	20.0111	1496.38	NaN	NaN	0.973773	5.56804	19.7828	1469.35	NaN
30.6885	NaN	1.65143	6.61984	19.7783	1497.99	NaN	NaN	1.01043	5.55039	20.2873	1474.09	NaN
30.7218	NaN	1.65184	6.64922	20.1825	1491.25	NaN	NaN	1.01043	5.59755	20.1107	1473.46	NaN
30.7552	NaN	1.65184	6.64925	19.8713	1492.92	NaN	NaN	1.01043	5.59602	20.124	1468.26	NaN
30.7885	NaN	1.65184	6.64698	19.8353	1498.12	NaN	NaN	1.01043	5.54511	19.6819	1473.52	NaN
30.8218	NaN	1.65184	6.65363	19.9552	1492.81	NaN	NaN	1.01043	5.5992	19.9838	1473.16	NaN
30.8552	NaN	1.65184	6.70067	20.4002	1494	NaN	NaN	1.01043	5.62878	20.2204	1470.06	NaN
30.8885	NaN	1.67168	6.66696	19.9968	1500.92	NaN	NaN	1.01043	5.60081	19.9697	1475.83	NaN
30.9218	NaN	1.678	6.70304	20.071	1495.02	NaN	NaN	1.01043	5.60406	19.8435	1476.31	NaN
30.9552	NaN	1.678	6.70264	20.0215	1500.96	NaN	NaN	1.01043	5.6014	19.8793	1479.68	NaN
30.9885	NaN	1.678	6.69357	19.9908	1499	NaN	NaN	1.01043	5.60691	20.2163	1476.37	NaN
31.0218	NaN	1.678	6.70551	19.8191	1501.68	NaN	NaN	1.01043	5.6604	20.4215	1474.22	NaN
31.0552	NaN	1.678	6.73336	19.7212	1500.05	NaN	NaN	1.01043	5.63033	19.624	1483.61	NaN
31.0885	NaN	1.678	6.74881	19.9444	1498.19	NaN	NaN	1.03612	5.6479	19.6901	1483.35	NaN
31.1218	NaN	1.6865	6.7343	19.6711	1507.26	NaN	NaN	1.03626	5.64683	19.9606	1481.42	NaN
31.1552	NaN	1.69824	6.74293	19.926	1502.86	NaN	NaN	1.03626	5.65706	20.0632	1479.74	NaN
31.1885	NaN	1.69824	6.77369	19.6764	1508	NaN	NaN	1.03626	5.65771	19.9148	1482.53	NaN
31.2218	NaN	1.69824	6.7662	19.4296	1506.05	NaN	NaN	1.03626	5.65963	19.9621	1480.24	NaN
31.2552	NaN	1.69824	6.76647	20.1552	1504.23	NaN	NaN	1.03626	5.68785	19.3864	1484.26	NaN
31.2885	NaN	1.73488	6.78774	20.1819	1500.73	NaN	NaN	1.03626	5.65979	19.8508	1480.48	NaN
31.3218	NaN	1.73488	6.82157	20.3109	1501.15	NaN	NaN	1.03626	5.68817	20.0333	1481.33	NaN
31.3552	NaN	1.73488	6.81484	19.5497	1508.16	NaN	NaN	1.06253	5.68743	19.7376	1482.27	NaN
31.3885	NaN	1.73488	6.81571	19.8953	1505.17	NaN	NaN	1.06253	5.71495	20.3343	1475.43	NaN
31.4218	NaN	1.76053	6.75943	21.7535	1497.91	NaN	NaN	1.06253	5.7052	21.0474	1472.61	NaN
31.4552	NaN	1.76053	6.44458	23.5338	1443.93	NaN	NaN	1.06253	5.63125	23.0153	1425.55	NaN
31.4885	NaN	1.76053	6.6998	22.1591	1449.53	NaN	NaN	1.08302	5.68581	21.9832	1430.18	NaN
31.5218	NaN	1.76053	6.81707	21.9709	1438.87	NaN	NaN	1.08302	5.74327	21.3905	1423.95	NaN
31.5552	NaN	1.76053	6.81609	20.5559	1444.84	NaN	NaN	1.11976	5.7715	21.0743	1420.13	NaN
31.5885	NaN	1.76053	6.84833	20.6673	1440.2	NaN	NaN	1.11976	5.74246	20.1469	1436.97	NaN
31.6218	NaN	1.76053	6.8484	20.2974	1443.25	NaN	NaN	1.11976	5.71514	20.0511	1429.87	NaN
31.6552	NaN	1.76053	6.86709	20.0598	1444	NaN	NaN	1.11976	5.71336	19.9337	1425.91	NaN
31.6885	NaN	1.76053	6.84635	19.829	1446.2	NaN	NaN	1.11976	5.74202	19.6008	1432.74	NaN
31.7218	NaN	1.76053	6.84766	19.7884	1446.93	NaN	NaN	1.11976	5.74881	19.9898	1437	NaN
31.7552	NaN	1.76053	6.87507	19.8709	1452.41	NaN	NaN	1.11976	5.79277	19.8713	1433.57	NaN
31.7885	NaN	1.77457	6.88624	19.7956	1454.45	NaN	NaN	1.11976	5.77016	19.8123	1434.26	NaN
31.8218	NaN	1.78643	6.91445	19.6051	1452.49	NaN	NaN	1.11976	5.76164	19.9097	1434.17	NaN
31.8552	NaN	1.78643	6.94246	20.2787	1454.47	NaN	NaN	1.14576	5.80496	20.0713	1433.97	NaN
31.8885	NaN	1.78643	6.90036	20.0304	1452.26	NaN	NaN	1.14576	5.81489	19.4409	1440.48	NaN
31.9218	NaN	1.78643	6.90209	19.7703	1458.6	NaN	NaN	1.14576	5.84043	20.2109	1437.75	NaN
31.9552	NaN	1.78643	6.92562	20.0878	1451.8	NaN	NaN	1.14576	5.8004	19.5654	1442	NaN
31.9885	NaN	1.78643	6.92622	19.6873	1461.37	NaN	NaN	1.14576	5.82662	20.472	1429.99	NaN
32.0218	NaN	1.80749	6.94704	19.7995	1458.62	NaN	NaN	1.17188	5.82558	19.8162	1436.15	NaN
32.0552	NaN	1.80749	6.95398	20.1433	1455.79	NaN	NaN	1.17188	5.85546	19.9614	1437.2	NaN
32.0885	NaN	1.80749	6.93274	19.5847	1461.07	NaN	NaN	1.17188	5.85527	19.917	1434	NaN
32.1218	NaN	1.84378	6.98657	20.5793	1444.78	NaN	NaN	1.19228	5.8541	20.0677	1432.9	NaN
32.1552	NaN	1.84378	6.98629	19.725	1457.45	NaN	NaN	1.19228	5.8548	20.468	1431	NaN
32.1885	NaN	1.84378	6.98274	19.6574	1452.37	NaN	NaN	1.19228	5.84987	19.6543	1434.45	NaN
32.2218	NaN	1.84378	7.03658	20.1459	1453.99	NaN	NaN	1.19228	5.88295	20.1099	1427.57	NaN
32.2552	NaN	1.84378	7.00949	19.5298	1461.83	NaN	NaN	1.19228	5.88489	20.0951	1429.3	NaN
32.2885	NaN	1.84378	7.00922	19.973	1460.4	NaN	NaN	1.19228	5.88195	19.8452	1434.98	NaN
32.3218	NaN	1.84378	6.98621	20.2291	1453.76	NaN	NaN	1.22925	5.90852	20.3237	1426.12	NaN
32.3552	NaN	1.84378	7.03991	19.7842	1459.22	NaN	NaN	1.22925	5.88106	20.0532	1431.99	NaN
32.3885	NaN	1.86996	7.04946	19.7997	1461.01	NaN	NaN	1.22925	5.90699	19.6067	1439.67	NaN
32.4218	NaN	1.86996	7.04593	20.4207	1453.74	NaN	NaN	1.22925	5.93901	19.932	1428	NaN
32.4552	NaN	1.86996	7.06645	19.6552	1466.52	NaN	NaN	1.22925	5.9355	20.1991	1434.65	NaN
32.4885	NaN	1.86996	7.06777	19.9645	1462.02	NaN	NaN	1.22925	5.94032	20.2528	1430.72	NaN
32.5218	NaN	1.86996	7.08706	20.0904	1456.51	NaN	NaN	1.22925	5.91251	19.7766	1437.96	NaN
32.5552	NaN	1.86996	7.06814	19.7045	1464.84	NaN	NaN	1.22925	5.96848	19.6277	1437.47	NaN
32.5885	NaN	1.89584	7.07971	20.0047	1462.65	NaN	NaN	1.22925	5.96858	20.1698	1431.92	NaN
32.6218	NaN	1.89584	7.10993	19.7979	1464.51	NaN	NaN	1.22925	5.97039	19.7228	1434.09	NaN
32.6552	NaN	1.89584	7.09343	20.0546	1458.29	NaN	NaN	1.25498	5.96851	19.7898	1436	NaN
32.6885	NaN	1.89584	7.12252	19.9406	1459.87	NaN	NaN	1.25498	5.96807	19.9608	1437.21	NaN
32.7218	NaN	1.89584	7.14438	20.1214	1464.09	NaN	NaN	1.25498	5.96695	19.825	1434.45	NaN
32.7552	NaN	1.89584	7.13424	20.0549	1461.76	NaN	NaN	1.25498	5.97788	19.9212	1435.96	NaN
32.7885	NaN	1.91674	7.1033	20.0801	1458.07	NaN	NaN	1.25498	5.97975	19.713	1441.37	NaN
32.8218	NaN	1.91674	7.10115	19.695	1464.78	NaN	NaN	1.25498	5.99621	19.7384	1440.18	NaN
32.8552	NaN	1.95336	7.09893	19.8161	1465.19	NaN	NaN	1.26463	5.99584	20.0603	1434.76	NaN
32.8885	NaN	1.95336	7.17937	20.1219	1464.31	NaN	NaN	1.28077	5.98602	20.104	1432.63	NaN
32.9218	NaN	1.95336	7.14971	19.9003	1465.11	NaN	NaN	1.28077	6.01925	20.1801	1436.07	NaN
32.9552	NaN	1.95336	7.15041	19.4865	1467.08	NaN	NaN	1.28077	6.0146	19.6446	1439.58	NaN
32.9885	NaN	1.95336	7.17522	19.8879	1464.21	NaN	NaN	1.28077	6.04549	20.0704	1439.32	NaN
33.0218	NaN	1.95336	7.17961	20.0098	1462.01	NaN	NaN	1.30153	5.99318	19.8258	1441.79	NaN
33.0552	NaN	1.95336	7.17736	19.7447	1460.19	NaN	NaN	1.30153	6.02531	20.0002	1434.93	NaN
33.0885	NaN	1.95336	7.18343	20.2827	1460	NaN	NaN	1.30153	6.05168	19.8915	1437.07	NaN
33.1218	NaN	1.95336	7.18259	19.9585	1464.33	NaN	NaN	1.33805	6.05424	19.9723	1442	NaN
33.1552	NaN	1.95336	7.17573	19.7022	1469.65	NaN	NaN	1.33805	6.04837	20.2006	1436.19	NaN
33.1885	NaN	1.95336	7.20911	20.0734	1462	NaN	NaN	1.33805	6.0223	19.5607	1439.92	NaN
33.2218	NaN	1.95336	7.20478	19.9248	1471.3	NaN	NaN	1.33805	6.07713	20.1412	1440.65	NaN
33.2552	NaN	1.97993	7.20735	20.0167	1465.36	NaN	NaN	1.33805	6.07807	19.8471	1446.24	NaN
33.2885	NaN	1.97993	7.22327	20.1707	1464.75	NaN	NaN	1.33805	6.07129	20.0028	1442.74	NaN
33.3218	NaN	1.97993	7.20682	20.0942	1462.45	NaN	NaN	1.33805	6.08117	20.1066	1440.34	NaN
33.3552	NaN	1.97993	7.20885	19.6438	1469.79	NaN	NaN	1.33805	6.07993	19.6835	1442.27	NaN
33.3885	NaN	1.97993	7.24991	19.8644	1467.89	NaN	NaN	1.36403	6.07857	19.8009	1445	NaN
33.4218	NaN	1.97993	7.2328	19.663	1470.89	NaN	NaN	1.36403	6.07719	20.0277	1442.89	NaN
33.4552	NaN	2.00597	7.25185	20.221	1464.03	NaN	NaN	1.36403	6.08743	19.7731	1443.71	NaN
33.4885	NaN	2.00597	7.23553	19.9908	1464	NaN	NaN	1.36403	6.1365	19.9097	1447.59	NaN
33.5218	NaN	2.00597	7.26279	20.1619	1466.81	NaN	NaN	1.36403	6.0949	19.8443	1442.07	NaN
33.5552	NaN	2.00597	7.2909	20.1336	1464.31	NaN	NaN	1.36403	6.12124	19.7208	1449.21	NaN
33.5885	NaN	2.00597	7.26404	19.6132	1479.97	NaN	NaN	1.36403	6.13325	19.7679	1450.34	NaN
33.6218	NaN	2.00597	7.26434	19.6023	1468.51	NaN	NaN	1.36403	6.13393	19.9508	1446.43	NaN
33.6552	NaN	2.00597	7.29418	19.8023	1473.63	NaN	NaN	1.36403	6.10173	19.6991	1452.07	NaN
33.6885	NaN	2.00597	7.29186	20.1994	1465.26	NaN	NaN	1.36403	6.13358	20.0305	1450.46	NaN
33.7218	NaN	2.02599	7.29002	20.1608	1468.18	NaN	NaN	1.36403	6.16318	19.838	1451.89	NaN
33.7552	NaN	2.02599	7.29013	19.817	1475.96	NaN	NaN	1.3901	6.1641	19.9688	1445.36	NaN
33.7885	NaN	2.02599	7.31705	19.9365	1470	NaN	NaN	1.3901	6.16208	19.8893	1446.29	NaN
33.8218	NaN	2.06283	7.31726	20.0567	1471.3	NaN	NaN	1.3901	6.13739	19.8657	1442.23	NaN
33.8552	NaN	2.06283	7.31931	20.222	1473.78	NaN	NaN	1.3901	6.1672	20.3056	1441.38	NaN
33.8885	NaN	2.06283	7.31986	19.7292	1474.25	NaN	NaN	1.3901	6.16589	19.6243	1454.95	NaN
33.9218	NaN	2.06283	7.34282	20.1145	1472.66	NaN	NaN	1.3901	6.19227	19.9876	1447.02	NaN
33.9552	NaN	2.06283	7.31826	20.0456	1472.17	NaN	NaN	1.41078	6.19023	20.0843	1452.84	NaN
33.9885	NaN	2.06283	7.35624	19.7783	1474.55	NaN	NaN	1.41078	6.1922	19.6207	1454.65	NaN
34.0218	NaN	2.06283	7.29981	19.7907	1473.03	NaN	NaN	1.41078	6.21589	20.1205	1448.18	NaN
34.0552	NaN	2.08867	7.35739	19.9327	1472.08	NaN	NaN	1.41078	6.18813	19.7692	1450.52	NaN
34.0885	NaN	2.08867	7.34617	19.7766	1479.28	NaN	NaN	1.44744	6.21002	19.9603	1455.79	NaN
34.1218	NaN	2.08867	7.37785	20.2629	1471	NaN	NaN	1.44744	6.22462	19.8425	1451.27	NaN
34.1552	NaN	2.08867	7.34683	19.9469	1473.79	NaN	NaN	1.44744	6.2489	20.0156	1454.17	NaN
34.1885	NaN	2.08867	7.39024	19.664	1477	NaN	NaN	1.44744	6.2296	19.9688	1450.99	NaN
34.2218	NaN	2.08867	7.37323	20.0737	1469.7	NaN	NaN	1.44744	6.23991	19.6138	1452.77	NaN
34.2552	NaN	2.08867	7.35395	19.7372	1478.26	NaN	NaN	1.44744	6.25671	19.7183	1457.2	NaN
34.2885	NaN	2.11475	7.39956	20.0232	1473.01	NaN	NaN	1.44744	6.27483	19.8983	1454.13	NaN
34.3218	NaN	2.11503	7.38185	19.7236	1472	NaN	NaN	1.44744	6.24464	19.87	1454.47	NaN
34.3552	NaN	2.11503	7.39516	19.8176	1472.96	NaN	NaN	1.44744	6.2445	19.4425	1460.71	NaN
34.3885	NaN	2.11503	7.42646	20.2595	1469.37	NaN	NaN	1.45696	6.26331	19.8673	1455.39	NaN
34.4218	NaN	2.11503	7.43045	19.98	1473.3	NaN	NaN	1.47336	6.29369	19.9943	1455.01	NaN
34.4552	NaN	2.11503	7.40108	20.0741	1475	NaN	NaN	1.47336	6.30289	19.9191	1456.29	NaN
34.4885	NaN	2.13525	7.42945	19.7487	1478.1	NaN	NaN	1.47336	6.30443	19.7942	1460.62	NaN
34.5218	NaN	2.13525	7.42962	19.9724	1479.98	NaN	NaN	1.47336	6.27725	19.302	1463.59	NaN
34.5552	NaN	2.13525	7.42968	19.7217	1478.85	NaN	NaN	1.47336	6.30296	20.0267	1455.66	NaN
34.5885	NaN	2.13525	7.42768	19.6771	1473.67	NaN	NaN	1.50005	6.30404	19.7516	1460.12	NaN
34.6218	NaN	2.13525	7.43048	19.8645	1477.11	NaN	NaN	1.50005	6.36199	20.2308	1456.6	NaN
34.6552	NaN	2.13525	7.46393	19.925	1475.6	NaN	NaN	1.50005	6.33273	19.5939	1463.88	NaN
34.6885	NaN	2.13525	7.46165	20.0256	1470.6	NaN	NaN	1.50005	6.36107	19.7944	1457.03	NaN
34.7218	NaN	2.17208	7.45796	19.9999	1476.28	NaN	NaN	1.50005	6.33097	20.3882	1458.06	NaN
34.7552	NaN	2.17208	7.48378	20.0606	1475.72	NaN	NaN	1.50005	6.33296	19.7422	1458.38	NaN
34.7885	NaN	2.17208	7.48546	20.0071	1472.26	NaN	NaN	1.50005	6.36679	20.3271	1455.36	NaN
34.8218	NaN	2.17208	7.48564	19.9628	1475.92	NaN	NaN	1.50005	6.39146	19.863	1453.7	NaN
34.8552	NaN	2.17208	7.48428	19.9956	1474.75	NaN	NaN	1.52003	6.38741	19.767	1460.54	NaN
34.8885	NaN	2.17208	7.51524	20.0115	1479.46	NaN	NaN	1.52003	6.38266	19.8122	1467.44	NaN
34.9218	NaN	2.17208	7.52833	20.1762	1474.02	NaN	NaN	1.52003	6.38922	19.9223	1457.03	NaN
34.9552	NaN	2.17208	7.51467	19.6859	1481.37	NaN	NaN	1.52003	6.40109	20.0876	1458.74	NaN
34.9885	NaN	2.17208	7.54233	19.8471	1480.04	NaN	NaN	1.52003	6.41865	19.8588	1465.15	NaN
35.0218	NaN	2.17208	7.54318	19.9408	1480.04	NaN	NaN	1.52003	6.41727	19.7748	1465.18	NaN
35.0552	NaN	2.17208	7.56318	19.8301	1481.07	NaN	NaN	1.55659	6.41454	20.0458	1461.01	NaN
35.0885	NaN	2.19824	7.58861	20.0899	1476.26	NaN	NaN	1.55659	6.43256	20.1093	1460.1	NaN
35.1218	NaN	2.19824	7.54886	19.9373	1481.31	NaN	NaN	1.55659	6.4557	19.6887	1463.12	NaN
35.1552	NaN	2.19824	7.56709	20.0371	1478.16	NaN	NaN	1.55659	6.47357	20.039	1461	NaN
35.1885	NaN	2.19824	7.57354	19.5233	1480.19	NaN	NaN	1.55659	6.47476	20.0334	1462.33	NaN
35.2218	NaN	2.22328	7.56819	20.4503	1470.22	NaN	NaN	1.55659	6.47461	20.1319	1457.7	NaN
35.2552	NaN	2.22387	7.56718	19.6396	1483.64	NaN	NaN	1.55659	6.47407	19.7001	1464.03	NaN
35.2885	NaN	2.22387	7.59413	20.0678	1474.01	NaN	NaN	1.55659	6.50256	20.1604	1458.62	NaN
35.3218	NaN	2.22387	7.59545	19.8528	1478.27	NaN	NaN	1.55659	6.50352	20.0447	1466.39	NaN
35.3552	NaN	2.22387	7.59263	19.9728	1476.5	NaN	NaN	1.55659	6.50588	19.913	1464	NaN
35.3885	NaN	2.22387	7.59702	19.8987	1476.6	NaN	NaN	1.55659	6.53096	19.9762	1468.74	NaN
35.4218	NaN	2.22387	7.62356	20.0617	1481.17	NaN	NaN	1.55659	6.53034	19.7975	1469.91	NaN
35.4552	NaN	2.2445	7.62221	20.0466	1479.35	NaN	NaN	1.58279	6.52614	20.1053	1460.88	NaN
35.4885	NaN	2.2445	7.62306	20.1512	1480	NaN	NaN	1.58279	6.52896	19.9202	1464.37	NaN
35.5218	NaN	2.28123	7.65863	19.755	1481.08	NaN	NaN	1.58279	6.55845	19.7096	1467.79	NaN
35.5552	NaN	2.28123	7.64114	19.6186	1483.32	NaN	NaN	1.58279	6.55695	19.6503	1468.15	NaN
35.5885	NaN	2.28123	7.66964	20.1851	1479.14	NaN	NaN	1.58279	6.56302	19.6829	1467.61	NaN
35.6218	NaN	2.28123	7.65132	19.9772	1482.29	NaN	NaN	1.58279	6.55866	19.9089	1464.35	NaN
35.6552	NaN	2.28123	7.68164	20.1226	1478.13	NaN	NaN	1.58279	6.58656	20.2594	1465	NaN
35.6885	NaN	2.28123	7.66686	20.0293	1479.49	NaN	NaN	1.60899	6.58662	19.5052	1470.14	NaN
35.7218	NaN	2.28123	7.67839	20.2738	1476.55	NaN	NaN	1.60899	6.58765	19.8755	1461.64	NaN
35.7552	NaN	2.28123	7.69236	20.0823	1484.59	NaN	NaN	1.60899	6.61534	19.6219	1471.16	NaN
35.7885	NaN	2.28123	7.68108	19.7014	1485.17	NaN	NaN	1.60899	6.62968	19.8743	1468	NaN
35.8218	NaN	2.28123	7.68041	19.9908	1480.97	NaN	NaN	1.60899	6.6455	20.1318	1467.54	NaN
35.8552	NaN	2.30708	7.71396	20.1543	1476.87	NaN	NaN	1.60899	6.64371	20.3589	1465.52	NaN
35.8885	NaN	2.30708	7.69961	19.9141	1487.23	NaN	NaN	1.60899	6.63109	19.6546	1469.56	NaN
35.9218	NaN	2.30708	7.70649	19.9283	1481.45	NaN	NaN	1.60899	6.64427	19.7408	1471.17	NaN
35.9552	NaN	2.30708	7.7055	19.8805	1480.65	NaN	NaN	1.62929	6.67083	20.1313	1463.44	NaN
35.9885	NaN	2.30708	7.73866	19.8505	1482.25	NaN	NaN	1.62929	6.6702	19.9254	1469.69	NaN
36.0218	NaN	2.30708	7.74024	19.9197	1485	NaN	NaN	1.62929	6.6696	19.9013	1471	NaN
36.0552	NaN	2.30708	7.73741	20.0832	1481.24	NaN	NaN	1.62929	6.70049	20.3847	1468.64	NaN
36.0885	NaN	2.30708	7.76512	20.1259	1478	NaN	NaN	1.62929	6.70303	20.1586	1470.22	NaN
36.1218	NaN	2.33324	7.76339	19.4234	1485.69	NaN	NaN	1.66588	6.67448	19.7401	1473.73	NaN
36.1552	NaN	2.33324	7.79273	20.4763	1484.28	NaN	NaN	1.6662	6.69915	19.72	1473.54	NaN
36.1885	NaN	2.33324	7.79463	20.0917	1489.35	NaN	NaN	1.6662	6.7569	20.1618	1466.83	NaN
36.2218	NaN	2.33324	7.79792	19.8395	1484.52	NaN	NaN	1.6662	6.78373	20.2576	1466	NaN
36.2552	NaN	2.33324	7.79177	19.9293	1484.23	NaN	NaN	1.6662	6.72303	19.8892	1470.04	NaN
36.2885	NaN	2.35375	7.81089	19.462	1487.78	NaN	NaN	1.6662	6.75398	20.4504	1466.94	NaN
36.3218	NaN	2.35375	7.81717	20.2213	1484	NaN	NaN	1.6662	6.75831	20.2059	1474.5	NaN
36.3552	NaN	2.35375	7.81596	20.1466	1481.66	NaN	NaN	1.6662	6.75737	20.3617	1471.55	NaN
36.3885	NaN	2.35375	7.84479	20.2628	1481.37	NaN	NaN	1.6662	6.80945	20.0355	1468.26	NaN
36.4218	NaN	2.35375	7.84591	20.3801	1484.41	NaN	NaN	1.69236	6.804	19.7584	1477	NaN
36.4552	NaN	2.35375	7.83464	19.7993	1483.91	NaN	NaN	1.69236	6.81396	19.8285	1473.46	NaN
36.4885	NaN	2.37198	7.85999	19.9426	1487.01	NaN	NaN	1.69236	6.81958	19.9434	1468.37	NaN
36.5218	NaN	2.39084	7.86029	19.832	1488.58	NaN	NaN	1.69236	6.83866	19.8341	1471.32	NaN
36.5552	NaN	2.39084	7.86089	19.5048	1494.3	NaN	NaN	1.69236	6.86852	19.7099	1473.96	NaN
36.5885	NaN	2.39084	7.87197	20.081	1483.17	NaN	NaN	1.69236	6.84011	19.8697	1468.59	NaN
36.6218	NaN	2.39084	7.88692	19.8581	1488.71	NaN	NaN	1.71865	6.85568	19.8584	1473.82	NaN
36.6552	NaN	2.39084	7.90311	19.9459	1486.41	NaN	NaN	1.71865	6.85482	19.7953	1474.47	NaN
36.6885	NaN	2.39084	7.92178	19.8916	1482.69	NaN	NaN	1.71865	6.88085	20.0838	1470.53	NaN
36.7218	NaN	2.39084	7.90806	20.4838	1484.99	NaN	NaN	1.71865	6.86643	20.0851	1474.39	NaN
36.7552	NaN	2.39084	7.90506	19.5215	1489	NaN	NaN	1.71865	6.89507	19.6224	1478.73	NaN
36.7885	NaN	2.41626	7.92867	20.0981	1490.37	NaN	NaN	1.71865	6.87049	19.7825	1473.06	NaN
36.8218	NaN	2.41661	7.93059	19.9675	1487.7	NaN	NaN	1.73854	6.89596	19.9577	1469.29	NaN
36.8552	NaN	2.41661	7.93254	20.0751	1486.93	NaN	NaN	1.73854	6.92437	19.8825	1470.26	NaN
36.8885	NaN	2.41661	7.93095	19.6466	1487.1	NaN	NaN	1.73854	6.92711	19.3975	1482.6	NaN
36.9218	NaN	2.41661	7.98596	20.0947	1484.79	NaN	NaN	1.77525	6.94468	19.7509	1475.05	NaN
36.9552	NaN	2.41661	7.95907	19.8025	1489.08	NaN	NaN	1.77525	6.95151	20.0866	1475.8	NaN
36.9885	NaN	2.41661	7.96033	19.9932	1483	NaN	NaN	1.77525	6.97878	19.8483	1479.7	NaN
37.0218	NaN	2.41661	7.98295	20.0658	1487.31	NaN	NaN	1.77525	6.98137	19.7391	1482.92	NaN
37.0552	NaN	2.41661	7.98768	19.9762	1487.75	NaN	NaN	1.77525	6.98124	19.6041	1483.96	NaN
37.0885	NaN	2.41661	7.99693	19.8754	1490.7	NaN	NaN	1.77525	7.00696	20.1045	1481.62	NaN
37.1218	NaN	2.44263	8.01911	20.0256	1490.9	NaN	NaN	1.77525	7.00794	19.6526	1477	NaN
37.1552	NaN	2.44263	8.01776	20.1207	1487	NaN	NaN	1.77525	7.03522	20.0851	1476.48	NaN
37.1885	NaN	2.44263	8.03439	19.9567	1493.61	NaN	NaN	1.77525	7.03875	19.9463	1474.08	NaN
37.2218	NaN	2.463	8.02876	19.6503	1496.99	NaN	NaN	1.77525	7.06549	19.8815	1478.22	NaN
37.2552	NaN	2.463	8.07267	20.4002	1487.5	NaN	NaN	1.77525	7.06786	20.2983	1473.2	NaN
37.2885	NaN	2.463	8.04169	19.3473	1498	NaN	NaN	1.77525	7.05847	19.7124	1482.56	NaN
37.3218	NaN	2.463	8.06879	19.6104	1490.42	NaN	NaN	1.77525	7.07669	20.1864	1477.97	NaN
37.3552	NaN	2.49976	8.07881	20.4539	1485.89	NaN	NaN	1.78965	7.09258	20.1121	1476.87	NaN
37.3885	NaN	2.49976	8.07124	19.6696	1487	NaN	NaN	1.80118	7.06627	19.5338	1482.42	NaN
37.4218	NaN	2.49976	8.0954	20.0606	1486.86	NaN	NaN	1.80118	7.09386	19.8418	1482.53	NaN
37.4552	NaN	2.49976	8.07717	19.543	1496.38	NaN	NaN	1.80118	7.09652	19.7043	1487.91	NaN
37.4885	NaN	2.49976	8.15776	19.8853	1490.04	NaN	NaN	1.80118	7.09421	20.2684	1479.7	NaN
37.5218	NaN	2.49976	8.12769	19.5711	1497	NaN	NaN	1.80118	7.15232	19.8692	1485.23	NaN
37.5552	NaN	2.49976	8.12137	20.1623	1494.1	NaN	NaN	1.80118	7.12431	20.0036	1484.05	NaN
37.5885	NaN	2.49976	8.15345	20.2185	1485.74	NaN	NaN	1.80118	7.15122	19.9648	1485.37	NaN
37.6218	NaN	2.52568	8.15228	19.8783	1491.19	NaN	NaN	1.80118	7.15523	19.9703	1487.05	NaN
37.6552	NaN	2.52568	8.21236	20.5567	1484.13	NaN	NaN	1.82724	7.18159	20.082	1485	NaN
37.6885	NaN	2.52568	8.15515	19.514	1494.9	NaN	NaN	1.82724	7.15981	19.8754	1483.58	NaN
37.7218	NaN	2.52568	8.17885	20.0473	1498.03	NaN	NaN	1.82724	7.2097	20.1065	1486.96	NaN
37.7552	NaN	2.52568	8.2074	19.945	1495	NaN	NaN	1.82724	7.20891	19.7231	1488.25	NaN
37.7885	NaN	2.52568	8.18544	19.7556	1490.71	NaN	NaN	1.82724	7.23599	19.9621	1480.6	NaN
37.8218	NaN	2.55155	8.20517	19.5217	1494.64	NaN	NaN	1.82724	7.23383	20.326	1480.24	NaN
37.8552	NaN	2.55155	8.21111	20.1074	1486.82	NaN	NaN	1.82724	7.20915	19.5273	1487	NaN
37.8885	NaN	2.55155	8.23481	20.4921	1488.03	NaN	NaN	1.82724	7.26527	20.1434	1484.81	NaN
37.9218	NaN	2.55155	8.23722	20.1321	1492.28	NaN	NaN	1.82724	7.26146	19.7058	1483.53	NaN
37.9552	NaN	2.55155	8.23804	19.4276	1500.55	NaN	NaN	1.82724	7.29054	20.0851	1484.36	NaN
37.9885	NaN	2.55155	8.23982	19.9191	1490.73	NaN	NaN	1.82724	7.26283	20.2152	1488.36	NaN
38.0218	NaN	2.55155	8.24237	20.1589	1499.8	NaN	NaN	1.82724	7.27253	19.5499	1486.84	NaN
38.0552	NaN	2.57225	8.24864	19.8298	1495.67	NaN	NaN	1.82724	7.29878	19.6178	1489.99	NaN
38.0885	NaN	2.60891	8.34896	20.117	1496.99	NaN	NaN	1.84779	7.35207	20.0255	1488.45	NaN
38.1218	NaN	2.60911	8.43433	20.1532	1487.46	NaN	NaN	1.84779	7.47798	20.4134	1488.5	NaN
38.1552	NaN	2.60911	8.43452	21.236	1481.17	NaN	NaN	1.84779	7.47815	19.9612	1485	NaN
38.1885	NaN	2.60911	8.25199	20.0799	1490	NaN	NaN	1.84779	7.47832	20.6016	1472.69	NaN
38.2218	NaN	2.60911	8.30107	20.1232	1485	NaN	NaN	1.84779	7.31568	19.955	1484.44	NaN
38.2552	NaN	2.60911	8.26295	20.415	1483.58	NaN	NaN	1.84779	7.33195	20.0611	1478.13	NaN
38.2885	NaN	2.60911	8.26845	20.4452	1489.42	NaN	NaN	1.84779	7.34509	19.9454	1484.34	NaN
38.3218	NaN	2.60911	8.29464	19.8898	1490.12	NaN	NaN	1.84779	7.34992	19.9309	1481.23	NaN
38.3552	NaN	2.60911	8.29517	19.7482	1485.69	NaN	NaN	1.84779	7.35944	19.9787	1478.13	NaN
38.3885	NaN	2.60911	8.28955	19.5892	1488.05	NaN	NaN	1.84779	7.39083	20.407	1480.67	NaN
38.4218	NaN	2.60911	8.29357	19.8654	1483.8	NaN	NaN	1.84779	7.40892	19.6845	1486.18	NaN
38.4552	NaN	2.63501	8.34649	19.8813	1490.19	NaN	NaN	1.84779	7.35962	19.9706	1482.13	NaN
38.4885	NaN	2.63501	8.34657	20.5454	1481.83	NaN	NaN	1.84779	7.38897	19.5548	1491.76	NaN
38.5218	NaN	2.63501	8.37618	20.1082	1489.88	NaN	NaN	1.85522	7.41408	19.8057	1483	NaN
38.5552	NaN	2.63501	8.37801	19.7551	1495.91	NaN	NaN	1.88419	7.4701	19.6541	1485.79	NaN
38.5885	NaN	2.6611	8.37639	19.6929	1486.16	NaN	NaN	1.88419	7.47144	20.2039	1481.32	NaN
38.6218	NaN	2.66115	8.37536	19.7772	1493.2	NaN	NaN	1.88419	7.47652	19.5047	1485.16	NaN
38.6552	NaN	2.66115	8.40322	20.183	1488.71	NaN	NaN	1.88419	7.5091	20.3586	1480.97	NaN
38.6885	NaN	2.66115	8.42698	20.3304	1488.69	NaN	NaN	1.88419	7.50849	19.7642	1481.94	NaN
38.7218	NaN	2.66115	8.40258	19.6741	1489.35	NaN	NaN	1.88419	7.48048	19.704	1487	NaN
38.7552	NaN	2.66115	8.43639	19.8015	1493.43	NaN	NaN	1.88419	7.53711	20.1514	1480.65	NaN
38.7885	NaN	2.68151	8.42597	19.7992	1490.97	NaN	NaN	1.88419	7.5305	20.1277	1481.32	NaN
38.8218	NaN	2.68151	8.43167	20.1233	1490.76	NaN	NaN	1.88419	7.53449	20.4758	1474.81	NaN
38.8552	NaN	2.68151	8.4612	20.0387	1488.18	NaN	NaN	1.91022	7.53207	19.1211	1490.93	NaN
38.8885	NaN	2.68151	8.46256	20.0496	1488	NaN	NaN	1.91022	7.56258	20.0665	1481	NaN
38.9218	NaN	2.71834	8.4921	20.0144	1495.7	NaN	NaN	1.91022	7.56566	19.9053	1482.58	NaN
38.9552	NaN	2.71834	8.5008	19.9645	1491.68	NaN	NaN	1.91022	7.57351	19.9261	1483.21	NaN
38.9885	NaN	2.71834	8.47666	19.5245	1493.91	NaN	NaN	1.91022	7.59194	20.2249	1484.14	NaN
39.0218	NaN	2.71834	8.49767	19.6697	1493	NaN	NaN	1.91022	7.60557	19.4916	1491	NaN
39.0552	NaN	2.71834	8.52033	19.6541	1495.21	NaN	NaN	1.91022	7.62222	19.7374	1486.01	NaN
39.0885	NaN	2.71834	8.56862	20.2075	1491.31	NaN	NaN	1.93587	7.62001	19.8693	1486.63	NaN
39.1218	NaN	2.71834	8.52184	19.874	1494.2	NaN	NaN	1.93587	7.63585	19.3637	1488.43	NaN
39.1552	NaN	2.71834	8.55092	20.1813	1492.58	NaN	NaN	1.93587	7.68208	19.6187	1489.09	NaN
39.1885	NaN	2.74411	8.57196	19.649	1496.16	NaN	NaN	1.93587	7.65948	19.9628	1482.03	NaN
39.2218	NaN	2.74411	8.57854	19.6016	1500.34	NaN	NaN	1.93587	7.68116	19.8418	1491.27	NaN
39.2552	NaN	2.74411	8.59966	19.8376	1498.25	NaN	NaN	1.93587	7.71069	19.9563	1489.08	NaN
39.2885	NaN	2.74411	8.60388	19.551	1501.95	NaN	NaN	1.95704	7.72978	19.7051	1495.76	NaN
39.3218	NaN	2.74411	8.60709	19.7591	1503.02	NaN	NaN	1.95704	7.73745	19.9877	1485	NaN
39.3552	NaN	2.74411	8.63163	20.3047	1492.1	NaN	NaN	1.95704	7.713	19.4918	1493.82	NaN
39.3885	NaN	2.74411	8.66109	20.2923	1487.37	NaN	NaN	1.95704	7.76497	19.8977	1492.89	NaN
39.4218	NaN	2.77023	8.6275	19.5207	1499.77	NaN	NaN	1.95704	7.76576	19.7637	1494.63	NaN
39.4552	NaN	2.77023	8.65634	20.0254	1496.74	NaN	NaN	1.99399	7.79549	19.9696	1494.81	NaN
39.4885	NaN	2.77023	8.66127	19.8674	1493.13	NaN	NaN	1.99399	7.82136	19.9497	1491	NaN
39.5218	NaN	2.77023	8.71233	20.2221	1499.99	NaN	NaN	1.99399	7.82117	20.0068	1493.78	NaN
39.5552	NaN	2.77023	8.69058	20.4914	1493.68	NaN	NaN	1.99399	7.79399	20.4808	1491.37	NaN
39.5885	NaN	2.77023	8.69027	19.9481	1504.19	NaN	NaN	1.99399	7.8506	20.2457	1489.02	NaN
39.6218	NaN	2.79076	8.70939	19.8361	1500.07	NaN	NaN	1.99399	7.82934	20.0851	1493.68	NaN
39.6552	NaN	2.79076	8.72	20.2332	1496.73	NaN	NaN	1.99399	7.85105	19.6436	1499.16	NaN
39.6885	NaN	2.79076	8.71974	19.9625	1500.38	NaN	NaN	1.99399	7.86026	20.0484	1495.35	NaN
39.7218	NaN	2.82722	8.74384	19.4903	1500.47	NaN	NaN	2.01966	7.87852	20.4434	1496	NaN
39.7552	NaN	2.82722	8.75693	20.1461	1501.55	NaN	NaN	2.01966	7.89831	19.3597	1507.08	NaN
39.7885	NaN	2.82722	8.74282	20.0251	1500.59	NaN	NaN	2.01966	7.9315	19.4781	1498	NaN
39.8218	NaN	2.82722	8.77088	20.0825	1505.29	NaN	NaN	2.01966	7.93614	20.0157	1496.85	NaN
39.8552	NaN	2.82722	8.80509	19.9857	1506	NaN	NaN	2.01966	7.937	20.1357	1495.92	NaN
39.8885	NaN	2.82722	8.80273	20.277	1500.71	NaN	NaN	2.01966	7.95176	19.8193	1496.7	NaN
39.9218	NaN	2.82722	8.81209	19.8017	1502.48	NaN	NaN	2.04555	7.96197	20.1049	1495.02	NaN
39.9552	NaN	2.85276	8.8284	19.5373	1512.68	NaN	NaN	2.04555	7.97538	19.9158	1504.55	NaN
39.9885	NaN	2.85305	8.83874	20.3016	1500.91	NaN	NaN	2.04555	7.98683	19.8621	1500.78	NaN
40.0218	NaN	2.85305	8.8564	19.5269	1511.11	NaN	NaN	2.04555	8.02277	20.1363	1501.17	NaN
40.0552	NaN	2.85305	8.88285	19.6325	1506.58	NaN	NaN	2.04555	8.01494	19.8147	1501.69	NaN
40.0885	NaN	2.85305	8.85838	19.8049	1514.01	NaN	NaN	2.04555	8.02767	19.5214	1502.14	NaN
40.1218	NaN	2.85305	8.91366	20.0125	1502.82	NaN	NaN	2.05069	8.0868	20.0125	1498.5	NaN
40.1552	NaN	2.85305	8.88878	19.5109	1511.92	NaN	NaN	2.06629	8.07722	19.8632	1502.21	NaN
40.1885	NaN	2.85305	8.91662	20.1656	1505.89	NaN	NaN	2.06629	8.11378	20.1068	1505.84	NaN
40.2218	NaN	2.87881	8.9181	19.7192	1507	NaN	NaN	2.06629	8.11024	19.6564	1504.46	NaN
40.2552	NaN	2.87884	8.94174	19.1537	1512	NaN	NaN	2.10299	8.08082	19.3612	1504.07	NaN
40.2885	NaN	2.87884	8.97819	20.0867	1504.11	NaN	NaN	2.10299	8.13674	19.401	1503.16	NaN
40.3218	NaN	2.90001	8.94832	20.0046	1502.77	NaN	NaN	2.10299	8.13654	19.8075	1500.03	NaN
40.3552	NaN	2.90001	8.97845	19.6577	1510.53	NaN	NaN	2.10299	8.13856	19.8469	1507.94	NaN
40.3885	NaN	2.90001	8.99676	19.9352	1510.1	NaN	NaN	2.10299	8.16467	19.715	1507.2	NaN
40.4218	NaN	2.90001	9.0314	20.3803	1501.68	NaN	NaN	2.12463	8.16521	19.8425	1510.15	NaN
40.4552	NaN	2.90001	9.02084	19.9735	1509.63	NaN	NaN	2.12897	8.16858	20.1483	1508.55	NaN
40.4885	NaN	2.90001	9.01011	19.9827	1505.07	NaN	NaN	2.12897	8.21583	19.9169	1508.46	NaN
40.5218	NaN	2.90001	9.04399	20.0887	1501.25	NaN	NaN	2.14758	8.21991	20.0129	1508.19	NaN
40.5552	NaN	2.93679	9.02257	19.7465	1508.51	NaN	NaN	2.15486	8.22034	20.0608	1500.98	NaN
40.5885	NaN	2.93679	9.06488	19.8573	1509.71	NaN	NaN	2.15486	8.22221	19.8894	1504.84	NaN
40.6218	NaN	2.93679	9.06722	20.1106	1507	NaN	NaN	2.15486	8.25383	19.8687	1514	NaN
40.6552	NaN	2.93679	9.05241	19.3435	1517.75	NaN	NaN	2.15486	8.2707	19.359	1514.81	NaN
40.6885	NaN	2.93679	9.08592	19.8437	1510.7	NaN	NaN	2.17555	8.32071	20.1013	1501.92	NaN
40.7218	NaN	2.93679	9.13792	19.6602	1515.47	NaN	NaN	2.17555	8.31052	19.8884	1509.1	NaN
40.7552	NaN	2.93679	9.17443	20.3352	1508.34	NaN	NaN	2.17555	8.29118	19.3443	1512.84	NaN
40.7885	NaN	2.96253	9.14536	20.3036	1504.42	NaN	NaN	2.17555	8.33453	20.4414	1507.53	NaN
40.8218	NaN	2.96253	9.14416	19.6935	1514.97	NaN	NaN	2.17555	8.36542	20.1337	1513.99	NaN
40.8552	NaN	2.96253	9.16584	19.894	1512.71	NaN	NaN	2.21234	8.36253	20.3133	1507.86	NaN
40.8885	NaN	2.96253	9.16914	19.663	1512.04	NaN	NaN	2.21234	8.36143	19.8812	1513.23	NaN
40.9218	NaN	2.96253	9.16757	20.0107	1516.95	NaN	NaN	2.21234	8.33964	19.3754	1517.2	NaN
40.9552	NaN	2.96253	9.16928	20.0305	1506	NaN	NaN	2.21234	8.41845	19.3175	1519.32	NaN
40.9885	NaN	2.98858	9.19631	19.806	1513.94	NaN	NaN	2.21234	8.42408	19.6994	1521.75	NaN
41.0218	NaN	2.98858	9.2265	19.7869	1509.78	NaN	NaN	2.21234	8.4525	19.7627	1517.39	NaN
41.0552	NaN	2.98858	9.25469	19.6715	1516.41	NaN	NaN	2.23817	8.42089	19.951	1518.96	NaN
41.0885	NaN	2.98858	9.23891	19.5444	1520.07	NaN	NaN	2.23817	8.45085	19.9686	1515.98	NaN
41.1218	NaN	3.00924	9.23879	20.4567	1512.47	NaN	NaN	2.23817	8.47785	20.3711	1513.29	NaN
41.1552	NaN	3.00926	9.27527	19.4374	1525.32	NaN	NaN	2.23817	8.50696	19.7981	1522.28	NaN
41.1885	NaN	3.00926	9.29762	19.3636	1518.36	NaN	NaN	2.26407	8.53718	19.8118	1516.59	NaN
41.2218	NaN	3.00926	9.28225	19.9182	1517.13	NaN	NaN	2.26415	8.52984	20.067	1518.19	NaN
41.2552	NaN	3.00926	9.32746	20.2981	1516.01	NaN	NaN	2.26415	8.53217	19.8714	1521	NaN
41.2885	NaN	3.02823	9.3136	19.3288	1521.85	NaN	NaN	2.26415	8.56596	20.0104	1529	NaN
41.3218	NaN	3.0459	9.35459	19.9806	1513.03	NaN	NaN	2.26415	8.5653	19.5725	1530.65	NaN
41.3552	NaN	3.0459	9.38498	20.0902	1513.11	NaN	NaN	2.26415	8.62387	20.0023	1520.9	NaN
41.3885	NaN	3.0459	9.35386	19.8625	1515.39	NaN	NaN	2.26415	8.59507	19.8301	1521.18	NaN
41.4218	NaN	3.0459	9.3813	20.0335	1518.92	NaN	NaN	2.2848	8.62481	20.1841	1518.27	NaN
41.4552	NaN	3.0459	9.42622	20.1235	1516.38	NaN	NaN	2.2848	8.62841	19.3274	1524.5	NaN
41.4885	NaN	3.0459	9.4599	20.4786	1509.92	NaN	NaN	2.30158	8.66794	20.2759	1520.85	NaN
41.5218	NaN	3.0459	9.42914	19.57	1516.93	NaN	NaN	2.32165	8.65039	19.539	1530.58	NaN
41.5552	NaN	3.07206	9.45256	19.6415	1515.6	NaN	NaN	2.32165	8.69427	20.0364	1525.73	NaN
41.5885	NaN	3.07206	9.48525	19.4412	1517.96	NaN	NaN	2.32165	8.69726	19.5827	1530.99	NaN
41.6218	NaN	3.07206	9.46349	19.8575	1517.56	NaN	NaN	2.32165	8.7306	20.0129	1527.81	NaN
41.6552	NaN	3.07206	9.51817	20.5421	1516.5	NaN	NaN	2.32165	8.74497	20.0245	1526.91	NaN
41.6885	NaN	3.09797	9.51172	19.9708	1518.16	NaN	NaN	2.32165	8.77573	20.0051	1528.69	NaN
41.7218	NaN	3.09797	9.51309	19.9927	1517.97	NaN	NaN	2.32165	8.80008	20.0417	1522	NaN
41.7552	NaN	3.09797	9.57016	20.2679	1522.61	NaN	NaN	2.32165	8.80079	19.7647	1533.42	NaN
41.7885	NaN	3.09797	9.56591	20.2735	1513.53	NaN	NaN	2.34742	8.82236	20.1689	1520.3	NaN
41.8218	NaN	3.11555	9.54008	20.0738	1518.42	NaN	NaN	2.34742	8.85261	19.8504	1526.35	NaN
41.8552	NaN	3.11851	9.57313	20.0298	1522.18	NaN	NaN	2.34742	8.84775	19.2221	1532.01	NaN
41.8885	NaN	3.11851	9.56741	19.9266	1522.7	NaN	NaN	2.34742	8.87737	20.1682	1523.04	NaN
41.9218	NaN	3.11851	9.59071	20.32	1514.9	NaN	NaN	2.37336	8.8722	20.1499	1526.33	NaN
41.9552	NaN	3.11851	9.61869	20.2741	1520.44	NaN	NaN	2.37336	8.9011	19.9508	1534.85	NaN
41.9885	NaN	3.11851	9.64713	20.0489	1524.28	NaN	NaN	2.37336	8.91348	19.6468	1533.86	NaN
42.0218	NaN	3.15523	9.65452	20.2985	1519.01	NaN	NaN	2.37336	8.93778	19.6635	1539.57	NaN
42.0552	NaN	3.15546	9.69503	19.9501	1522.75	NaN	NaN	2.37336	8.96786	20.135	1529.31	NaN
42.0885	NaN	3.15546	9.66845	20.0397	1522.97	NaN	NaN	2.39403	8.98861	19.952	1530.59	NaN
42.1218	NaN	3.15546	9.67227	19.3402	1527.64	NaN	NaN	2.39405	8.98171	19.6087	1539.64	NaN
42.1552	NaN	3.15546	9.74405	19.7814	1524.35	NaN	NaN	2.39405	9.02619	19.6799	1538.08	NaN
42.1885	NaN	3.15546	9.76051	19.8614	1523.38	NaN	NaN	2.4309	9.04118	20.1289	1536.15	NaN
42.2218	NaN	3.15546	9.7678	19.7713	1528.34	NaN	NaN	2.4309	9.04002	19.806	1540.82	NaN
42.2552	NaN	3.16308	9.76959	20.3669	1520.4	NaN	NaN	2.4309	9.06361	19.5822	1538.53	NaN
42.2885	NaN	3.18123	9.77161	19.9993	1529.79	NaN	NaN	2.4309	9.08233	19.8806	1541.64	NaN
42.3218	NaN	3.18123	9.77414	19.6865	1530.33	NaN	NaN	2.4309	9.08051	20.1432	1537.89	NaN
42.3552	NaN	3.18123	9.83	20.2988	1525.75	NaN	NaN	2.4309	9.14286	20.5374	1539.16	NaN
42.3885	NaN	3.18123	9.83243	19.5781	1532.72	NaN	NaN	2.4309	9.1491	20.143	1542	NaN
42.4218	NaN	3.20724	9.85152	19.8692	1530.81	NaN	NaN	2.45665	9.13917	19.8032	1543.15	NaN
42.4552	NaN	3.20724	9.85286	20.34	1529.89	NaN	NaN	2.45665	9.14207	19.5614	1550.51	NaN
42.4885	NaN	3.20724	9.9034	20.2633	1522.01	NaN	NaN	2.45665	9.17401	20.0188	1537.31	NaN
42.5218	NaN	3.20724	9.90633	19.3431	1530.16	NaN	NaN	2.45665	9.22749	19.8038	1546.71	NaN
42.5552	NaN	3.20724	9.91207	19.7454	1537.46	NaN	NaN	2.45665	9.24585	19.4104	1544.59	NaN
42.5885	NaN	3.22777	9.93507	20.4403	1532.08	NaN	NaN	2.45665	9.27984	20.0217	1541.11	NaN
42.6218	NaN	3.22777	9.94226	19.6159	1540.53	NaN	NaN	2.48234	9.24854	19.9559	1546	NaN
42.6552	NaN	3.22777	10.025	20.1979	1529.88	NaN	NaN	2.48234	9.27986	20.074	1539.1	NaN
42.6885	NaN	3.22777	10.0212	20.2522	1525.28	NaN	NaN	2.5033	9.33647	20.1398	1548.72	NaN
42.7218	NaN	3.26462	9.98962	19.854	1532.48	NaN	NaN	2.5033	9.31047	20.1285	1549.33	NaN
42.7552	NaN	3.26462	10.0127	19.5989	1535	NaN	NaN	2.5033	9.34008	19.7793	1551.72	NaN
42.7885	NaN	3.26462	10.08	19.7741	1537.37	NaN	NaN	2.5033	9.39943	19.9078	1543.69	NaN
42.8218	NaN	3.26462	10.0794	20.2847	1530.49	NaN	NaN	2.5398	9.37789	20.2139	1542.22	NaN
42.8552	NaN	3.26462	10.0655	19.6055	1536.85	NaN	NaN	2.5398	9.40624	19.9666	1548.23	NaN
42.8885	NaN	3.26462	10.1218	19.9676	1534.36	NaN	NaN	2.5398	9.45056	20.2467	1545.74	NaN
42.9218	NaN	3.26462	10.1506	20.1283	1533.88	NaN	NaN	2.5398	9.44002	19.7746	1554.37	NaN
42.9552	NaN	3.26462	10.1548	19.8214	1536.37	NaN	NaN	2.5398	9.45245	19.4883	1553.5	NaN
42.9885	NaN	3.26462	10.1549	19.5969	1547.07	NaN	NaN	2.5398	9.46318	19.846	1549.46	NaN
43.0218	NaN	3.29088	10.2304	19.6876	1540.58	NaN	NaN	2.5398	9.51684	20.0563	1557.5	NaN
43.0552	NaN	3.29088	10.2178	20.4821	1533.45	NaN	NaN	2.5398	9.55432	20.2854	1558.22	NaN
43.0885	NaN	3.29088	10.2314	20.0341	1536.77	NaN	NaN	2.55059	9.58536	19.8661	1552.58	NaN
43.1218	NaN	3.29088	10.255	19.9527	1534.6	NaN	NaN	2.56587	9.55609	19.8395	1554.77	NaN
43.1552	NaN	3.29088	10.2828	19.8719	1540.14	NaN	NaN	2.56587	9.58813	19.9429	1554.3	NaN
43.1885	NaN	3.31676	10.3382	20.0078	1535.28	NaN	NaN	2.56587	9.59432	19.7129	1554.24	NaN
43.2218	NaN	3.31676	10.3018	19.5997	1540.7	NaN	NaN	2.56587	9.62654	20.0623	1550	NaN
43.2552	NaN	3.31676	10.3634	20.2249	1538	NaN	NaN	2.57057	9.64634	19.7703	1558.82	NaN
43.2885	NaN	3.31676	10.333	19.5797	1538.44	NaN	NaN	2.59185	9.67653	19.8605	1561.86	NaN
43.3218	NaN	3.31676	10.3655	19.8235	1542.74	NaN	NaN	2.59185	9.67354	19.6895	1561.1	NaN
43.3552	NaN	3.33702	10.3894	19.8689	1544.52	NaN	NaN	2.59185	9.70559	19.6172	1561.17	NaN
43.3885	NaN	3.33702	10.4474	19.9991	1543.86	NaN	NaN	2.59216	9.73742	20.032	1553.04	NaN
43.4218	NaN	3.33702	10.4168	20.1019	1544.72	NaN	NaN	2.61255	9.76513	19.7317	1574	NaN
43.4552	NaN	3.33702	10.4231	19.465	1549.92	NaN	NaN	2.61255	9.74029	19.2811	1569.17	NaN
43.4885	NaN	3.37379	10.4719	19.9511	1546.32	NaN	NaN	2.64899	9.7908	19.6582	1571.22	NaN
43.5218	NaN	3.37379	10.4741	19.7908	1552.18	NaN	NaN	2.64904	9.79202	19.2917	1566.99	NaN
43.5552	NaN	3.37379	10.5056	19.6992	1546.83	NaN	NaN	2.64904	9.84832	19.4544	1576.19	NaN
43.5885	NaN	3.37379	10.5317	20.1267	1548.85	NaN	NaN	2.64904	9.87676	19.183	1578.22	NaN
43.6218	NaN	3.37379	10.5386	19.6914	1546.65	NaN	NaN	2.64904	9.88769	20.4194	1569.25	NaN
43.6552	NaN	3.37379	10.5614	19.9897	1553.27	NaN	NaN	2.64904	9.90027	20.2883	1568.07	NaN
43.6885	NaN	3.38456	10.6214	20.5552	1535.85	NaN	NaN	2.6751	9.91086	19.1945	1578.67	NaN
43.7218	NaN	3.39964	10.6195	20.2562	1545.74	NaN	NaN	2.6751	9.96068	20.1058	1569.87	NaN
43.7552	NaN	3.39964	10.6259	19.7139	1551	NaN	NaN	2.6751	9.99609	20.4538	1567.48	NaN
43.7885	NaN	3.39964	10.6541	19.5994	1555.55	NaN	NaN	2.6751	10.0072	20.0478	1570.34	NaN
43.8218	NaN	3.39964	10.6984	20.5396	1543.28	NaN	NaN	2.70124	9.97007	20.2215	1572.86	NaN
43.8552	NaN	3.4252	10.6725	19.3429	1553	NaN	NaN	2.70124	10.0173	19.4696	1583	NaN
43.8885	NaN	3.42553	10.7299	19.8937	1559.18	NaN	NaN	2.70124	10.0495	20.004	1578.78	NaN
43.9218	NaN	3.42553	10.7556	19.8989	1555.11	NaN	NaN	2.70124	10.0858	19.416	1581.52	NaN
43.9552	NaN	3.42553	10.7601	20.7044	1549.53	NaN	NaN	2.70124	10.1399	20.197	1574.56	NaN
43.9885	NaN	3.42553	10.793	20.4002	1552.76	NaN	NaN	2.72181	10.1064	19.2729	1580.18	NaN
44.0218	NaN	3.42553	10.847	19.6483	1563.87	NaN	NaN	2.72181	10.1658	19.6642	1582.41	NaN
44.0552	NaN	3.44627	10.8471	19.7769	1568.84	NaN	NaN	2.72181	10.1755	20.0593	1577	NaN
44.0885	NaN	3.44627	10.874	20.3313	1554.32	NaN	NaN	2.75876	10.2193	19.6419	1583.88	NaN
44.1218	NaN	3.48303	10.9281	20.0223	1556.25	NaN	NaN	2.75876	10.2197	19.9641	1583.62	NaN
44.1552	NaN	3.48303	10.9081	19.8021	1565.13	NaN	NaN	2.75876	10.2228	19.6977	1589.51	NaN
44.1885	NaN	3.48303	10.9059	19.4899	1557.17	NaN	NaN	2.75876	10.2529	19.6695	1581.12	NaN
44.2218	NaN	3.48303	10.985	19.1338	1561.97	NaN	NaN	2.75876	10.3078	19.6485	1579.09	NaN
44.2552	NaN	3.48303	10.9965	19.3151	1567.45	NaN	NaN	2.75876	10.3615	19.9047	1581.07	NaN
44.2885	NaN	3.48303	11.0166	20.1732	1550.19	NaN	NaN	2.75876	10.3615	19.3701	1587.22	NaN
44.3218	NaN	3.50889	11.0435	20.4431	1549.45	NaN	NaN	2.78513	10.3913	20.2643	1580.89	NaN
44.3552	NaN	3.50889	11.045	19.2941	1565.02	NaN	NaN	2.78513	10.3956	19.4857	1590.59	NaN
44.3885	NaN	3.50889	11.1031	19.6195	1563.05	NaN	NaN	2.78513	10.453	19.6096	1592.49	NaN
44.4218	NaN	3.50889	11.1186	19.168	1565.23	NaN	NaN	2.81127	10.4384	19.2094	1594.71	NaN
44.4552	NaN	3.53472	11.1572	20.0376	1555.82	NaN	NaN	2.81127	10.4684	19.6768	1587	NaN
44.4885	NaN	3.53472	11.1543	19.5869	1559.69	NaN	NaN	2.81127	10.5085	19.5794	1589.12	NaN
44.5218	NaN	3.53472	11.1988	19.7336	1560.49	NaN	NaN	2.81127	10.5053	20.1187	1586	NaN
44.5552	NaN	3.53472	11.2301	20.181	1563.28	NaN	NaN	2.81127	10.5438	19.871	1593.88	NaN
44.5885	NaN	3.53472	11.2542	20.1342	1560.38	NaN	NaN	2.83106	10.6366	19.9588	1593.55	NaN
44.6218	NaN	3.53472	11.3036	19.6954	1567.72	NaN	NaN	2.86764	10.6156	19.8104	1594.09	NaN
44.6552	NaN	3.55552	11.284	20.2402	1562.62	NaN	NaN	2.86785	10.6432	20.16	1594.39	NaN
44.6885	NaN	3.55552	11.3006	19.0741	1575.83	NaN	NaN	2.86785	10.657	19.6484	1596.78	NaN
44.7218	NaN	3.59249	11.322	19.3959	1573.78	NaN	NaN	2.86785	10.6779	19.544	1602	NaN
44.7552	NaN	3.59249	11.3826	18.6965	1573.86	NaN	NaN	2.86785	10.7581	20.2854	1599.59	NaN
44.7885	NaN	3.59249	11.3841	19.0581	1578.74	NaN	NaN	2.86785	10.7385	19.9407	1600.23	NaN
44.8218	NaN	3.59249	11.4454	19.5682	1570.98	NaN	NaN	2.86785	10.7417	19.4907	1602.92	NaN
44.8552	NaN	3.59249	11.4745	19.7873	1571.86	NaN	NaN	2.89356	10.7347	19.392	1608.72	NaN
44.8885	NaN	3.59249	11.4187	19.8764	1570.91	NaN	NaN	2.89389	10.822	19.0365	1611.9	NaN
44.9218	NaN	3.59249	11.5039	20.5011	1565.76	NaN	NaN	2.89389	10.8543	19.7982	1604.21	NaN
44.9552	NaN	3.61838	11.5271	19.4605	1576.12	NaN	NaN	2.89389	10.8508	19.7962	1608.93	NaN
44.9885	NaN	3.61838	11.5471	19.5998	1574.37	NaN	NaN	2.89389	10.9087	19.6675	1612.65	NaN
45.0218	NaN	3.61838	11.6047	20.3811	1569.66	NaN	NaN	2.91966	10.9037	19.745	1614.08	NaN
45.0552	NaN	3.61838	11.6013	19.9087	1577.76	NaN	NaN	2.91966	10.9897	20.0147	1607.12	NaN
45.0885	NaN	3.61838	11.6313	20.252	1582.31	NaN	NaN	2.91966	11.0098	20.7167	1602.47	NaN
45.1218	NaN	3.64423	11.675	20.0514	1583.9	NaN	NaN	2.91966	11.0214	20.1652	1610.81	NaN
45.1552	NaN	3.64423	11.7059	19.6142	1585.4	NaN	NaN	2.94031	11.0114	19.2941	1619.95	NaN
45.1885	NaN	3.64423	11.7284	20.1161	1577.27	NaN	NaN	2.94031	11.0517	20.4169	1610.73	NaN
45.2218	NaN	3.66478	11.7338	19.5481	1587.04	NaN	NaN	2.94031	11.1328	20.5544	1609.6	NaN
45.2552	NaN	3.66478	11.8084	20.6107	1579.69	NaN	NaN	2.97726	11.1297	19.7634	1616.35	NaN
45.2885	NaN	3.66478	11.7883	19.6347	1587.42	NaN	NaN	2.97726	11.1631	19.7508	1621.16	NaN
45.3218	NaN	3.70169	11.8336	19.7326	1584.88	NaN	NaN	2.97726	11.1638	20.01	1615.36	NaN
45.3552	NaN	3.70169	11.8736	19.79	1586.11	NaN	NaN	2.97726	11.1894	19.3745	1623.02	NaN
45.3885	NaN	3.70169	11.8931	20.6185	1582.73	NaN	NaN	2.97726	11.218	19.9627	1619.7	NaN
45.4218	NaN	3.70169	11.9158	19.8246	1582.71	NaN	NaN	2.97726	11.2751	19.655	1626.45	NaN
45.4552	NaN	3.70169	11.9541	19.7119	1594.74	NaN	NaN	3.00295	11.2769	20.1137	1626.43	NaN
45.4885	NaN	3.70169	11.9526	19.605	1592.3	NaN	NaN	3.00295	11.3151	20.1153	1622.38	NaN
45.5218	NaN	3.70169	11.9777	20.1514	1585.36	NaN	NaN	3.00295	11.3348	19.9278	1621.23	NaN
45.5552	NaN	3.70169	12.0027	20.3011	1584.72	NaN	NaN	3.00295	11.3604	20.2199	1625.9	NaN
45.5885	NaN	3.72765	12.0329	19.2118	1593.18	NaN	NaN	3.00295	11.4128	20.2206	1631.66	NaN
45.6218	NaN	3.72765	12.0889	19.7781	1592.01	NaN	NaN	3.00295	11.4553	20.2203	1627.58	NaN
45.6552	NaN	3.72765	12.1464	20.3548	1593.21	NaN	NaN	3.02897	11.4756	20.0542	1632.4	NaN
45.6885	NaN	3.75365	12.1523	20.0391	1593.88	NaN	NaN	3.02897	11.4752	19.8036	1633	NaN
45.7218	NaN	3.75365	12.1755	19.4914	1597.68	NaN	NaN	3.02897	11.539	19.8139	1629.97	NaN
45.7552	NaN	3.75365	12.1895	19.6131	1592	NaN	NaN	3.02897	11.5587	19.5481	1633.91	NaN
45.7885	NaN	3.77403	12.2598	19.4681	1597.71	NaN	NaN	3.04956	11.6211	19.5195	1633.14	NaN
45.8218	NaN	3.77403	12.2819	20.3251	1590.14	NaN	NaN	3.04956	11.6448	19.2296	1638.89	NaN
45.8552	NaN	3.77403	12.3132	20.2098	1596.68	NaN	NaN	3.04956	11.6455	19.9152	1632.94	NaN
45.8885	NaN	3.77403	12.3642	19.7153	1596.8	NaN	NaN	3.04956	11.6811	19.8171	1637.66	NaN
45.9218	NaN	3.81051	12.4032	19.67	1601	NaN	NaN	3.0868	11.7301	19.7644	1637.79	NaN
45.9552	NaN	3.81051	12.4464	20.1705	1595	NaN	NaN	3.0868	11.7572	19.2757	1638.26	NaN
45.9885	NaN	3.81051	12.4313	19.4363	1602.95	NaN	NaN	3.0868	11.8168	19.7439	1638.19	NaN
46.0218	NaN	3.81051	12.4773	20.1228	1596.56	NaN	NaN	3.0868	11.8357	19.3168	1640.67	NaN
46.0552	NaN	3.81051	12.4887	19.54	1608.38	NaN	NaN	3.1132	11.817	20.1709	1642.25	NaN
46.0885	NaN	3.837	12.5721	19.2464	1608.68	NaN	NaN	3.1132	11.845	19.5914	1643	NaN
46.1218	NaN	3.837	12.5722	19.4544	1601.43	NaN	NaN	3.1132	11.9159	19.8911	1642.04	NaN
46.1552	NaN	3.837	12.6496	19.8995	1604.31	NaN	NaN	3.13879	12.0158	20.2799	1645.99	NaN
46.1885	NaN	3.837	12.6265	19.635	1607.7	NaN	NaN	3.13879	11.959	20.3284	1646.05	NaN
46.2218	NaN	3.86264	12.6945	19.7206	1612.1	NaN	NaN	3.13879	12.0002	20.1458	1644.82	NaN
46.2552	NaN	3.863	12.6845	19.4168	1613.51	NaN	NaN	3.13879	12.0816	19.8112	1651.83	NaN
46.2885	NaN	3.863	12.743	19.1846	1615.44	NaN	NaN	3.15881	12.0739	19.457	1652.01	NaN
46.3218	NaN	3.863	12.7699	19.3859	1609.08	NaN	NaN	3.15881	12.161	19.7729	1648.57	NaN
46.3552	NaN	3.863	12.8269	19.2339	1613.44	NaN	NaN	3.15881	12.1631	19.6294	1660.76	NaN
46.3885	NaN	3.863	12.8508	20.1456	1614.98	NaN	NaN	3.19551	12.1605	19.3218	1660.18	NaN
46.4218	NaN	3.863	12.9155	20.2332	1613.82	NaN	NaN	3.19551	12.2442	20.163	1653.36	NaN
46.4552	NaN	3.88328	12.9494	19.7227	1618.46	NaN	NaN	3.19551	12.2428	20.1494	1656.08	NaN
46.4885	NaN	3.92023	12.9668	19.6961	1612.29	NaN	NaN	3.19551	12.3259	20.0941	1641.22	NaN
46.5218	NaN	3.92023	13.0212	20.1758	1611.26	NaN	NaN	3.19552	12.3326	19.5078	1654	NaN
46.5552	NaN	3.92023	13.0233	20.6195	1611.21	NaN	NaN	3.22091	12.3551	18.9852	1660.28	NaN
46.5885	NaN	3.92023	13.0938	20.0321	1617.42	NaN	NaN	3.22091	12.3552	20.2078	1658.18	NaN
46.6218	NaN	3.92023	13.1063	19.9261	1615	NaN	NaN	3.22091	12.4535	19.4403	1659.48	NaN
46.6552	NaN	3.92023	13.1959	20.5452	1611.61	NaN	NaN	3.22091	12.4955	19.5279	1660.38	NaN
46.6885	NaN	3.92023	13.1282	19.6185	1617.67	NaN	NaN	3.22091	12.5246	19.8797	1658.31	NaN
46.7218	NaN	3.94612	13.1808	19.99	1618.8	NaN	NaN	3.24664	12.4986	19.9693	1654.74	NaN
46.7552	NaN	3.94612	13.2404	19.4909	1623.01	NaN	NaN	3.24664	12.508	19.3804	1669	NaN
46.7885	NaN	3.94612	13.2834	19.5155	1620.54	NaN	NaN	3.24664	12.6113	19.8617	1662.93	NaN
46.8218	NaN	3.94612	13.3342	20.0685	1615.61	NaN	NaN	3.24664	12.6239	19.3748	1668.35	NaN
46.8552	NaN	3.94612	13.3424	19.8699	1619.5	NaN	NaN	3.26807	12.6854	19.5295	1669.31	NaN
46.8885	NaN	3.97181	13.3665	19.5418	1632.66	NaN	NaN	3.26807	12.7306	20.1635	1662.92	NaN
46.9218	NaN	3.97181	13.4279	20.129	1632.6	NaN	NaN	3.30443	12.7234	20.7285	1661	NaN
46.9552	NaN	3.97181	13.4603	19.5434	1629.75	NaN	NaN	3.30443	12.7543	20.1542	1668.96	NaN
46.9885	NaN	3.99253	13.5023	20.0669	1623.93	NaN	NaN	3.33038	12.8104	19.9305	1670.4	NaN
47.0218	NaN	3.99253	13.5374	19.8201	1630.83	NaN	NaN	3.33038	12.878	19.603	1675.42	NaN
47.0552	NaN	4.0288	13.5295	19.6503	1630	NaN	NaN	3.33038	12.8871	19.6324	1670.3	NaN
47.0885	NaN	4.0288	13.5903	19.6837	1624.64	NaN	NaN	3.35644	12.9208	19.9018	1671.77	NaN
47.1218	NaN	4.0288	13.6489	20.2798	1627	NaN	NaN	3.35644	12.9708	20.039	1675.19	NaN
47.1552	NaN	4.0288	13.7105	19.7478	1629	NaN	NaN	3.37732	12.9755	19.5609	1670.96	NaN
47.1885	NaN	4.0288	13.7032	19.9045	1640.34	NaN	NaN	3.37732	13.0351	19.2474	1682.55	NaN
47.2218	NaN	4.0288	13.7314	19.4409	1639.35	NaN	NaN	3.41396	13.0594	19.2435	1681.35	NaN
47.2552	NaN	4.05476	13.8096	20.1227	1631.11	NaN	NaN	3.41396	13.118	19.9522	1679.03	NaN
47.2885	NaN	4.05476	13.8427	19.6055	1641.6	NaN	NaN	3.41396	13.1462	20.2588	1671.12	NaN
47.3218	NaN	4.05476	13.8945	19.9113	1642.72	NaN	NaN	3.41396	13.1717	19.5149	1674.21	NaN
47.3552	NaN	4.05476	13.8945	19.8541	1647.39	NaN	NaN	3.44027	13.257	19.6263	1675.35	NaN
47.3885	NaN	4.08102	13.953	19.7992	1636.69	NaN	NaN	3.44027	13.2912	19.2394	1683.77	NaN
47.4218	NaN	4.08102	14.0064	19.9467	1640.88	NaN	NaN	3.44027	13.3167	19.7193	1682	NaN
47.4552	NaN	4.08102	14.0366	19.6797	1644.26	NaN	NaN	3.46624	13.3476	19.8048	1682.5	NaN
47.4885	NaN	4.10178	14.1004	19.5184	1649.47	NaN	NaN	3.46624	13.399	19.755	1686.56	NaN
47.5218	NaN	4.11977	14.1075	19.8175	1645.44	NaN	NaN	3.48657	13.3849	19.6277	1686.08	NaN
47.5552	NaN	4.13858	14.1461	19.5891	1647.38	NaN	NaN	3.48657	13.4547	19.3278	1697.65	NaN
47.5885	NaN	4.13858	14.1883	20.0382	1643.28	NaN	NaN	3.48657	13.4567	20.1119	1687.78	NaN
47.6218	NaN	4.13858	14.2403	19.92	1652	NaN	NaN	3.48657	13.5418	20.9693	1683	NaN
47.6552	NaN	4.13858	14.2646	19.7384	1647.74	NaN	NaN	3.52315	13.5963	19.7518	1687.34	NaN
47.6885	NaN	4.13858	14.2986	19.5454	1651	NaN	NaN	3.52315	13.6327	19.7746	1689.89	NaN
47.7218	NaN	4.16417	14.3833	20.4162	1646.52	NaN	NaN	3.52315	13.654	19.6207	1697.55	NaN
47.7552	NaN	4.16417	14.4396	20.4188	1646.33	NaN	NaN	3.5488	13.7018	19.4923	1692.63	NaN
47.7885	NaN	4.16881	14.4671	19.0053	1662.18	NaN	NaN	3.5488	13.7353	19.9508	1695.16	NaN
47.8218	NaN	4.18998	14.4684	19.7034	1654.16	NaN	NaN	3.5488	13.795	20.0787	1699.67	NaN
47.8552	NaN	4.18998	14.5208	20.0198	1649.74	NaN	NaN	3.57485	13.8554	19.847	1698.93	NaN
47.8885	NaN	4.18998	14.5744	19.33	1656.05	NaN	NaN	3.57485	13.8768	18.9295	1702.84	NaN
47.9218	NaN	4.18998	14.5956	19.3994	1661.93	NaN	NaN	3.59582	13.9039	20.1012	1691.8	NaN
47.9552	NaN	4.18998	14.6911	19.8387	1662.17	NaN	NaN	3.59582	13.96	19.4343	1702.58	NaN
47.9885	NaN	4.21104	14.7178	19.3926	1658.38	NaN	NaN	3.63244	13.9877	19.1734	1707	NaN
48.0218	NaN	4.21104	14.7727	18.981	1666.1	NaN	NaN	3.63244	14.0144	19.4878	1707.91	NaN
48.0552	NaN	4.24816	14.7735	19.086	1666.59	NaN	NaN	3.63244	14.1347	20.2829	1698	NaN
48.0885	NaN	4.24816	14.8561	19.8864	1658.35	NaN	NaN	3.63244	14.1061	19.8715	1701.99	NaN
48.1218	NaN	4.24816	14.8665	18.9391	1673.37	NaN	NaN	3.65827	14.1906	19.5467	1701	NaN
48.1552	NaN	4.24816	14.944	19.4404	1670.61	NaN	NaN	3.65827	14.2181	19.6835	1709.93	NaN
48.1885	NaN	4.24816	14.9689	19.8875	1667	NaN	NaN	3.65827	14.2573	19.5869	1704.88	NaN
48.2218	NaN	4.24816	15.0455	19.4527	1673.12	NaN	NaN	3.68437	14.3354	19.727	1707.87	NaN
48.2552	NaN	4.27485	15.0633	19.427	1671.95	NaN	NaN	3.68437	14.333	19.3138	1717.12	NaN
48.2885	NaN	4.27485	15.0814	19.3846	1673.58	NaN	NaN	3.70508	14.4124	19.2727	1714.25	NaN
48.3218	NaN	4.30104	15.1822	19.5373	1672.34	NaN	NaN	3.70508	14.4803	19.7383	1712.33	NaN
48.3552	NaN	4.30104	15.2266	19.7476	1673.3	NaN	NaN	3.72767	14.4732	19.2201	1714.82	NaN
48.3885	NaN	4.30104	15.2817	19.9322	1667.77	NaN	NaN	3.74206	14.5557	19.8689	1714.15	NaN
48.4218	NaN	4.30104	15.3158	19.9603	1673.95	NaN	NaN	3.74206	14.5488	19.9391	1716.46	NaN
48.4552	NaN	4.32029	15.3848	19.9119	1675.08	NaN	NaN	3.74206	14.5931	19.6253	1715.03	NaN
48.4885	NaN	4.32029	15.4475	19.209	1692.91	NaN	NaN	3.74206	14.6809	19.7906	1712.89	NaN
48.5218	NaN	4.32029	15.5047	19.7222	1677.37	NaN	NaN	3.74206	14.7554	19.8535	1714.16	NaN
48.5552	NaN	4.35691	15.4791	19.4869	1684.84	NaN	NaN	3.76795	14.7619	19.9166	1716.6	NaN
48.5885	NaN	4.35691	15.5376	20.3819	1675.25	NaN	NaN	3.76795	14.7917	19.7374	1721.13	NaN
48.6218	NaN	4.35691	15.5964	19.22	1681.58	NaN	NaN	3.79382	14.8455	20.0939	1716.08	NaN
48.6552	NaN	4.35691	15.6834	19.6391	1681.11	NaN	NaN	3.79382	14.9238	19.8187	1726.45	NaN
48.6885	NaN	4.38234	15.7359	20.0666	1682.15	NaN	NaN	3.79382	15.009	19.5805	1725.78	NaN
48.7218	NaN	4.38234	15.7888	19.6389	1683.74	NaN	NaN	3.79382	15.0115	18.7028	1736.91	NaN
48.7552	NaN	4.38234	15.7603	19.7074	1698.46	NaN	NaN	3.81433	15.0683	19.5309	1725.28	NaN
48.7885	NaN	4.38234	15.8763	20.2855	1678.43	NaN	NaN	3.81433	15.1248	19.208	1727.22	NaN
48.8218	NaN	4.40845	15.8981	19.5554	1691.47	NaN	NaN	3.85126	15.1822	20.1042	1727.98	NaN
48.8552	NaN	4.40845	15.9556	19.6812	1685.65	NaN	NaN	3.85126	15.1753	19.2545	1739	NaN
48.8885	NaN	4.40845	16.0355	20.1803	1687.53	NaN	NaN	3.85126	15.2606	19.9991	1734.75	NaN
48.9218	NaN	4.42954	16.0833	20.2409	1696.72	NaN	NaN	3.85126	15.2931	19.3476	1733	NaN
48.9552	NaN	4.42954	16.1301	19.4985	1696.66	NaN	NaN	3.87716	15.3095	19.9551	1739.78	NaN
48.9885	NaN	4.42954	16.1604	19.7386	1689.87	NaN	NaN	3.87716	15.3796	19.3067	1740.98	NaN
49.0218	NaN	4.46616	16.2651	19.8537	1696.85	NaN	NaN	3.9028	15.4392	19.5163	1741.81	NaN
49.0552	NaN	4.46616	16.252	19.3786	1706.59	NaN	NaN	3.9028	15.5305	19.6122	1740.88	NaN
49.0885	NaN	4.46616	16.3398	19.3423	1711.44	NaN	NaN	3.92358	15.5634	19.9905	1733.65	NaN
49.1218	NaN	4.46616	16.3544	20.0164	1696.3	NaN	NaN	3.96018	15.635	19.7159	1742.84	NaN
49.1552	NaN	4.46616	16.4663	20.0189	1694.7	NaN	NaN	3.96018	15.6264	19.7312	1746.16	NaN
49.1885	NaN	4.4921	16.5163	19.7273	1699.12	NaN	NaN	3.96018	15.7569	19.6647	1744.33	NaN
49.2218	NaN	4.4921	16.5637	19.7361	1705.8	NaN	NaN	3.98642	15.787	19.6831	1743.42	NaN
49.2552	NaN	4.49906	16.6023	19.4978	1704.64	NaN	NaN	3.98642	15.8159	19.8535	1747	NaN
49.2885	NaN	4.51807	16.6405	19.8726	1707	NaN	NaN	4.01215	15.8578	19.6996	1752.75	NaN
49.3218	NaN	4.51807	16.695	19.6792	1713	NaN	NaN	4.01215	15.9318	20.0954	1737.93	NaN
49.3552	NaN	4.51807	16.7448	19.2732	1707.56	NaN	NaN	4.03283	15.956	19.7721	1752.59	NaN
49.3885	NaN	4.51807	16.8341	19.4422	1710.64	NaN	NaN	4.03283	16.0211	19.9339	1750.23	NaN
49.4218	NaN	4.53879	16.8888	19.8742	1709.05	NaN	NaN	4.0697	16.076	19.9809	1753.82	NaN
49.4552	NaN	4.53879	16.9527	19.6054	1719	NaN	NaN	4.0697	16.1338	20.0863	1753.57	NaN
49.4885	NaN	4.57566	17.0472	19.9024	1712	NaN	NaN	4.0697	16.2136	20.1943	1744.43	NaN
49.5218	NaN	4.57566	17.0752	19.8097	1717.81	NaN	NaN	4.0697	16.2749	19.6132	1751	NaN
49.5552	NaN	4.57566	17.1159	19.6125	1715.18	NaN	NaN	4.09563	16.3239	19.681	1755.17	NaN
49.5885	NaN	4.57566	17.1694	20.1499	1715.06	NaN	NaN	4.09563	16.3856	20.0657	1757	NaN
49.6218	NaN	4.60159	17.2269	19.8025	1713.64	NaN	NaN	4.09563	16.4367	20.0654	1761.7	NaN
49.6552	NaN	4.60159	17.3409	20.1586	1719.38	NaN	NaN	4.12161	16.458	19.7259	1755.32	NaN
49.6885	NaN	4.60159	17.3957	20.2149	1720.41	NaN	NaN	4.12161	16.5462	19.5467	1765.43	NaN
49.7218	NaN	4.62756	17.4467	19.8748	1715.33	NaN	NaN	4.13912	16.659	20.0683	1763.99	NaN
49.7552	NaN	4.62771	17.4494	19.5825	1730.63	NaN	NaN	4.14208	16.6553	19.1815	1773.15	NaN
49.7885	NaN	4.62771	17.5886	19.4136	1728.22	NaN	NaN	4.17903	16.7024	20.0448	1756.94	NaN
49.8218	NaN	4.62771	17.6222	19.342	1730.46	NaN	NaN	4.17903	16.7638	20.022	1760	NaN
49.8552	NaN	4.62771	17.7047	19.8368	1731.35	NaN	NaN	4.17903	16.85	19.5672	1766.44	NaN
49.8885	NaN	4.64804	17.7864	19.3408	1732.65	NaN	NaN	4.17903	16.9282	20.2242	1760.06	NaN
49.9218	NaN	4.64804	17.858	19.6741	1731.39	NaN	NaN	4.20513	16.9888	19.4943	1766.61	NaN
49.9552	NaN	4.64804	17.916	19.7057	1731.24	NaN	NaN	4.20513	17.0325	19.7405	1768.9	NaN
49.9885	NaN	4.68476	17.9371	19.1037	1740.38	NaN	NaN	4.23083	17.0763	19.494	1769.4	NaN
50.0218	NaN	4.68476	18.0071	19.6605	1740.83	NaN	NaN	4.23102	17.1554	19.8861	1768.04	NaN
50.0552	NaN	4.68476	18.0941	19.1232	1734.75	NaN	NaN	4.23102	17.22	19.8117	1775.21	NaN
50.0885	NaN	4.71091	18.2048	19.1344	1737.32	NaN	NaN	4.25134	17.2784	19.8114	1775.27	NaN
50.1218	NaN	4.71133	18.5925	19.7493	1741.61	NaN	NaN	4.25134	17.3388	19.6883	1774.39	NaN
50.1552	NaN	4.71133	18.5929	20.8003	1726.4	NaN	NaN	4.28848	17.6976	21.2334	1760.28	NaN
50.1885	NaN	4.71133	18.5934	20.2244	1733.9	NaN	NaN	4.28848	17.698	20.1578	1770.57	NaN
50.2218	NaN	4.71133	18.2981	19.8256	1731	NaN	NaN	4.28848	17.6103	20.5929	1764.49	NaN
50.2552	NaN	4.73737	18.4182	19.4111	1734	NaN	NaN	4.31412	17.4313	19.7402	1770.44	NaN
50.2885	NaN	4.73737	18.4976	19.4931	1735.82	NaN	NaN	4.3145	17.543	20.2712	1770.7	NaN
50.3218	NaN	4.73737	18.502	19.6672	1733.05	NaN	NaN	4.3145	17.6023	20.3403	1766.57	NaN
50.3552	NaN	4.7573	18.6111	19.7228	1737.72	NaN	NaN	4.34047	17.6653	19.9266	1769.72	NaN
50.3885	NaN	4.7573	18.705	19.7564	1733.7	NaN	NaN	4.34047	17.7808	20.3412	1761.36	NaN
50.4218	NaN	4.79415	18.7546	19.5903	1740.56	NaN	NaN	4.36059	17.7693	20.0036	1765.03	NaN
50.4552	NaN	4.79415	18.8301	19.5737	1743.76	NaN	NaN	4.36059	17.8598	19.6029	1777	NaN
50.4885	NaN	4.79415	18.9011	19.2815	1741.36	NaN	NaN	4.39754	17.9148	19.5691	1778.26	NaN
50.5218	NaN	4.79415	18.987	20.0061	1735.3	NaN	NaN	4.39758	17.9964	20.0667	1777.53	NaN
50.5552	NaN	4.82019	19.0293	19.5984	1747.54	NaN	NaN	4.39758	18.1383	20.3324	1771.31	NaN
50.5885	NaN	4.82033	19.1014	19.6413	1743.06	NaN	NaN	4.39758	18.1558	19.5997	1774.39	NaN
50.6218	NaN	4.82033	19.1461	20.0895	1743.18	NaN	NaN	4.42331	18.1826	19.0755	1785.25	NaN
50.6552	NaN	4.83417	19.227	19.8577	1749.92	NaN	NaN	4.42331	18.2606	18.8037	1793.95	NaN
50.6885	NaN	4.84682	19.2842	19.139	1755.88	NaN	NaN	4.42331	18.3352	19.3363	1781.36	NaN
50.7218	NaN	4.84682	19.4177	19.2671	1753.07	NaN	NaN	4.42331	18.4274	19.8042	1783.88	NaN
50.7552	NaN	4.84682	19.4615	20.0669	1753.93	NaN	NaN	4.44902	18.457	19.3675	1788.18	NaN
50.7885	NaN	4.84682	19.5216	19.7898	1751.98	NaN	NaN	4.44902	18.5331	19.7164	1787.62	NaN
50.8218	NaN	4.86655	19.6177	19.6647	1759.39	NaN	NaN	4.46984	18.5927	19.8763	1792.53	NaN
50.8552	NaN	4.9034	19.7017	19.0334	1762.99	NaN	NaN	4.46984	18.6853	20.3322	1784.52	NaN
50.8885	NaN	4.90373	19.7397	19.7892	1759.75	NaN	NaN	4.46984	18.7901	19.7907	1789.57	NaN
50.9218	NaN	4.90373	19.7911	19.5304	1761.62	NaN	NaN	4.5041	18.8948	19.58	1788.87	NaN
50.9552	NaN	4.90373	19.9301	19.4638	1760.85	NaN	NaN	4.5041	18.947	19.518	1797.71	NaN
50.9885	NaN	4.90373	19.9405	19.6744	1759.25	NaN	NaN	4.51044	18.9911	19.2346	1801.96	NaN
51.0218	NaN	4.90373	20.089	19.9832	1767.76	NaN	NaN	4.5288	19.0637	19.7611	1798.26	NaN
51.0552	NaN	4.92954	20.137	20.0619	1764.21	NaN	NaN	4.5288	19.1627	19.7478	1802.28	NaN
51.0885	NaN	4.92954	20.1941	19.5284	1777.9	NaN	NaN	4.5288	19.2711	19.9476	1793.04	NaN
51.1218	NaN	4.95376	20.2745	19.8977	1774.62	NaN	NaN	4.55469	19.3141	19.7085	1797.69	NaN
51.1552	NaN	4.95537	20.4011	20.3392	1766.07	NaN	NaN	4.55469	19.3595	19.9106	1798.23	NaN
51.1885	NaN	4.9758	20.4722	20.5728	1766	NaN	NaN	4.57909	19.4448	19.5558	1807.93	NaN
51.2218	NaN	4.9758	20.5701	20.1089	1762.97	NaN	NaN	4.57909	19.5244	20.1393	1799.07	NaN
51.2552	NaN	4.9758	20.6236	19.7641	1775.97	NaN	NaN	4.61559	19.5792	19.3033	1807.04	NaN
51.2885	NaN	4.9758	20.7372	19.2817	1773.03	NaN	NaN	4.61559	19.6637	19.7531	1806.23	NaN
51.3218	NaN	5.01238	20.7527	19.3029	1782.28	NaN	NaN	4.61559	19.7545	19.2942	1818.09	NaN
51.3552	NaN	5.01238	20.904	19.9419	1776.37	NaN	NaN	4.61559	19.8063	19.7886	1814.1	NaN
51.3885	NaN	5.01238	20.9372	19.7142	1779.21	NaN	NaN	4.64141	19.8962	19.4934	1811.58	NaN
51.4218	NaN	5.01238	21.0375	20.0259	1779.85	NaN	NaN	4.64152	19.975	20.374	1805.24	NaN
51.4552	NaN	5.03842	21.1135	19.6941	1786.71	NaN	NaN	4.64152	20.0372	20.0885	1819.29	NaN
51.4885	NaN	5.03842	21.233	19.8424	1782.87	NaN	NaN	4.66758	20.1502	19.7782	1815.98	NaN
51.5218	NaN	5.03842	21.3323	19.7614	1785.88	NaN	NaN	4.66758	20.2253	20.0452	1812.97	NaN
51.5552	NaN	5.06413	21.3408	19.6476	1790.8	NaN	NaN	4.68834	20.267	19.3837	1820.53	NaN
51.5885	NaN	5.06413	21.4658	19.6886	1790.24	NaN	NaN	4.68834	20.3739	19.3778	1822.41	NaN
51.6218	NaN	5.08505	21.4976	19.045	1801.34	NaN	NaN	4.72518	20.4027	19.5531	1821.6	NaN
51.6552	NaN	5.08505	21.6349	19.6456	1796.66	NaN	NaN	4.72518	20.4902	19.2572	1825.81	NaN
51.6885	NaN	5.12146	21.6775	19.8908	1797.63	NaN	NaN	4.72518	20.617	20.007	1822.6	NaN
51.7218	NaN	5.12146	21.7816	19.8322	1797.79	NaN	NaN	4.73539	20.6036	19.8186	1830.8	NaN
51.7552	NaN	5.12146	21.843	19.5421	1803.66	NaN	NaN	4.75132	20.7469	19.9065	1825.55	NaN
51.7885	NaN	5.12146	21.9034	19.1085	1803.84	NaN	NaN	4.75132	20.8262	19.2928	1827.75	NaN
51.8218	NaN	5.12146	22.0425	19.3645	1798.9	NaN	NaN	4.77707	20.9462	19.6431	1826.8	NaN
51.8552	NaN	5.12146	22.1448	19.6106	1814.3	NaN	NaN	4.77707	21.039	19.6975	1830.77	NaN
51.8885	NaN	5.14756	22.2283	19.7553	1803.07	NaN	NaN	4.7976	21.0897	19.5883	1830.2	NaN
51.9218	NaN	5.14756	22.36	19.0884	1812	NaN	NaN	4.7976	21.2055	19.4792	1833.92	NaN
51.9552	NaN	5.17313	22.3821	19.3167	1830.56	NaN	NaN	4.80106	21.2448	19.6765	1822	NaN
51.9885	NaN	5.17313	22.505	19.0138	1825.97	NaN	NaN	4.83429	21.3532	19.1456	1846.46	NaN
52.0218	NaN	5.17313	22.6193	19.7367	1814.66	NaN	NaN	4.83429	21.3925	19.5328	1841.05	NaN
52.0552	NaN	5.1943	22.7528	20.3338	1812.98	NaN	NaN	4.83429	21.4755	19.7342	1837.11	NaN
52.0885	NaN	5.1943	22.8438	19.925	1815.02	NaN	NaN	4.85998	21.5586	19.1687	1844.6	NaN
52.1218	NaN	5.1943	22.8918	20.063	1815.24	NaN	NaN	4.85998	21.6298	19.4228	1845.78	NaN
52.1552	NaN	5.23116	23.0163	20.0389	1821.34	NaN	NaN	4.8857	21.8416	19.4795	1840.03	NaN
52.1885	NaN	5.23116	23.0917	20.196	1817.97	NaN	NaN	4.8857	21.8351	20.201	1839.93	NaN
52.2218	NaN	5.23116	23.2556	19.9276	1817.87	NaN	NaN	4.8857	21.9629	19.4763	1849.69	NaN
52.2552	NaN	5.23116	23.3178	19.895	1820.91	NaN	NaN	4.90685	22.0535	19.6016	1847.51	NaN
52.2885	NaN	5.25734	23.3657	19.4871	1818.46	NaN	NaN	4.90685	22.181	19.771	1850.85	NaN
52.3218	NaN	5.25734	23.4361	19.6289	1832.9	NaN	NaN	4.94382	22.2325	19.7286	1852.45	NaN
52.3552	NaN	5.25734	23.5878	19.4114	1838.44	NaN	NaN	4.94382	22.3289	19.8568	1848.2	NaN
52.3885	NaN	5.28349	23.6522	19.7516	1829.3	NaN	NaN	4.94382	22.3582	19.6061	1852.7	NaN
52.4218	NaN	5.28349	23.7457	19.5974	1834.78	NaN	NaN	4.96974	22.4895	19.6202	1862.98	NaN
52.4552	NaN	5.28349	23.855	19.886	1831.41	NaN	NaN	4.96974	22.6128	19.5284	1856.94	NaN
52.4885	NaN	5.30356	23.977	19.8937	1825.6	NaN	NaN	4.99565	22.6939	19.412	1865.26	NaN
52.5218	NaN	5.30356	24.0571	19.1419	1834.62	NaN	NaN	4.99565	22.7906	19.7276	1860.12	NaN
52.5552	NaN	5.33984	24.2404	19.2406	1841.88	NaN	NaN	5.0161	22.9233	19.543	1858.18	NaN
52.5885	NaN	5.33984	24.2597	19.7401	1840.86	NaN	NaN	5.0161	22.9297	20.1965	1852.13	NaN
52.6218	NaN	5.33984	24.3818	19.4596	1842.18	NaN	NaN	5.05272	23.0563	19.8601	1860.56	NaN
52.6552	NaN	5.33984	24.5466	19.3805	1846.64	NaN	NaN	5.05272	23.2176	19.9985	1866	NaN
52.6885	NaN	5.36593	24.6076	19.7196	1847	NaN	NaN	5.05272	23.303	19.2853	1868.44	NaN
52.7218	NaN	5.36593	24.749	20.0519	1841.21	NaN	NaN	5.05272	23.3201	19.3685	1877.73	NaN
52.7552	NaN	5.39199	24.8186	19.8628	1837.39	NaN	NaN	5.07884	23.401	19.6449	1871.46	NaN
52.7885	NaN	5.39199	24.9337	19.3812	1852.7	NaN	NaN	5.10496	23.516	18.8968	1876.14	NaN
52.8218	NaN	5.39199	25.0334	19.3526	1857.92	NaN	NaN	5.10496	23.6295	19.9651	1881.91	NaN
52.8552	NaN	5.41281	25.1848	19.7792	1851.04	NaN	NaN	5.10496	23.7234	19.4528	1876.76	NaN
52.8885	NaN	5.41281	25.3165	19.6169	1854.96	NaN	NaN	5.12535	23.8813	18.9608	1878.34	NaN
52.9218	NaN	5.44976	25.3936	19.6465	1857.44	NaN	NaN	5.12535	23.9587	19.1051	1882.6	NaN
52.9552	NaN	5.44976	25.4972	19.5313	1865.7	NaN	NaN	5.16201	24.0498	19.7343	1883	NaN
52.9885	NaN	5.44976	25.5615	19.5288	1866.83	NaN	NaN	5.16201	24.0891	19.3976	1881.58	NaN
53.0218	NaN	5.44976	25.7417	19.8692	1862.63	NaN	NaN	5.16201	24.2829	19.9253	1890.25	NaN
53.0552	NaN	5.46312	25.8499	19.615	1856.35	NaN	NaN	5.18012	24.3321	19.8459	1877.17	NaN
53.0885	NaN	5.47574	25.9457	19.5575	1866.87	NaN	NaN	5.18801	24.4052	19.7182	1893.91	NaN
53.1218	NaN	5.47574	26.0348	19.4123	1871.06	NaN	NaN	5.18801	24.569	19.7042	1895.63	NaN
53.1552	NaN	5.50157	26.1525	19.7976	1872.18	NaN	NaN	5.21404	24.6706	19.3642	1891.76	NaN
53.1885	NaN	5.50157	26.3421	19.716	1869.35	NaN	NaN	5.21404	24.7465	19.9802	1896.98	NaN
53.2218	NaN	5.50157	26.4118	19.7036	1878.4	NaN	NaN	5.21404	24.856	19.7486	1895.96	NaN
53.2552	NaN	5.52206	26.5409	19.6403	1871.49	NaN	NaN	5.2346	24.9308	19.3803	1897.18	NaN
53.2885	NaN	5.52206	26.6669	19.4637	1876	NaN	NaN	5.2346	25.1248	19.7454	1892.62	NaN
53.3218	NaN	5.55839	26.7597	19.5088	1885.13	NaN	NaN	5.27157	25.2149	19.1438	1898	NaN
53.3552	NaN	5.55839	26.8786	19.2765	1884.1	NaN	NaN	5.27157	25.3171	19.7727	1902.29	NaN
53.3885	NaN	5.58449	27.0443	19.4135	1891.39	NaN	NaN	5.27157	25.4798	19.9594	1903.26	NaN
53.4218	NaN	5.58449	27.0836	19.3605	1889.21	NaN	NaN	5.29728	25.4706	19.6341	1900.43	NaN
53.4552	NaN	5.61049	27.2247	19.6014	1892.87	NaN	NaN	5.29728	25.628	19.3932	1909.42	NaN
53.4885	NaN	5.61049	27.3813	19.8193	1890.3	NaN	NaN	5.32288	25.7342	19.2362	1919.35	NaN
53.5218	NaN	5.61049	27.5051	20.3832	1884.1	NaN	NaN	5.34386	25.8465	19.7457	1916.6	NaN
53.5552	NaN	5.63131	27.7093	19.6944	1891.51	NaN	NaN	5.34386	25.9872	19.8641	1915.02	NaN
53.5885	NaN	5.63131	27.729	19.3145	1895.43	NaN	NaN	5.38048	26.0399	19.4662	1917.98	NaN
53.6218	NaN	5.66848	27.8299	19.3586	1894	NaN	NaN	5.38048	26.2219	19.3326	1908.11	NaN
53.6552	NaN	5.66848	28.0134	19.5961	1895.02	NaN	NaN	5.38048	26.3441	19.6037	1919.6	NaN
53.6885	NaN	5.66848	28.1407	19.5642	1893.06	NaN	NaN	5.40632	26.4458	19.362	1916.94	NaN
53.7218	NaN	5.68392	28.2779	20.2417	1897.39	NaN	NaN	5.40632	26.5337	19.8264	1921.98	NaN
53.7552	NaN	5.69405	28.3508	19.6431	1905.43	NaN	NaN	5.43231	26.6624	20.0053	1913.96	NaN
53.7885	NaN	5.69405	28.5744	19.4951	1900.07	NaN	NaN	5.43231	26.7841	19.829	1923.55	NaN
53.8218	NaN	5.71984	28.6767	19.362	1913.83	NaN	NaN	5.43231	26.9492	20.2473	1915.33	NaN
53.8552	NaN	5.71984	28.8014	19.4802	1907.71	NaN	NaN	5.45311	27.0909	19.267	1926.36	NaN
53.8885	NaN	5.74057	28.8371	19.6928	1915.06	NaN	NaN	5.45311	27.1525	20.0459	1922.27	NaN
53.9218	NaN	5.74057	29.0128	19.4141	1913.26	NaN	NaN	5.48979	27.2568	19.3302	1920.67	NaN
53.9552	NaN	5.77705	29.2111	19.3896	1910.87	NaN	NaN	5.48979	27.4179	19.2228	1932.32	NaN
53.9885	NaN	5.77705	29.3374	19.6175	1914.24	NaN	NaN	5.51594	27.5756	19.2852	1934.3	NaN
54.0218	NaN	5.77705	29.4969	19.5707	1922.63	NaN	NaN	5.51594	27.6715	18.9146	1937.8	NaN
54.0552	NaN	5.8033	29.6072	19.4846	1928.29	NaN	NaN	5.51594	27.7545	19.645	1929.67	NaN
54.0885	NaN	5.8033	29.7902	19.4528	1929	NaN	NaN	5.54183	27.8784	19.8687	1932.28	NaN
54.1218	NaN	5.82896	29.9797	18.9556	1926.59	NaN	NaN	5.56236	28.1011	19.4026	1941.67	NaN
54.1552	NaN	5.82896	30.0378	19.4462	1933.89	NaN	NaN	5.56236	28.1749	19.5536	1945	NaN
54.1885	NaN	5.82896	30.2073	19.4552	1926.97	NaN	NaN	5.59918	28.2576	19.6138	1946.54	NaN
54.2218	NaN	5.84982	30.3699	19.6762	1931.8	NaN	NaN	5.59951	28.3739	19.6287	1944.63	NaN
54.2552	NaN	5.84982	30.4129	18.7312	1940	NaN	NaN	5.59951	28.5161	19.5718	1940.39	NaN
54.2885	NaN	5.88669	30.6468	19.2467	1941.13	NaN	NaN	5.59951	28.694	19.2755	1943.82	NaN
54.3218	NaN	5.88669	30.7634	19.8417	1944.08	NaN	NaN	5.6252	28.829	19.5417	1956.99	NaN
54.3552	NaN	5.88669	30.8489	19.5153	1939.44	NaN	NaN	5.6252	28.9997	19.6803	1945.41	NaN
54.3885	NaN	5.88669	31.0561	19.4301	1944.87	NaN	NaN	5.65087	29.0559	19.577	1946.81	NaN
54.4218	NaN	5.91263	31.224	20.0382	1942.02	NaN	NaN	5.65087	29.1342	19.7866	1961	NaN
54.4552	NaN	5.92923	31.2965	19.2391	1950.95	NaN	NaN	5.67161	29.3611	19.9491	1962.84	NaN
54.4885	NaN	5.93866	31.4848	19.7472	1949.29	NaN	NaN	5.70847	29.5194	19.9433	1954.02	NaN
54.5218	NaN	5.93866	31.6448	19.5802	1951.14	NaN	NaN	5.70856	29.5967	19.5023	1958.23	NaN
54.5552	NaN	5.95907	31.8178	19.8889	1949.84	NaN	NaN	5.70856	29.8236	19.7743	1963.47	NaN
54.5885	NaN	5.99563	31.903	19.6939	1949.13	NaN	NaN	5.70856	29.9725	19.7256	1966.35	NaN
54.6218	NaN	5.99563	32.1114	19.4026	1960.43	NaN	NaN	5.73427	30.0427	20.128	1962.35	NaN
54.6552	NaN	5.99563	32.2132	19.4796	1967.38	NaN	NaN	5.73427	30.1997	19.8359	1965.06	NaN
54.6885	NaN	5.99563	32.4043	19.6674	1961	NaN	NaN	5.76014	30.3207	19.6865	1969.17	NaN
54.7218	NaN	6.02146	32.4942	19.8031	1960.08	NaN	NaN	5.76014	30.4552	19.486	1972.97	NaN
54.7552	NaN	6.04732	32.7167	19.8955	1962.74	NaN	NaN	5.78087	30.611	19.4473	1979.34	NaN
54.7885	NaN	6.04732	32.8712	19.3549	1972.16	NaN	NaN	5.8176	30.6847	19.7017	1974.79	NaN
54.8218	NaN	6.05102	33.0263	19.334	1967.05	NaN	NaN	5.8176	30.8652	19.7038	1975.44	NaN
54.8552	NaN	6.06832	33.1689	19.8904	1966.73	NaN	NaN	5.8176	30.9754	19.673	1972.56	NaN
54.8885	NaN	6.10517	33.3584	19.5672	1978.18	NaN	NaN	5.84295	31.1791	19.4332	1984.81	NaN
54.9218	NaN	6.10517	33.4115	19.191	1983.88	NaN	NaN	5.84335	31.2103	20.2034	1980.65	NaN
54.9552	NaN	6.10517	33.6388	19.7538	1979.99	NaN	NaN	5.86904	31.4398	19.8251	1989.42	NaN
54.9885	NaN	6.13133	33.8908	19.375	1983.87	NaN	NaN	5.89012	31.57	19.418	1995.26	NaN
55.0218	NaN	6.13133	33.9466	19.4755	1985.92	NaN	NaN	5.89012	31.6835	18.7833	2003.22	NaN
55.0552	NaN	6.15605	34.1028	19.0018	1980.35	NaN	NaN	5.92658	31.9101	19.5477	1987.23	NaN
55.0885	NaN	6.16133	34.3194	19.5828	1994.72	NaN	NaN	5.92658	31.9625	19.6704	1982.57	NaN
55.1218	NaN	6.16133	34.4837	19.2008	2003.04	NaN	NaN	5.92658	32.1649	18.7167	2009	NaN
55.1552	NaN	6.17757	34.6438	19.4374	1999.15	NaN	NaN	5.96295	32.2757	19.7609	2000.14	NaN
55.1885	NaN	6.21423	34.7621	19.3474	1994.09	NaN	NaN	5.96452	32.472	19.915	2002.62	NaN
55.2218	NaN	6.21423	34.9899	19.1908	2001.04	NaN	NaN	5.99937	32.6369	19.4661	2005.1	NaN
55.2552	NaN	6.24004	35.0978	19.6418	2004.22	NaN	NaN	5.99937	32.7478	19.4306	2008.7	NaN
55.2885	NaN	6.24018	35.2532	19.7359	2006	NaN	NaN	5.99937	32.9341	19.6493	1998.58	NaN
55.3218	NaN	6.24018	35.5012	19.6688	2001.97	NaN	NaN	6.03605	33.1177	19.6144	2007.48	NaN
55.3552	NaN	6.2661	35.6775	19.0544	2008.6	NaN	NaN	6.03605	33.2337	19.2079	2014.51	NaN
55.3885	NaN	6.2661	35.8642	19.439	2008.54	NaN	NaN	6.03605	33.3801	19.5543	2009.14	NaN
55.4218	NaN	6.28683	35.9807	19.6895	2013.87	NaN	NaN	6.04783	33.5041	19.423	2014.01	NaN
55.4552	NaN	6.32323	36.2136	19.1421	2012.73	NaN	NaN	6.04783	33.6717	19.8682	2014.46	NaN
55.4885	NaN	6.32323	36.383	19.1468	2023.88	NaN	NaN	6.07399	33.8352	19.4213	2015.32	NaN
55.5218	NaN	6.32323	36.5845	20.0435	2019.83	NaN	NaN	6.07399	34.1077	19.6304	2014.84	NaN
55.5552	NaN	6.34914	36.7336	19.534	2015	NaN	NaN	6.10862	34.1984	19.5949	2024.93	NaN
55.5885	NaN	6.34914	36.9145	19.352	2026.75	NaN	NaN	6.10862	34.3379	19.5852	2028.62	NaN
55.6218	NaN	6.37477	37.2416	19.8139	2021.25	NaN	NaN	6.10862	34.4676	19.6818	2033.94	NaN
55.6552	NaN	6.37477	37.406	19.6663	2031.13	NaN	NaN	6.14524	34.7193	20.0034	2023.31	NaN
55.6885	NaN	6.39608	37.5866	19.3827	2037.82	NaN	NaN	6.14524	34.8532	19.5128	2025.59	NaN
55.7218	NaN	6.43289	37.7763	19.4337	2034.95	NaN	NaN	6.15495	35.0731	19.8131	2033.38	NaN
55.7552	NaN	6.43289	37.9046	19.4032	2035.44	NaN	NaN	6.17136	35.2353	19.0245	2036	NaN
55.7885	NaN	6.43289	38.1302	19.2336	2046.84	NaN	NaN	6.19701	35.4198	19.3296	2038	NaN
55.8218	NaN	6.45886	38.345	19.3979	2045.38	NaN	NaN	6.19701	35.5736	19.7129	2035.1	NaN
55.8552	NaN	6.45975	38.4784	18.9548	2047.35	NaN	NaN	6.21787	35.8	19.4597	2044	NaN
55.8885	NaN	6.48472	38.5899	19.4065	2053.05	NaN	NaN	6.22425	35.8694	19.3251	2050.12	NaN
55.9218	NaN	6.48472	38.9328	19.4803	2056.05	NaN	NaN	6.25461	36.0577	18.8976	2056.19	NaN
55.9552	NaN	6.50533	39.1528	19.7163	2055.04	NaN	NaN	6.25461	36.2641	19.682	2049.49	NaN
55.9885	NaN	6.50533	39.2769	19.5145	2050.72	NaN	NaN	6.2805	36.4431	19.834	2049.22	NaN
56.0218	NaN	6.54232	39.3979	19.5082	2064.54	NaN	NaN	6.2805	36.594	19.3143	2059.98	NaN
56.0552	NaN	6.54232	39.6718	19.681	2063.22	NaN	NaN	6.30658	36.7636	19.543	2055.13	NaN
56.0885	NaN	6.56824	39.8213	19.0327	2083.74	NaN	NaN	6.32713	37.0042	19.9506	2054.94	NaN
56.1218	NaN	6.56824	40.0158	19.17	2072	NaN	NaN	6.32713	37.1881	19.5841	2057.2	NaN
56.1552	NaN	6.59444	40.2945	19.5318	2067.34	NaN	NaN	6.36388	37.383	20.0678	2061.98	NaN
56.1885	NaN	6.59444	40.5248	18.9713	2082	NaN	NaN	6.36388	37.6103	19.2144	2067.35	NaN
56.2218	NaN	6.61458	40.6871	19.814	2083.63	NaN	NaN	6.36388	37.7805	19.8923	2071.09	NaN
56.2552	NaN	6.65103	40.8771	19.4658	2085.64	NaN	NaN	6.36388	38.0239	19.3289	2062.04	NaN
56.2885	NaN	6.65103	41.0225	19.4973	2086.9	NaN	NaN	6.39016	38.1261	19.316	2079.92	NaN
56.3218	NaN	6.65103	41.2756	19.3232	2083.72	NaN	NaN	6.40694	38.247	19.384	2080.96	NaN
56.3552	NaN	6.67724	41.4895	19.1483	2096.58	NaN	NaN	6.41626	38.5006	19.3564	2083.38	NaN
56.3885	NaN	6.70305	41.6428	19.4464	2094.61	NaN	NaN	6.43638	38.6706	19.7889	2080.14	NaN
56.4218	NaN	6.70328	41.9111	19.3287	2102.33	NaN	NaN	6.43638	38.8986	18.98	2081.82	NaN
56.4552	NaN	6.72383	42.0557	19.5413	2100.18	NaN	NaN	6.47286	39.0187	18.9367	2088.25	NaN
56.4885	NaN	6.73892	42.3346	19.3952	2095.58	NaN	NaN	6.47286	39.2439	19.2335	2080	NaN
56.5218	NaN	6.76049	42.5847	19.602	2103.44	NaN	NaN	6.49875	39.4211	19.3111	2089.46	NaN
56.5552	NaN	6.76049	42.7334	19.516	2107.62	NaN	NaN	6.49875	39.6951	19.49	2085.93	NaN
56.5885	NaN	6.78608	42.9579	19.0126	2117.14	NaN	NaN	6.52485	39.7728	18.9379	2096.46	NaN
56.6218	NaN	6.78638	43.2279	19.3076	2118	NaN	NaN	6.54563	39.9875	19.7111	2093.87	NaN
56.6552	NaN	6.81125	43.4804	19.012	2122.14	NaN	NaN	6.5824	40.2325	19.6385	2105.2	NaN
56.6885	NaN	6.83309	43.532	19.362	2120.4	NaN	NaN	6.5824	40.41	19.6187	2106.66	NaN
56.7218	NaN	6.83309	43.8703	19.0359	2123.3	NaN	NaN	6.59057	40.6443	19.3172	2111.95	NaN
56.7552	NaN	6.86963	44.1419	19.7588	2116.46	NaN	NaN	6.60903	40.8099	19.8634	2106.67	NaN
56.7885	NaN	6.86963	44.3652	19.3819	2118.53	NaN	NaN	6.63457	40.9873	19.7215	2109.71	NaN
56.8218	NaN	6.89505	44.5524	19.2032	2140.86	NaN	NaN	6.63498	41.1235	19.3322	2114.63	NaN
56.8552	NaN	6.89505	44.7651	19.0321	2135.7	NaN	NaN	6.65488	41.3088	19.5378	2107.81	NaN
56.8885	NaN	6.92107	44.9892	19.3978	2135.26	NaN	NaN	6.69179	41.6031	19.0855	2121.1	NaN
56.9218	NaN	6.92107	45.2041	19.3395	2146.39	NaN	NaN	6.69179	41.7279	19.3192	2115.56	NaN
56.9552	NaN	6.94234	45.379	19.1015	2150.13	NaN	NaN	6.71797	41.9402	19.02	2125.11	NaN
56.9885	NaN	6.97882	45.6086	19.5201	2144.64	NaN	NaN	6.71797	42.1376	19.2439	2133.97	NaN
57.0218	NaN	6.97882	45.9035	19.2859	2144.22	NaN	NaN	6.74378	42.3095	19.4215	2138	NaN
57.0552	NaN	7.00477	46.1695	19.6096	2154.72	NaN	NaN	6.74378	42.6265	19.6318	2123.46	NaN
57.0885	NaN	7.00477	46.353	19.2168	2161.95	NaN	NaN	6.76413	42.7913	19.4053	2138.84	NaN
57.1218	NaN	7.03071	46.5941	19.2144	2161.9	NaN	NaN	6.80104	42.9995	19.5044	2136.21	NaN
57.1552	NaN	7.04265	46.8804	19.1693	2164.85	NaN	NaN	6.80104	43.1558	19.6151	2145.48	NaN
57.1885	NaN	7.05159	47.1276	19.2022	2170.09	NaN	NaN	6.82716	43.4118	19.5389	2147.27	NaN
57.2218	NaN	7.08848	47.2826	18.8754	2178.51	NaN	NaN	6.82716	43.644	19.4292	2146.13	NaN
57.2552	NaN	7.08848	47.5786	19.3254	2179.18	NaN	NaN	6.85299	43.7908	19.7176	2151.1	NaN
57.2885	NaN	7.11425	47.9092	19.3151	2178.52	NaN	NaN	6.87339	44.0335	19.5963	2150.12	NaN
57.3218	NaN	7.12391	48.0236	19.4296	2181.15	NaN	NaN	6.87339	44.2077	19.364	2161.56	NaN
57.3552	NaN	7.14023	48.2899	19.2433	2185.26	NaN	NaN	6.9103	44.3957	19.4809	2152.85	NaN
57.3885	NaN	7.16084	48.6045	19.2194	2188.04	NaN	NaN	6.9103	44.5616	19.1547	2168.44	NaN
57.4218	NaN	7.19709	48.8061	19.1312	2190.85	NaN	NaN	6.9103	44.9065	19.4832	2165.37	NaN
57.4552	NaN	7.19736	49.0235	19.3695	2205	NaN	NaN	6.9362	45.146	19.6404	2166.75	NaN
57.4885	NaN	7.2236	49.3268	19.2244	2201.18	NaN	NaN	6.96224	45.2047	18.7345	2174.62	NaN
57.5218	NaN	7.2236	49.5948	18.944	2204.11	NaN	NaN	6.96224	45.551	19.0631	2174.39	NaN
57.5552	NaN	7.24956	49.8167	18.879	2206.69	NaN	NaN	7.01917	45.6958	19.3117	2179.81	NaN
57.5885	NaN	7.27009	50.1417	18.7971	2224.56	NaN	NaN	7.01945	45.9245	19.1465	2174.1	NaN
57.6218	NaN	7.30662	50.3195	19.1634	2218.54	NaN	NaN	7.01945	46.2438	19.7881	2174.82	NaN
57.6552	NaN	7.30662	50.5463	19.1457	2227.06	NaN	NaN	7.04532	46.4409	18.9278	2184.97	NaN
57.6885	NaN	7.3326	50.8744	19.2433	2224.33	NaN	NaN	7.07128	46.6389	19.1031	2191.04	NaN
57.7218	NaN	7.35784	51.1271	19.0802	2238.21	NaN	NaN	7.07128	46.878	19.9099	2189.46	NaN
57.7552	NaN	7.37679	51.3913	19.3998	2230.31	NaN	NaN	7.09189	47.0375	18.8125	2197.21	NaN
57.7885	NaN	7.37935	51.5177	19.158	2252.66	NaN	NaN	7.12847	47.3257	19.0545	2194.04	NaN
57.8218	NaN	7.41597	51.7896	19.4151	2239	NaN	NaN	7.12847	47.4876	18.8289	2214.81	NaN
57.8552	NaN	7.44193	52.1406	18.9289	2256.09	NaN	NaN	7.15445	47.7109	19.8138	2193.25	NaN
57.8885	NaN	7.44203	52.3756	19.3422	2256.52	NaN	NaN	7.18024	47.9877	19.6901	2206.74	NaN
57.9218	NaN	7.46782	52.6871	19.3921	2251.65	NaN	NaN	7.18024	48.138	19.9287	2213.56	NaN
57.9552	NaN	7.4886	52.9722	19.0485	2263.94	NaN	NaN	7.20114	48.4305	18.64	2225.01	NaN
57.9885	NaN	7.52514	53.1225	19.286	2268.79	NaN	NaN	7.23776	48.6011	19.1027	2218.79	NaN
58.0218	NaN	7.52514	53.389	19.1	2279.89	NaN	NaN	7.23776	48.8656	19.316	2223.16	NaN
58.0552	NaN	7.55128	53.8012	18.9966	2276.89	NaN	NaN	7.23776	49.1657	19.0723	2220.79	NaN
58.0885	NaN	7.57703	53.9747	19.362	2269.86	NaN	NaN	7.26384	49.3852	19.0836	2238.08	NaN
58.1218	NaN	7.59785	54.177	19.2544	2287.33	NaN	NaN	7.28988	49.5844	19.4932	2227.21	NaN
58.1552	NaN	7.63455	54.5275	18.8409	2287.68	NaN	NaN	7.31039	49.8639	18.6042	2241.31	NaN
58.1885	NaN	7.63455	54.7512	19.4107	2302.01	NaN	NaN	7.34699	50.1421	19.604	2238.52	NaN
58.2218	NaN	7.66067	55.1014	19.0996	2299.87	NaN	NaN	7.34699	50.3537	19.66	2235.52	NaN
58.2552	NaN	7.68636	55.2043	19.2266	2302.93	NaN	NaN	7.35787	50.5804	19.3235	2242.3	NaN
58.2885	NaN	7.7071	55.6348	19.2212	2301.21	NaN	NaN	7.36577	50.8102	19.1462	2249.16	NaN
58.3218	NaN	7.7439	55.8946	19.0918	2312.88	NaN	NaN	7.39185	51.1267	19.4792	2249	NaN
58.3552	NaN	7.7439	56.177	19.0683	2317.7	NaN	NaN	7.41965	51.2407	19.1717	2257.13	NaN
58.3885	NaN	7.76961	56.437	18.7664	2326.66	NaN	NaN	7.45628	51.5747	18.741	2267.49	NaN
58.4218	NaN	7.79599	56.6302	18.8816	2326.98	NaN	NaN	7.45628	51.7908	19.5646	2271.39	NaN
58.4552	NaN	7.85186	57.1312	18.7942	2327.11	NaN	NaN	7.48211	52.145	19.3041	2267.95	NaN
58.4885	NaN	7.85334	57.3089	19.0769	2341.51	NaN	NaN	7.5079	52.5365	19.2461	2268.35	NaN
58.5218	NaN	7.87921	57.6089	18.9347	2337.59	NaN	NaN	7.5289	52.7182	19.6808	2270.84	NaN
58.5552	NaN	7.90494	57.9214	18.6039	2341.18	NaN	NaN	7.56561	52.9544	19.1239	2273.67	NaN
58.5885	NaN	7.92561	58.1269	19.0601	2349.62	NaN	NaN	7.56561	53.0196	19.4703	2280.02	NaN
58.6218	NaN	7.96221	58.3007	18.9081	2351.46	NaN	NaN	7.59144	53.4429	19.2615	2290.43	NaN
58.6552	NaN	7.98829	58.8232	19.114	2359.25	NaN	NaN	7.6175	53.6664	19.5131	2293.86	NaN
58.6885	NaN	8.0141	59.0266	19.0037	2366.82	NaN	NaN	7.6175	53.9161	18.9641	2289.67	NaN
58.7218	NaN	8.03486	59.3299	19.1481	2374.98	NaN	NaN	7.66922	54.1792	19.6409	2293.7	NaN
58.7552	NaN	8.07185	59.6145	18.9023	2377.08	NaN	NaN	7.6751	54.4467	19.5174	2293.35	NaN
58.7885	NaN	8.09781	59.7911	18.7718	2377.93	NaN	NaN	7.70066	54.6858	19.5249	2305.67	NaN
58.8218	NaN	8.12359	60.1806	18.9755	2385.6	NaN	NaN	7.73005	54.9661	19.1231	2307.42	NaN
58.8552	NaN	8.14411	60.4993	19.0103	2394.51	NaN	NaN	7.7474	55.2094	19.2053	2308.99	NaN
58.8885	NaN	8.18081	60.7623	19.1178	2393	NaN	NaN	7.78385	55.528	18.8837	2315.21	NaN
58.9218	NaN	8.20677	61.0357	18.903	2396.45	NaN	NaN	7.79923	55.6735	19.0572	2324.39	NaN
58.9552	NaN	8.23264	61.353	18.8505	2406.53	NaN	NaN	7.80997	56.0153	18.7788	2333.97	NaN
58.9885	NaN	8.25336	61.6003	18.8834	2411.43	NaN	NaN	7.83591	56.217	19.1421	2331.35	NaN
59.0218	NaN	8.29022	62.07	18.8661	2418.07	NaN	NaN	7.87396	56.436	18.6714	2342.8	NaN
59.0552	NaN	8.31589	62.354	19.0563	2425.25	NaN	NaN	7.89343	56.8327	19.5798	2349.73	NaN
59.0885	NaN	8.34618	62.5224	19.2626	2425.76	NaN	NaN	7.91955	57.0665	19.5022	2338.28	NaN
59.1218	NaN	8.3992	62.9277	18.7137	2434.35	NaN	NaN	7.94569	57.3606	19.5545	2350.68	NaN
59.1552	NaN	8.42502	63.2341	18.9138	2434.25	NaN	NaN	7.96591	57.6147	18.9205	2345.25	NaN
59.1885	NaN	8.45112	63.6314	18.8452	2446.29	NaN	NaN	8.00253	57.8428	19.5739	2351.74	NaN
59.2218	NaN	8.4735	63.9669	18.989	2446.4	NaN	NaN	8.02857	58.078	19.4218	2354.52	NaN
59.2552	NaN	8.50884	64.1695	18.7853	2458.98	NaN	NaN	8.05445	58.4193	19.4155	2363.6	NaN
59.2885	NaN	8.53492	64.5151	19.1984	2457.88	NaN	NaN	8.07516	58.6456	19.0149	2365.45	NaN
59.3218	NaN	8.57925	64.7924	19.2662	2467.88	NaN	NaN	8.1118	58.9499	18.5298	2372.72	NaN
59.3552	NaN	8.6176	65.1195	18.9875	2474	NaN	NaN	8.13743	59.1987	18.8579	2386.67	NaN
59.3885	NaN	8.64423	65.441	18.9726	2471.7	NaN	NaN	8.16394	59.4346	19.0308	2385	NaN
59.4218	NaN	8.68582	65.875	18.9739	2461.94	NaN	NaN	8.21933	59.7353	18.7738	2392.46	NaN
59.4552	NaN	8.7272	66.1147	19.0326	2473.54	NaN	NaN	8.22109	59.9314	18.7015	2387.83	NaN
59.4885	NaN	8.75294	66.4409	19.2002	2484.18	NaN	NaN	8.24719	60.3179	18.8563	2397.54	NaN
59.5218	NaN	8.77892	66.8096	18.8051	2488.05	NaN	NaN	8.27323	60.5339	18.2787	2394.99	NaN
59.5552	NaN	8.83634	67.0685	18.9166	2494.56	NaN	NaN	8.29366	60.998	18.7581	2398.15	NaN
59.5885	NaN	8.86269	67.4236	19.0839	2501.72	NaN	NaN	8.3305	61.1398	19.1511	2403.76	NaN
59.6218	NaN	8.88852	67.7537	18.9	2506.44	NaN	NaN	8.35638	61.427	18.3399	2417.6	NaN
59.6552	NaN	8.94549	68.0673	19.0455	2499.35	NaN	NaN	8.38237	61.7795	18.518	2417.02	NaN
59.6885	NaN	8.97161	68.4672	19.1113	2511.73	NaN	NaN	8.43979	62.0435	19.0114	2420.68	NaN
59.7218	NaN	8.9974	68.7883	18.8056	2519.17	NaN	NaN	8.43979	62.3702	19.0876	2428.4	NaN
59.7552	NaN	9.05447	69.1688	18.9595	2527.73	NaN	NaN	8.49111	62.663	19.1318	2428	NaN
59.7885	NaN	9.08034	69.4654	19.0577	2525	NaN	NaN	8.51217	62.9117	19.1045	2431.61	NaN
59.8218	NaN	9.12738	69.8209	18.9896	2530.41	NaN	NaN	8.5489	63.1993	18.8776	2444.52	NaN
59.8552	NaN	9.16414	70.1788	18.793	2532.61	NaN	NaN	8.57526	63.4342	18.9674	2453.69	NaN
59.8885	NaN	9.19039	70.6691	19.2397	2532.47	NaN	NaN	8.6014	63.7303	19.0197	2447.41	NaN
59.9218	NaN	9.23663	70.9628	19.0788	2546.75	NaN	NaN	8.65829	64.1774	19.4343	2448.48	NaN
59.9552	NaN	9.27354	71.3275	18.8812	2550.15	NaN	NaN	8.68389	64.4653	18.9484	2454.82	NaN
59.9885	NaN	9.30119	71.6288	18.7496	2563.81	NaN	NaN	8.71012	64.7332	19.0659	2459.51	NaN
60.0218	NaN	9.34588	71.9814	18.9565	2555.97	NaN	NaN	8.76693	65.0519	19.39	2463.86	NaN
60.0552	NaN	9.38268	72.4214	18.739	2568.85	NaN	NaN	8.79268	65.3637	18.6306	2474.35	NaN
60.0885	NaN	9.43451	72.77	19.2302	2573.78	NaN	NaN	8.81893	65.8123	19.5233	2462.44	NaN
60.1218	NaN	9.49186	73.0701	19.1173	2569.5	NaN	NaN	8.84374	66.0654	19.9604	2475.12	NaN
60.1552	NaN	9.51817	73.4788	19.0574	2583.55	NaN	NaN	8.87806	66.4292	19.2857	2469.89	NaN
60.1885	NaN	9.56359	74.0162	19.0104	2590.54	NaN	NaN	8.92896	66.6797	18.862	2486.97	NaN
60.2218	NaN	9.60225	74.3736	18.9514	2587.12	NaN	NaN	8.94918	67.0089	18.9428	2491.3	NaN
60.2552	NaN	9.65369	74.9257	19.1124	2586.03	NaN	NaN	9.00916	67.3795	19.0803	2491.28	NaN
60.2885	NaN	9.71042	75.0409	18.8117	2599.25	NaN	NaN	9.03944	67.5687	18.943	2514.54	NaN
60.3218	NaN	9.73611	75.5115	18.7171	2609.28	NaN	NaN	9.09489	67.8789	18.9767	2496	NaN
60.3552	NaN	9.78289	75.9151	18.7902	2611.88	NaN	NaN	9.12106	68.2754	18.9342	2517.19	NaN
60.3885	NaN	9.81965	76.231	19.0402	2622.8	NaN	NaN	9.14701	68.6611	18.5332	2513.83	NaN
60.4218	NaN	9.87142	76.8762	18.9198	2621.88	NaN	NaN	9.19482	68.9908	18.8061	2523	NaN
60.4552	NaN	9.92855	77.2291	18.6551	2623.53	NaN	NaN	9.23004	69.3312	19.1411	2521.43	NaN
60.4885	NaN	9.95492	77.5902	18.7883	2642.46	NaN	NaN	9.25599	69.6291	18.5999	2530.48	NaN
60.5218	NaN	10.0014	78.1458	18.3136	2645.79	NaN	NaN	9.31328	70.0618	19.0759	2528	NaN
60.5552	NaN	10.0498	78.3885	18.6706	2650.75	NaN	NaN	9.33948	70.3056	18.8484	2546.8	NaN
60.5885	NaN	10.0903	79.0338	19.0767	2648.9	NaN	NaN	9.38618	70.6487	19.0154	2547.21	NaN
60.6218	NaN	10.1473	79.3022	18.9528	2654.38	NaN	NaN	9.42284	71.0157	18.6734	2552.8	NaN
60.6552	NaN	10.1986	79.7726	18.5104	2669.33	NaN	NaN	9.462	71.4228	18.774	2550.19	NaN
60.6885	NaN	10.2565	80.1296	19.0628	2668.45	NaN	NaN	9.49544	71.7539	19.1424	2553.33	NaN
60.7218	NaN	10.2828	80.5993	18.6492	2679.5	NaN	NaN	9.53169	72.1248	19.0241	2559.18	NaN
60.7552	NaN	10.3292	81.021	18.4161	2678.5	NaN	NaN	9.56768	72.4793	19.2285	2565.18	NaN
60.7885	NaN	10.3918	81.4737	18.6459	2695.48	NaN	NaN	9.61764	72.8489	18.9557	2574.32	NaN
60.8218	NaN	10.4384	81.7198	18.395	2701.18	NaN	NaN	9.64152	73.2207	19.0333	2575.56	NaN
60.8552	NaN	10.5009	82.1427	18.6179	2700.87	NaN	NaN	9.69349	73.5681	18.7604	2577.25	NaN
60.8885	NaN	10.5477	82.779	18.5858	2718.11	NaN	NaN	9.75099	73.9251	18.8318	2584.87	NaN
60.9218	NaN	10.5841	83.0759	18.3589	2715.14	NaN	NaN	9.77689	74.3819	18.9097	2593	NaN
60.9552	NaN	10.6366	83.4572	18.5375	2733.13	NaN	NaN	9.82319	74.6974	19.0002	2604.88	NaN
60.9885	NaN	10.6938	83.9123	18.7462	2731.82	NaN	NaN	9.8602	75.2099	19.0074	2602.25	NaN
61.0218	NaN	10.7459	84.2897	18.373	2734.38	NaN	NaN	9.91229	75.5048	18.8824	2610.23	NaN
61.0552	NaN	10.8029	84.7422	18.3661	2745.04	NaN	NaN	9.96953	75.8345	18.5103	2621.98	NaN
61.0885	NaN	10.8548	85.3481	18.4327	2755	NaN	NaN	9.99526	76.2665	18.5616	2633.12	NaN
61.1218	NaN	10.9121	85.5151	18.6442	2768	NaN	NaN	10.0417	76.7518	19.1145	2631.21	NaN
61.1552	NaN	10.964	85.8864	18.3855	2773.49	NaN	NaN	10.0789	77.1599	18.7781	2625.37	NaN
61.1885	NaN	11.0212	86.5118	18.0136	2784.61	NaN	NaN	10.1312	77.5011	18.4182	2645.65	NaN
61.2218	NaN	11.0857	86.9024	18.6354	2793.32	NaN	NaN	10.1875	77.8868	18.376	2656.39	NaN
61.2552	NaN	11.1452	87.3218	18.2173	2791.1	NaN	NaN	10.2135	78.2923	18.8819	2646.59	NaN
61.2885	NaN	11.2032	87.7882	18.294	2809.53	NaN	NaN	10.2602	78.7891	18.6494	2661.43	NaN
61.3218	NaN	11.2519	88.2165	18.5037	2805.51	NaN	NaN	10.2973	79.1322	19.0803	2657.33	NaN
61.3552	NaN	11.3124	88.7426	18.3177	2820.1	NaN	NaN	10.3495	79.5217	18.7433	2667.91	NaN
61.3885	NaN	11.3747	89.0682	18.1223	2830.13	NaN	NaN	10.4059	79.9115	18.4647	2676.8	NaN
61.4218	NaN	11.4348	89.7322	18.3282	2840.93	NaN	NaN	10.4576	80.3349	18.5417	2684.23	NaN
61.4552	NaN	11.5096	89.9767	18.2523	2852.32	NaN	NaN	10.5151	80.6881	18.5374	2694.49	NaN
61.4885	NaN	11.568	90.3671	17.8365	2855.78	NaN	NaN	10.5416	81.2205	18.9567	2695.8	NaN
61.5218	NaN	11.6199	90.9264	18.1767	2856.91	NaN	NaN	10.588	81.531	18.4244	2697.57	NaN
61.5552	NaN	11.6823	91.3684	18.3171	2866.04	NaN	NaN	10.6351	81.9046	18.1269	2712.86	NaN
61.5885	NaN	11.7494	91.8728	18.3648	2873.83	NaN	NaN	10.6972	82.441	18.6681	2716.11	NaN
61.6218	NaN	11.812	92.2612	21.6697	2870.28	NaN	NaN	10.7422	82.7418	18.8061	2734.8	NaN
61.6552	NaN	11.8619	95.1165	29.5374	2727.34	NaN	NaN	10.786	83.2013	18.4051	2738.73	NaN
61.6885	NaN	11.9227	94.5149	28.0522	2708.88	NaN	NaN	10.8431	83.5544	18.5692	2732.51	NaN
61.7218	NaN	11.9935	94.3207	26.5693	2700.61	NaN	NaN	10.895	83.9562	18.6651	2740.02	NaN
61.7552	NaN	12.0772	94.7275	25.2588	2663.35	NaN	NaN	10.9524	84.2604	17.9927	2770.19	NaN
61.7885	NaN	12.1412	95.1089	24.4884	2648.41	NaN	NaN	11.0045	84.8428	17.93	2772.39	NaN
61.8218	NaN	12.2189	95.4093	23.2691	2652.1	NaN	NaN	11.0608	85.3145	18.2243	2782.26	NaN
61.8552	NaN	12.2749	95.852	22.6961	2637.76	NaN	NaN	11.113	85.6976	18.6583	2783.72	NaN
61.8885	NaN	12.347	96.0355	21.8429	2641.88	NaN	NaN	11.1709	86.0934	18.0328	2800.91	NaN
61.9218	NaN	12.4333	96.4707	21.4816	2639.64	NaN	NaN	11.2238	86.5508	18.193	2804.78	NaN
61.9552	NaN	12.4935	96.9552	20.9529	2639.29	NaN	NaN	11.2801	87.1761	18.5457	2798.94	NaN
61.9885	NaN	12.5538	97.302	20.6756	2636.65	NaN	NaN	11.3321	87.2601	18.6335	2820.11	NaN
62.0218	NaN	12.6234	97.6973	20.3896	2633.37	NaN	NaN	11.3894	87.7007	18.2741	2826	NaN
62.0552	NaN	12.7182	98.0442	20.1261	2632.48	NaN	NaN	11.4411	88.0741	18.3593	2834	NaN
62.0885	NaN	12.784	99.9534	21.2043	2628.14	NaN	NaN	11.4985	89.9549	18.3268	2832.8	NaN
62.1218	NaN	12.8612	99.8866	20.1401	2634.65	NaN	NaN	11.5502	90.3468	19.7707	2822.53	NaN
62.1552	NaN	12.9308	97.6402	19.8404	2635.5	NaN	NaN	11.6218	90.2902	19.1219	2832.2	NaN
62.1885	NaN	13.0139	98.794	19.8622	2634.45	NaN	NaN	11.7174	88.9626	19.2604	2830.4	NaN
62.2218	NaN	13.0859	99.4685	19.5506	2638.73	NaN	NaN	11.7693	89.9464	19.2063	2830.9	NaN
62.2552	NaN	13.1697	99.9986	19.2162	2638.04	NaN	NaN	11.8264	90.4842	18.8295	2845	NaN
62.2885	NaN	13.2418	100.412	19.0755	2654.22	NaN	NaN	11.8898	90.9506	18.7321	2855.02	NaN
62.3218	NaN	13.3241	100.764	19.0228	2648.71	NaN	NaN	11.962	91.3545	18.8222	2865.3	NaN
62.3552	NaN	13.4247	101.165	18.965	2664.47	NaN	NaN	12.0257	91.6329	18.7778	2860.07	NaN
62.3885	NaN	13.4821	101.647	18.8689	2659.22	NaN	NaN	12.0816	91.9695	18.4243	2879.35	NaN
62.4218	NaN	13.56	102.091	18.8696	2678.18	NaN	NaN	12.1541	92.5734	18.6955	2877.08	NaN
62.4552	NaN	13.6577	102.531	18.7325	2682.47	NaN	NaN	12.2139	92.9187	18.5292	2883.86	NaN
62.4885	NaN	13.7527	102.722	18.8333	2678.42	NaN	NaN	12.2892	93.222	18.7031	2898.66	NaN
62.5218	NaN	13.8073	103.223	18.7668	2685.92	NaN	NaN	12.3729	93.4871	18.718	2900.87	NaN
62.5552	NaN	13.9029	103.773	18.6635	2693.6	NaN	NaN	12.4252	93.7517	18.5702	2918	NaN
62.5885	NaN	13.9712	104.272	18.8184	2693.22	NaN	NaN	12.4868	94.2579	18.7354	2921.8	NaN
62.6218	NaN	14.0686	104.559	18.6104	2714.96	NaN	NaN	12.5605	94.5286	18.5735	2924.51	NaN
62.6552	NaN	14.153	105.114	18.5441	2709.05	NaN	NaN	12.643	94.6749	18.6056	2925.41	NaN
62.6885	NaN	14.2412	105.533	18.7075	2729.32	NaN	NaN	12.7004	95.2363	18.5827	2941.31	NaN
62.7218	NaN	14.3249	105.84	18.5548	2719.43	NaN	NaN	12.773	95.3954	18.8161	2941.95	NaN
62.7552	NaN	14.418	106.257	18.8977	2734.12	NaN	NaN	12.8611	95.7756	18.413	2944.01	NaN
62.7885	NaN	14.5088	106.413	18.5075	2736.17	NaN	NaN	12.9191	96.1486	18.2507	2965.83	NaN
62.8218	NaN	14.5845	106.888	18.7931	2735.59	NaN	NaN	12.9915	96.6489	18.3544	2968.94	NaN
62.8552	NaN	14.6672	107.103	19.0844	2751.62	NaN	NaN	13.0692	96.801	18.1801	2987.36	NaN
62.8885	NaN	14.7618	107.656	19.0377	2755.76	NaN	NaN	13.1594	97.4284	18.1278	2993.42	NaN
62.9218	NaN	14.8452	107.765	19.0571	2749.03	NaN	NaN	13.2361	97.5057	18.5547	2997.12	NaN
62.9552	NaN	14.9177	108.154	19.3535	2758.08	NaN	NaN	13.3193	98.116	18.1439	3006.94	NaN
62.9885	NaN	15.0061	108.27	19.4584	2759.03	NaN	NaN	13.3818	98.4543	18.6184	3009.74	NaN
63.0218	NaN	15.0889	108.462	19.4992	2765.13	NaN	NaN	13.465	101.226	29.4207	2877.64	NaN
63.0552	NaN	15.1728	108.69	20.1676	2761.84	NaN	NaN	13.5292	100.536	27.9472	2847.47	NaN
63.0885	NaN	15.2455	108.645	22.6881	2725.93	NaN	NaN	13.6005	100.788	26.7447	2820.2	NaN
63.1218	NaN	15.2821	106.957	30.6433	2628.44	NaN	NaN	13.6851	100.961	25.5567	2805.98	NaN
63.1552	NaN	15.2821	102.518	36.0949	2506.71	NaN	NaN	13.7723	101.237	24.6824	2788.68	NaN
63.1885	NaN	15.2821	97.532	36.9791	2416.3	NaN	NaN	13.845	101.644	23.8929	2771.36	NaN
63.2218	NaN	15.2821	92.352	35.8533	2357.62	NaN	NaN	13.9281	102.026	23.1933	2762.53	NaN
63.2552	NaN	15.2821	88.0501	33.6831	2295.98	NaN	NaN	14.0091	102.352	22.5931	2762.84	NaN
63.2885	NaN	15.2821	84.5049	31.2863	2246.87	NaN	NaN	14.0956	102.51	22.0764	2752.1	NaN
63.3218	NaN	15.2821	78.2311	17.8592	2382.52	NaN	NaN	14.1784	102.809	21.884	2740.65	NaN
63.3552	NaN	15.2821	78.275	17.8063	2400.92	NaN	NaN	14.2616	103.17	21.4122	2737.91	NaN
63.3885	NaN	15.2821	79.5159	18.4078	2400.05	NaN	NaN	14.354	103.327	21.2154	2739.2	NaN
63.4218	NaN	15.2821	80.4601	18.4037	2415.93	NaN	NaN	14.4481	103.584	21.1904	2738.28	NaN
63.4552	NaN	15.2821	81.6453	18.5167	2418.4	NaN	NaN	14.521	103.693	21.0081	2733.49	NaN
63.4885	NaN	15.2821	83.2088	18.3624	2421.63	NaN	NaN	14.5982	103.872	21.5409	2715.38	NaN
63.5218	NaN	15.2821	84.7043	18.6256	2429.16	NaN	NaN	14.6923	103.764	22.1748	2712.71	NaN
63.5552	NaN	15.2821	86.3464	18.4887	2435.7	NaN	NaN	14.7395	103.366	27.3376	2634.86	NaN
63.5885	NaN	15.2821	88.5672	19.1433	2442.78	NaN	NaN	14.7762	100.152	35.3474	2501.35	NaN
63.6218	0.00581747	15.2821	90.4155	18.996	2444	NaN	NaN	14.7762	94.5054	36.3485	2409.91	NaN
63.6552	0.01919	15.2821	92.1505	18.4998	2447.7	NaN	NaN	14.7762	89.7271	35.6838	2330.99	NaN
63.6885	0.034493	15.2821	94.0623	18.6091	2459.64	NaN	NaN	14.7762	85.6703	33.7008	2280.28	NaN
63.7218	0.0518745	15.2821	96.0011	18.556	2469.15	NaN	NaN	14.7762	82.1276	30.8993	2246.72	NaN
63.7552	0.0713005	15.2821	97.8008	18.6972	2486.42	NaN	NaN	14.7762	76.1533	17.2815	2387.04	NaN
63.7885	0.0935636	15.2821	99.4192	18.2513	2476.57	NaN	NaN	14.7762	75.7603	17.4781	2398.82	NaN
63.8218	0.120307	15.2821	100.975	18.799	2485.01	NaN	NaN	14.7762	76.3987	17.7629	2406.1	NaN
63.8552	0.151731	15.2821	102.431	18.9109	2497.59	NaN	NaN	14.7762	76.8768	17.9535	2414.49	NaN
63.8885	0.184774	15.2821	103.804	18.6917	2501.59	NaN	NaN	14.7762	77.9103	18.7099	2414.75	NaN
63.9218	0.218688	15.2821	105.262	18.7291	2503.09	NaN	NaN	14.7762	79.1095	18.6185	2417.9	NaN
63.9552	0.253671	15.2821	106.246	18.7532	2508.55	NaN	NaN	14.7762	80.6061	19.2575	2420.08	NaN
63.9885	0.289703	15.2821	107.503	18.9049	2518.29	NaN	NaN	14.7762	82.342	19.3128	2425.38	NaN
64.0218	0.326745	15.2821	108.372	19.0323	2527.81	NaN	NaN	14.7762	84.082	19.5438	2419.17	NaN
64.0552	0.365068	15.2821	109.12	19.4874	2519.42	NaN	NaN	14.7762	85.8825	19.1123	2437.45	NaN
64.0885	0.404512	15.2821	110.003	19.859	2510.96	NaN	NaN	14.7762	88.14	19.2336	2421.42	NaN
64.1218	0.445068	15.2821	110.667	19.4481	2519.99	NaN	NaN	14.7762	89.929	18.2821	2439.55	NaN
64.1552	0.486725	15.2821	111.052	19.6331	2528.07	NaN	0.00130014	14.7762	91.7183	19.3186	2442.48	NaN
64.1885	0.529369	15.2821	111.887	19.7786	2524.97	NaN	0.0167514	14.7762	93.7517	18.9052	2445.57	NaN
64.2218	0.572777	15.2821	112.093	19.9911	2526.93	NaN	0.0361822	14.7762	95.5566	17.7988	2472.14	NaN
64.2552	0.617179	15.2821	112.539	20.1498	2527	NaN	0.0589565	14.7762	98.1719	17.4846	2493.7	NaN
64.2885	0.658055	15.2821	113.11	19.8252	2536.32	NaN	0.0844757	14.7762	100.248	18.5728	2484.44	NaN
64.3218	0.70521	15.2821	113.616	20.0951	2514.85	NaN	0.111355	14.7762	101.446	18.6771	2486.91	NaN
64.3552	0.753459	15.2821	113.842	20.0484	2517.84	NaN	0.139793	14.7762	102.466	18.9042	2483.21	NaN
64.3885	0.799407	15.2821	114.327	20.0575	2520.5	NaN	0.169707	14.7762	103.428	18.7383	2499.12	NaN
64.4218	0.848806	15.2821	114.792	20.5862	2512.78	NaN	0.201274	14.7762	104.632	19.0496	2491.67	NaN
64.4552	0.903591	15.2821	115.125	19.8652	2521.65	NaN	0.234412	14.7762	105.185	18.7548	2500.41	NaN
64.4885	0.953236	15.2821	115.429	20.3675	2523.87	NaN	0.268957	14.7762	105.901	19.7292	2500.16	NaN
64.5218	1.00539	15.2821	116.079	20.4726	2517.58	NaN	0.304892	14.7762	106.431	19.3697	2511.06	NaN
64.5552	1.05574	15.2821	115.933	20.2418	2519.26	NaN	0.342089	14.7762	107.237	19.9547	2502.81	NaN
64.5885	1.10651	15.2821	116.611	20.4728	2514.53	NaN	0.38056	14.7762	107.76	20.0891	2501.15	NaN
64.6218	1.15785	15.2821	116.591	19.9494	2525.22	NaN	0.420121	14.7762	108.268	19.7954	2498.36	NaN
64.6552	1.2095	15.2821	117.171	20.5929	2516	NaN	0.460744	14.7762	108.847	20.6905	2487	NaN
64.6885	1.26175	15.2821	117.132	20.4962	2507.09	NaN	0.502534	14.7762	109.353	20.3124	2499	NaN
64.7218	1.31429	15.2821	117.562	20.0211	2507.03	NaN	0.545223	14.7762	109.582	20.2793	2501	NaN
64.7552	1.36726	15.2821	117.609	20.4874	2512.69	NaN	0.588967	14.7762	110.301	19.8401	2496.46	NaN
64.7885	1.42043	15.2821	117.659	19.8281	2514.49	NaN	0.633661	14.7762	110.672	20.5174	2489.19	NaN
64.8218	1.4739	15.2821	118.288	20.1931	2515.22	NaN	0.679207	14.7762	111.179	20.7925	2475.52	NaN
64.8552	1.52754	15.2821	118.167	19.9957	2520.51	NaN	0.725661	14.7762	111.447	20.7648	2479.72	NaN
64.8885	1.58154	15.2821	118.239	20.1613	2518.82	NaN	0.772745	14.7762	111.746	20.6267	2481.62	NaN
64.9218	1.63549	15.2821	118.541	19.9711	2517.26	NaN	0.820799	14.7762	112.283	20.9394	2481.77	NaN
64.9552	1.68982	15.2821	118.662	20.2089	2512.19	NaN	0.869811	14.7762	112.5	20.6173	2473.49	NaN
64.9885	1.74406	15.2821	118.687	19.995	2515.98	NaN	0.919015	14.7762	113.088	21.0289	2463.85	NaN
65.0218	1.79843	15.2821	118.639	20.0075	2517.97	NaN	0.96887	14.7762	113.092	20.7791	2482.03	NaN
65.0552	1.85347	15.2821	119.235	20.3476	2505.68	NaN	1.01889	14.7762	113.241	21.2275	2469.14	NaN
65.0885	1.90782	15.2821	119.23	19.9942	2497.5	NaN	1.06963	14.7762	113.578	20.6728	2455.15	NaN
65.1218	1.96219	15.2821	119.048	19.6449	2517.48	NaN	1.12068	14.7762	113.971	19.0802	2464.2	NaN
65.1552	2.01688	15.2821	119.679	19.8106	2503.83	NaN	1.17226	14.7762	114.137	19.5733	2480.77	NaN
65.1885	2.07166	15.2821	119.687	20.2574	2505.08	NaN	1.22407	14.7762	114.378	20.9457	2460.15	NaN
65.2218	2.12665	15.2821	119.963	19.7119	2501.09	NaN	1.27617	14.7762	114.726	20.1553	2468.64	NaN
65.2552	2.18153	15.2821	120.024	20.462	2499.18	NaN	1.3286	14.7762	114.178	20.5456	2476.68	NaN
65.2885	2.23652	15.2821	120.004	19.3506	2507.72	NaN	1.38136	14.7762	114.973	20.6499	2458.87	NaN
65.3218	2.29144	15.2821	119.86	19.847	2514.21	NaN	1.43427	14.7762	114.736	20.8834	2455.08	NaN
65.3552	2.34643	15.2821	120.442	22.0197	2502.8	NaN	1.48754	14.7762	117.681	34.1819	2342.53	NaN
65.3885	2.40166	15.2821	127.025	31.1497	2347.78	NaN	1.54063	14.7762	120.535	33.4432	2253.23	NaN
65.4218	2.45718	15.2821	123.929	29.1972	2319.33	NaN	1.59394	14.7762	117.92	31.1178	2212.5	NaN
65.4552	2.51276	15.2821	122.029	27.1915	2290.66	NaN	1.64717	14.7762	116.52	29.1713	2188	NaN
65.4885	2.57196	15.2821	120.999	25.7261	2283.32	NaN	1.70059	14.7762	115.999	26.6407	2164.99	NaN
65.5218	2.63335	15.2821	117.474	12.6722	2385.99	NaN	1.75414	14.7762	115.898	25.4853	2147.22	NaN
65.5552	2.6941	15.2821	114.934	12.9664	2436.29	NaN	1.80782	14.7762	115.931	24.3379	2135.08	NaN
65.5885	2.75417	15.2821	118.216	14.3987	2448.75	NaN	1.86222	14.7762	116.02	23.8758	2130	NaN
65.6218	2.81382	15.2821	120.374	15.2871	2461.44	NaN	1.91589	14.7762	116.054	22.4449	2120	NaN
65.6552	2.87387	15.2821	128.689	27.7901	2322.52	NaN	1.96948	14.7762	115.79	13.1625	2152.28	NaN
65.6885	2.93278	15.2821	125.419	26.7416	2289.11	NaN	2.02294	14.7762	112.402	25.445	2162.71	NaN
65.7218	2.99132	15.2821	123.444	24.9999	2282.6	NaN	2.07638	14.7762	119.163	23.3796	2136.71	NaN
65.7552	3.04967	15.2821	122.639	23.8533	2282	NaN	2.13016	14.7762	117.877	22.8945	2123	NaN
65.7885	3.10818	15.2821	122.114	22.9063	2275.74	NaN	2.18421	14.7762	117.281	22.4153	2118	NaN
65.8218	3.16643	15.2821	122.006	22.5284	2257.9	NaN	2.23851	14.7762	117.258	20.7921	2121.79	NaN
65.8552	3.2247	15.2821	120.316	11.504	2347.61	NaN	2.29275	14.7762	117.343	21.0967	2115.39	NaN
65.8885	3.28259	15.2821	116.971	20.9464	2345.62	NaN	2.34712	14.7762	117.404	20.6675	2111.27	NaN
65.9218	3.3406	15.2821	125.699	23.0609	2283.33	NaN	2.40148	14.7762	117.209	20.6878	2110.12	NaN
65.9552	3.39849	15.2821	123.965	22.3428	2274.57	NaN	2.45598	14.7762	117.238	19.9948	2115.44	NaN
65.9885	3.45642	15.2821	116.652	9.52904	2426.28	NaN	2.51036	14.7762	117.456	19.7905	2117.39	NaN
66.0218	3.5143	15.2821	125.836	19.6342	2299.19	NaN	2.56497	14.7762	117.757	20.6076	2109.52	NaN
66.0552	3.57227	15.2821	122.581	23.7487	2312.04	NaN	2.61959	14.7762	117.835	19.9795	2113.98	NaN
66.0885	3.63015	15.2821	125.806	23.0079	2298.8	NaN	2.67419	14.7762	111.82	3.54945	2305.39	NaN
66.1218	3.68814	15.2821	124.501	22.3331	2292.72	NaN	2.72878	14.7762	119.597	20.6308	2143.03	NaN
66.1552	3.74681	15.2821	120.173	10.1608	2404.9	NaN	2.78346	14.7762	119.743	20.7309	2139.37	NaN
66.1885	3.805	15.2821	125.428	19.7926	2309.05	NaN	2.83902	14.7762	119.152	20.7156	2136.93	NaN
66.2218	3.86271	15.2821	120.026	21.2749	2371.94	NaN	2.89404	14.7762	118.654	20.7085	2130.6	NaN
66.2552	3.92103	15.2821	126.909	22.4381	2316.31	NaN	2.94902	14.7762	118.452	19.6894	2138	NaN
66.2885	3.97933	15.2821	125.122	22.2097	2311	NaN	3.00428	14.7762	118.503	20.3724	2135	NaN
66.3218	4.0377	15.2821	124.674	21.5011	2310.98	NaN	3.05955	14.7762	118.745	20.0426	2134.57	NaN
66.3552	4.09636	15.2821	124.159	21.1784	2302.41	NaN	3.11547	14.7762	118.749	19.7334	2139.73	NaN
66.3885	4.15578	15.2821	124.321	21.0039	2302.33	NaN	3.1714	14.7762	118.7	18.9627	2147.24	NaN
66.4218	4.2147	15.2821	124.276	19.4192	2308.12	NaN	3.2274	14.7762	118.804	19.5557	2144.09	NaN
66.4552	4.27356	15.2821	122.723	21.9101	2306.4	NaN	3.28324	14.7762	119.106	19.3206	2146.97	NaN
66.4885	4.33286	15.2821	126.195	21.3905	2315.94	NaN	3.33925	14.7762	119.133	19.3406	2156.7	NaN
66.5218	4.39204	15.2821	125.641	21.0327	2318.94	NaN	3.39514	14.7762	119.545	19.525	2152.82	NaN
66.5552	4.45146	15.2821	125.259	20.6988	2302.1	NaN	3.45135	14.7762	119.405	18.5345	2164.45	NaN
66.5885	4.51081	15.2821	125.015	20.3321	2315	NaN	3.50765	14.7762	119.51	19.3938	2153.6	NaN
[truncated: 2,328 more rows]

## Sheet: 5LFermW29SterolAnalysis
					Target Response									Total Sterol (ug)									Sterol Content (mg/g DCW)
Strain	Reactor	Sample	Time (h)	DCW (mg)	Epicoprostanol	Ergosterol-TMS	24-Methylenecholesterol-TMS	Campesterol-TMS	Tetrahymanol-TMS	Cholesterol-TMS	Desmosterol-TMS	Isofucosterol-TMS	Sitosterol-TMS	Epicoprostanol	Ergosterol-TMS	24-Methylenecholesterol-TMS	Campesterol-TMS	Tetrahymanol-TMS	Cholesterol-TMS	Desmosterol-TMS	Isofucosterol-TMS	Sitosterol-TMS	Ergosterol-TMS	24-Methylenecholesterol-TMS	Campesterol-TMS	Tetrahymanol-TMS	Cholesterol-TMS	Desmosterol-TMS	Isofucosterol-TMS	Sitosterol-TMS	Total
ST4842	1	a	0	0.6	45003097									50	0	0	0	0	0	0	0	0	0	0	0	0	0	0	0	0	0
ST4842	1	b	0	0.6	45293933									50	0	0	0	0	0	0	0	0	0	0	0	0	0	0	0	0	0
ST4842	1	a	8	5.7	39287892									50	0	0	0	0	0	0	0	0	0	0	0	0	0	0	0	0	0
ST4842	1	b	8	4.6	44996692	1112088								50	1.23574	0	0	0	0	0	0	0	0.26864	0	0	0	0	0	0	0	0.26864
ST4842	1	a	16	32.9	49378813	8570560								50	8.67838	0	0	0	0	0	0	0	0.26378	0	0	0	0	0	0	0	0.26378
ST4842	1	b	16	26	44170847	4636412								50	5.24827	0	0	0	0	0	0	0	0.201857	0	0	0	0	0	0	0	0.201857
ST4842	1	a	24	38.8	49216286	7251384								50	7.36685	0	0	0	0	0	0	0	0.189867	0	0	0	0	0	0	0	0.189867
ST4842	1	b	24	40	54307840	7132494								50	6.56673	0	0	0	0	0	0	0	0.164168	0	0	0	0	0	0	0	0.164168
ST4842	1	a	36	56	51823585	8654096								50	8.34957	0	0	0	0	0	0	0	0.1491	0	0	0	0	0	0	0	0.1491
ST4842	1	b	36	47.4	49185635	9085892								50	9.23633	0	0	0	0	0	0	0	0.194859	0	0	0	0	0	0	0	0.194859
ST4842	1	a	48	59.4	52477666	9184909								50	8.75126	0	0	0	0	0	0	0	0.147328	0	0	0	0	0	0	0	0.147328
ST4842	1	b	48	51.3	60273148	10242156								50	8.49645	0	0	0	0	0	0	0	0.165623	0	0	0	0	0	0	0	0.165623
ST4842	1	a	60	69.7	49941460	8030401								50	8.03981	0	0	0	0	0	0	0	0.115349	0	0	0	0	0	0	0	0.115349
ST4842	1	b	60	62.5	45809643	6918380								50	7.55123	0	0	0	0	0	0	0	0.12082	0	0	0	0	0	0	0	0.12082
ST4842	2	a	0	0.8	38302935									50	0	0	0	0	0	0	0	0	0	0	0	0	0	0	0	0	0
ST4842	2	b	0	0.9	41889389									50	0	0	0	0	0	0	0	0	0	0	0	0	0	0	0	0	0
ST4842	2	a	8	5.7	35644848	197923								50	0.277632	0	0	0	0	0	0	0	0.0487074	0	0	0	0	0	0	0	0.0487074
ST4842	2	b	8	5.1	53870602	1309300								50	1.21523	0	0	0	0	0	0	0	0.23828	0	0	0	0	0	0	0	0.23828
ST4842	2	a	16	37.6	49539449	6330661								50	6.38951	0	0	0	0	0	0	0	0.169934	0	0	0	0	0	0	0	0.169934
ST4842	2	b	16	23.8	51668518	5218339								50	5.04982	0	0	0	0	0	0	0	0.212178	0	0	0	0	0	0	0	0.212178
ST4842	2	a	24	37.9	51225901	8619168								50	8.4129	0	0	0	0	0	0	0	0.221976	0	0	0	0	0	0	0	0.221976
ST4842	2	b	24	38	49530382	8338259								50	8.41732	0	0	0	0	0	0	0	0.221508	0	0	0	0	0	0	0	0.221508
ST4842	2	a	36	54	53770882	10609142								50	9.86514	0	0	0	0	0	0	0	0.182688	0	0	0	0	0	0	0	0.182688
ST4842	2	b	36	51.4	50036515	10295786								50	10.2883	0	0	0	0	0	0	0	0.200161	0	0	0	0	0	0	0	0.200161
ST4842	2	a	48	54.6	59687913	11865549								50	9.93966	0	0	0	0	0	0	0	0.182045	0	0	0	0	0	0	0	0.182045
ST4842	2	b	48	48	61496446	12584426								50	10.2318	0	0	0	0	0	0	0	0.213163	0	0	0	0	0	0	0	0.213163
ST4842	2	a	60	75.5	65115775	9318025								50	7.15497	0	0	0	0	0	0	0	0.0947678	0	0	0	0	0	0	0	0.0947678
ST4842	2	b	60	67.5	53136650	7539310								50	7.09427	0	0	0	0	0	0	0	0.1051	0	0	0	0	0	0	0	0.1051

## Sheet: 5LFermW29Parameters
		Reactor 1			Reactor 2
Time (h)	Sample	DCW (mg)	Glucose (g/L)		DCW (mg)	Glucose (g/L)
0	a	0.6	27.0587		0.8	27.9019
0	b	0.6			0.9
8	a	5.7	25.8013		5.7	26.5764
8	b	4.6			5.1
16	a	32.9	14.5818		37.6	14.9731
16	b	26			23.8
24	a	38.8	3.2918		37.9	3.4402
24	b	40			38
36	a	56	0.781069		54	0.706275
36	b	47.4			51.4
48	a	59.4	0.635023		54.6	2.48795
48	b	51.3			48
60	a	69.7	0.0839074		75.5	1.03537
60	b	62.5			67.5

## Sheet: 5LFermST11005SterolAnalysis
					Target Response									Total Sterol (ug)									Sterol Content (mg/g DCW)
Strain	Reactor	Sample	Time (h)	DCW (mg)	Epicoprostanol	Ergosterol-TMS	24-Methylenecholesterol-TMS	Campesterol-TMS	Tetrahymanol-TMS	Cholesterol-TMS	Desmosterol-TMS	Isofucosterol-TMS	Sitosterol-TMS	Epicoprostanol	Ergosterol-TMS	24-Methylenecholesterol-TMS	Campesterol-TMS	Tetrahymanol-TMS	Cholesterol-TMS	Desmosterol-TMS	Isofucosterol-TMS	Sitosterol-TMS	Ergosterol-TMS	24-Methylenecholesterol-TMS	Campesterol-TMS	Tetrahymanol-TMS	Cholesterol-TMS	Desmosterol-TMS	Isofucosterol-TMS	Sitosterol-TMS	Total
ST11005	1	a	0	0	38657494									50	0	0	0	0	0	0	0	0	#DIV/0!	#DIV/0!	#DIV/0!	#DIV/0!	#DIV/0!	#DIV/0!	#DIV/0!	#DIV/0!	#DIV/0!
ST11005	1	b	0	0	43516094	64395								50	0.0739899	0	0	0	0	0	0	0	#DIV/0!	#DIV/0!	#DIV/0!	#DIV/0!	#DIV/0!	#DIV/0!	#DIV/0!	#DIV/0!	#DIV/0!
ST11005	1	a	8	0.6	36007270				180682					50	0	0	0	0.250897	0	0	0	0	0	0	0	0.418161	0	0	0	0	0.418161
ST11005	1	b	8	0.9	32966537									50	0	0	0	0	0	0	0	0	0	0	0	0	0	0	0	0	0
ST11005	1	a	16	0.6	33705348									50	0	0	0	0	0	0	0	0	0	0	0	0	0	0	0	0	0
ST11005	1	b	16	1.3	37971851				59570					50	0	0	0	0.0784397	0	0	0	0	0	0	0	0.0603382	0	0	0	0	0.0603382
ST11005	1	a	24	0.8	38923604	54195								50	0.0696171	0	0	0	0	0	0	0	0.0870214	0	0	0	0	0	0	0	0.0870214
ST11005	1	b	24	0.7	40722453	6795								50	0.00834306	0	0	0	0	0	0	0	0.0119187	0	0	0	0	0	0	0	0.0119187
ST11005	1	a	36	0.7	39524871	22032			288420					50	0.0278711	0	0	0.364859	0	0	0	0	0.0398158	0	0	0.521227	0	0	0	0	0.561043
ST11005	1	b	36	0.9	35561399	43084								50	0.0605769	0	0	0	0	0	0	0	0.0673077	0	0	0	0	0	0	0	0.0673077
ST11005	1	a	48	33.4	47673564	6966040			12391832					50	7.30598	0	0	12.9965	0	0	0	0	0.218742	0	0	0.389118	0	0	0	0	0.60786
ST11005	1	b	48	32.1	45542168	6429454			9357134					50	7.05879	0	0	10.273	0	0	0	0	0.2199	0	0	0.320033	0	0	0	0	0.539933
ST11005	1	a	60	56.9	45423982	4132575			1705139					50	4.54889	0	0	1.87691	0	0	0	0	0.0799454	0	0	0.0329862	0	0	0	0	0.112932
ST11005	1	b	60	56.7	42773171	3089536			2202282					50	3.61153	0	0	2.57437	0	0	0	0	0.0636955	0	0	0.0454034	0	0	0	0	0.109099
ST11005	1	a	72	59.4	31440213	3660892			4936871					50	5.82199	0	0	7.8512	0	0	0	0	0.0980133	0	0	0.132175	0	0	0	0	0.230188
ST11005	1	b	72	60.5	43328339	4126315			5185205					50	4.76168	0	0	5.98362	0	0	0	0	0.0787055	0	0	0.0989028	0	0	0	0	0.177608
ST11005	2	a	0	0	41685062									50	0	0	0	0	0	0	0	0	#DIV/0!	#DIV/0!	#DIV/0!	#DIV/0!	#DIV/0!	#DIV/0!	#DIV/0!	#DIV/0!	#DIV/0!
ST11005	2	b	0	0	35951455									50	0	0	0	0	0	0	0	0	#DIV/0!	#DIV/0!	#DIV/0!	#DIV/0!	#DIV/0!	#DIV/0!	#DIV/0!	#DIV/0!	#DIV/0!
ST11005	2	a	8	0.8	34533227									50	0	0	0	0	0	0	0	0	0	0	0	0	0	0	0	0	0
ST11005	2	b	8	0.9	39109635				42186					50	0	0	0	0.053933	0	0	0	0	0	0	0	0.0599256	0	0	0	0	0.0599256
ST11005	2	a	16	0.9	39901757				269721					50	0	0	0	0.337981	0	0	0	0	0	0	0	0.375535	0	0	0	0	0.375535
ST11005	2	b	16	0.8	32074556	28856								50	0.0449827	0	0	0	0	0	0	0	0.0562284	0	0	0	0	0	0	0	0.0562284
ST11005	2	a	24	0.9	32403343	48445								50	0.0747531	0	0	0	0	0	0	0	0.083059	0	0	0	0	0	0	0	0.083059
ST11005	2	b	24	0.7	33459912	40605								50	0.0606771	0	0	0	0	0	0	0	0.0866816	0	0	0	0	0	0	0	0.0866816
ST11005	2	a	36	0.9	32518296									50	0	0	0	0	0	0	0	0	0	0	0	0	0	0	0	0	0
ST11005	2	b	36	0.8	30886848									50	0	0	0	0	0	0	0	0	0	0	0	0	0	0	0	0	0
ST11005	2	a	48	20.8	45611842	2574266			8347611					50	2.82193	0	0	9.15071	0	0	0	0	0.13567	0	0	0.439938	0	0	0	0	0.575607
ST11005	2	b	48	20.8	43723670	1631488			4147123					50	1.86568	0	0	4.74242	0	0	0	0	0.0896962	0	0	0.228001	0	0	0	0	0.317697
ST11005	2	a	60	45.1	52987923	1848504			1933046					50	1.74427	0	0	1.82404	0	0	0	0	0.0386756	0	0	0.0404444	0	0	0	0	0.07912
ST11005	2	b	60	51	46188717	3405500			2066927					50	3.68651	0	0	2.23748	0	0	0	0	0.0722844	0	0	0.0438722	0	0	0	0	0.116157
ST11005	2	a	72	47.9	52759739	3154759			5002653					50	2.98974	0	0	4.74098	0	0	0	0	0.0624163	0	0	0.0989765	0	0	0	0	0.161393
ST11005	2	b	72	46.3	42824877	328054			1134914					50	0.383018	0	0	1.32506	0	0	0	0	0.00827253	0	0	0.0286191	0	0	0	0	0.0368916

## Sheet: 5LFermST11005Parameters
		Reactor 1			Reactor 2
Time (h)	Sample	DCW (mg)	Glucose (g/L)		DCW (mg)	Glucose (g/L)
0	a	0.2	29.6485		0.3	29.8729
0	b	0			0.6
8	a	1.6	27.4149		1.8	29.6765
8	b	1.9			1.9
16	a	1.6	29.0415		1.9	29.5257
16	b	2.3			1.8
24	a	1.8	27.3693		1.9	29.0545
24	b	1.7			1.7
36	a	1.7	38.3617		1.9	37.313
36	b	1.9			1.8
48	a	34.4	64.096		21.8	111.041
48	b	33.1			21.8
60	a	57.9	41.0366		46.1	0.2953
60	b	57.7			52
72		60.4	7.2866		48.9	72.3777
72		61.5			47.3
