# Supplementary material for: Engineered yeast provides rare but essential pollen sterols for honeybees
Source: Nature. 2025 Aug 20;646(8084):365–71. doi: 10.1038/s41586-025-09431-y (PMC12507675; doi:10.1038/s41586-025-09431-y)
Supplement: Supplementary file 11 — Source Data Extended Data Fig. 4 [file 41586_2025_9431_MOESM11_ESM.xlsx]

## Sheet: BroodCounts
t15 SUM					t30 SUM
Nuc	Eggs	Capped	Larvae		Nuc	Eggs	Capped	Larvae
1	na	na	na		1	na	na	na
2	374	132	22		2	341	9	0
3	214	40	20		3	64	9	0
4	77	29	2		4	87	0	2
5	136	9	0		5	70	5	6
6	121	11	0		6	150	4	12
7	384	11	15		7	251	11	11
8	220	65	4		8	127	0	0
9	152	46	0		9	191	0	0
10	131	59	23		10	44	17	3
11	188	94	28		11	105	7	0
12	102	28	5		12	161	0	0
13	88	32	3		13	41	0	0
14	93	30	7		14	18	1	0
15	115	74	13		15	29	0	0
16	94	122	34		16	71	19	0
17	310	127	25		17	37	0	0
18	277	99	38		18	302	17	14
19	234	52	38		19	181	32	11
20	103	49	19		20	94	9	10
21	83	177	26		21	133	52	15
22	221	126	30		22	212	17	8
23	103	135	51		23	159	18	22
24	107	121	37		24	138	4	6

## Sheet: DietConsumption
t0						t6						t15						t21						t30						t36						t45						t51						t60
Nuc	Total consumption	Total patty delivered	DailyConsumptionOverall	DailyConsumptionInterval		Nuc	Total consumption	Total patty delivered	DailyConsumptionOverall	DailyConsumptionInterval		Nuc	Total consumption	Total patty delivered	DailyConsumptionOverall	DailyConsumptionInterval		Nuc	Total consumption	Total patty delivered	DailyConsumptionOverall	DailyConsumptionInterval		Nuc	Total consumption	Total patty delivered	DailyConsumptionOverall	DailyConsumptionInterval		Nuc	Total consumption	Total patty delivered	DailyConsumptionOverall	DailyConsumptionInterval		Nuc	Total consumption	Total patty delivered	DailyConsumptionOverall	DailyConsumptionInterval		Nuc	Total consumption	Total patty delivered	DailyConsumptionOverall	DailyConsumptionInterval		Nuc	Total consumption
1	0	50.304	0	0		1	2.2304	50.304	0.371733	0.371733		1	3.9904	100.764	0.266027	0.195556		1	4.5504	100.764	0.216686	0.0933333		1	5.4404	100.764	0.181347	0.0988889		1	5.0904	100.764	0.1414	-0.0583333		1	30.9504	100.764	0.687787	2.87333		1	51.4204	100.764	1.00824	3.41167		1	79.5404
5	0	50.2996	0	0		5	1.031	50.2996	0.171833	0.171833		5	2.691	100.63	0.1794	0.184444		5	4.681	100.63	0.222905	0.331667		5	9.211	100.63	0.307033	0.503333		5	40.781	100.63	1.13281	5.26167		5	81.641	151.2	1.81424	4.54		5	121.011	201.63	2.37276	6.56167		5	148.331
13	0	50.7868	0	0		13	0.7906	50.7868	0.131767	0.131767		13	1.5506	101.227	0.103373	0.0844444		13	2.2306	101.227	0.106219	0.113333		13	4.1506	101.227	0.138353	0.213333		13	4.6006	101.227	0.127794	0.075		13	29.0506	101.227	0.645569	2.71667		13	32.8106	101.227	0.643345	0.626667		13	39.0906
16	0	50.2557	0	0		16	4.195	50.2557	0.699167	0.699167		16	20.325	99.9457	1.355	1.79222		16	26.755	99.9457	1.27405	1.07167		16	34.565	99.9457	1.15217	0.867778		16	59.265	99.9457	1.64625	4.11667		16	127.225	199.756	2.82722	7.55111		16	157.625	199.756	3.09069	5.06667		16	193.095
21	0	50.0539	0	0		21	37.1405	50.0539	6.19008	6.19008		21	59.9762	149.864	3.99841	2.5373		21	70.0262	149.864	3.33458	1.675		21	85.1262	149.864	2.83754	1.67778		21	102.216	149.864	2.83934	2.84833		21	126.646	250.974	2.81436	2.71444		21	152.016	250.974	2.98071	4.22833		21	188.756
23	0	50.3469	0	0		23	3.4087	50.3469	0.568117	0.568117		23	20.7487	100.787	1.38325	1.92667		23	27.1287	100.787	1.29184	1.06333		23	37.4487	100.787	1.24829	1.14667		23	44.4587	100.787	1.23496	1.16833		23	73.0387	201.547	1.62308	3.17556		23	108.799	201.547	2.13331	5.96		23	143.339
2	0	49.8663	0	0		2	14.7258	49.8663	2.4543	2.4543		2	33.8358	100.256	2.25572	2.12333		2	40.8158	100.256	1.94361	1.16333		2	51.1558	100.256	1.70519	1.14889		2	63.3058	100.256	1.75849	2.025		2	107.756	150.616	2.39457	4.93889		2	143.396	200.986	2.81168	5.94		2	169.176
7	0	49.7251	0	0		7	3.7172	49.7251	0.619533	0.619533		7	9.5572	99.6651	0.637147	0.648889		7	14.3472	99.6651	0.6832	0.798333		7	24.1172	99.6651	0.803907	1.08556		7	33.0072	99.6651	0.916867	1.48167		7	69.0272	150.225	1.53394	4.00222		7	90.0172	150.225	1.76504	3.49833		7	107.977
9	0	49.8659	0	0		9	0.7947	49.8659	0.13245	0.13245		9	1.3847	100.466	0.0923133	0.0655556		9	2.6747	100.466	0.127367	0.215		9	11.1847	100.466	0.372823	0.945556		9	14.3647	100.466	0.399019	0.53		9	44.0047	100.466	0.977882	3.29333		9	60.4947	148.966	1.18617	2.74833		9	79.6847
17	0	50.6253	0	0		17	14.7204	50.6253	2.4534	2.4534		17	30.9704	100.465	2.06469	1.80556		17	41.2904	100.465	1.96621	1.72		17	51.8404	100.465	1.72801	1.17222		17	64.4804	100.465	1.79112	2.10667		17	103.77	151.115	2.30601	4.36556		17	118.51	201.185	2.32373	2.45667		17	139.84
19	0	50.8609	0	0		19	0.9981	50.8609	0.16635	0.16635		19	14.2381	100.661	0.949207	1.47111		19	24.3581	100.661	1.15991	1.68667		19	37.8181	100.661	1.2606	1.49556		19	41.6281	100.661	1.15634	0.635		19	83.2181	151.101	1.84929	4.62111		19	92.4481	201.911	1.81271	1.53833		19	109.268
24	0	49.9475	0	0		24	23.8703	49.9475	3.97839	3.97839		24	45.2639	150.368	3.0176	2.37707		24	55.6239	150.368	2.64876	1.72667		24	67.0239	150.368	2.23413	1.26667		24	80.2039	150.368	2.22789	2.19667		24	117.754	201.088	2.61675	4.17222		24	139.394	251.358	2.73321	3.60667		24	173.534
3	0	49.7594	0	0		3	0.9734	49.7594	0.162233	0.162233		3	4.8634	100.249	0.324227	0.432222		3	8.0334	100.249	0.382543	0.528333		3	12.4734	100.249	0.41578	0.493333		3	15.4434	100.249	0.428983	0.495		3	64.3634	151.079	1.4303	5.43556		3	81.2334	151.079	1.59281	2.81167		3	100.943
6	0	49.9558	0	0		6	0.3807	49.9558	0.06345	0.06345		6	0.5207	100.296	0.0347133	0.0155556		6	1.3807	100.296	0.0657476	0.143333		6	6.4207	100.296	0.214023	0.56		6	29.6407	100.296	0.823353	3.87		6	53.0207	151.166	1.17824	2.59778		6	78.3607	151.166	1.53648	4.22333		6	103.511
11	0	49.8362	0	0		11	3.5448	49.8362	0.5908	0.5908		11	13.3648	99.8762	0.890987	1.09111		11	16.7448	99.8762	0.797371	0.563333		11	22.3048	99.8762	0.743493	0.617778		11	23.0648	99.8762	0.640689	0.126667		11	53.2948	99.8762	1.18433	3.35889		11	57.9348	150.376	1.13598	0.773333		11	67.1048
14	0	50.7759	0	0		14	0.2994	50.7759	0.0499	0.0499		14	0.5394	100.966	0.03596	0.0266667		14	1.0794	100.966	0.0514	0.09		14	1.5794	100.966	0.0526467	0.0555556		14	1.5894	100.966	0.04415	0.00166667		14	33.3194	100.966	0.740431	3.52556		14	48.4294	151.026	0.949596	2.51833		14	64.2194
15	0	50.2146	0	0		15	0.979	50.2146	0.163167	0.163167		15	6.539	100.235	0.435933	0.617778		15	9.539	100.235	0.454238	0.5		15	13.959	100.235	0.4653	0.491111		15	14.929	100.235	0.414694	0.161667		15	55.079	100.235	1.22398	4.46111		15	85.199	151.155	1.67057	5.02		15	105.929
22	0	49.9856	0	0		22	3.9588	49.9856	0.6598	0.6598		22	19.0288	100.556	1.26859	1.67444		22	27.0788	100.556	1.28947	1.34167		22	38.4988	100.556	1.28329	1.26889		22	41.1788	100.556	1.14386	0.446667		22	59.0288	100.556	1.31175	1.98333		22	64.2288	151.076	1.25939	0.866667		22	78.6888
4	0	50.8433	0	0		4	1.9455	50.8433	0.32425	0.32425		4	2.6655	101.233	0.1777	0.08		4	4.4255	101.233	0.210738	0.293333		4	6.8955	101.233	0.22985	0.274444		4	13.0355	101.233	0.362097	1.02333		4	59.8855	151.483	1.33079	5.20556		4	68.8555	151.483	1.35011	1.495		4	82.8255
8	0	50.4082	0	0		8	11.628	50.4082	1.938	1.938		8	16.538	99.8882	1.10253	0.545556		8	21.298	99.8882	1.01419	0.793333		8	24.878	99.8882	0.829267	0.397778		8	25.708	99.8882	0.714111	0.138333		8	61.758	99.8882	1.3724	4.00556		8	71.058	149.188	1.39329	1.55		8	86.248
10	0	50.7768	0	0		10	1.4623	50.7768	0.243717	0.243717		10	4.1723	100.807	0.278153	0.301111		10	7.4123	100.807	0.352967	0.54		10	12.0423	100.807	0.40141	0.514444		10	13.3623	100.807	0.371175	0.22		10	34.1823	100.807	0.759607	2.31333		10	39.1123	100.807	0.766908	0.821667		10	49.6223
12	0	50.0926	0	0		12	1.2606	50.0926	0.2101	0.2101		12	1.9006	100.923	0.126707	0.0711111		12	3.5706	100.923	0.170029	0.278333		12	7.4806	100.923	0.249353	0.434444		12	8.2406	100.923	0.228906	0.126667		12	37.7306	100.923	0.838458	3.27667		12	51.0406	150.703	1.0008	2.21833		12	70.5406
18	0	50.2819	0	0		18	1.4653	50.2819	0.244217	0.244217		18	7.6753	100.592	0.511687	0.69		18	13.0453	100.592	0.621205	0.895		18	20.5753	100.592	0.685843	0.836667		18	57.5453	100.592	1.59848	6.16167		18	124.765	201.262	2.77256	7.46889		18	153.845	201.262	3.01657	4.84667		18	180.015
20	0	49.8356	0	0		20	1.4464	49.8356	0.241067	0.241067		20	3.1164	99.6356	0.20776	0.185556		20	5.7264	99.6356	0.272686	0.435		20	9.4264	99.6356	0.314213	0.411111		20	15.6764	99.6356	0.435456	1.04167		20	42.9764	99.6356	0.955031	3.03333		20	56.0864	149.446	1.09973	2.185		20	78.2964
[truncated: 23 more columns]

## Sheet: HiveWeight
	Weight (g)
Nuc	t0	t6	t15	t21	t30	t36	t45	t51	t60	t66	t75	t81	t90
1	1089	1079	968	931	918	913	889	941	1009	1040	954	924	861
2	1334	1410	1444	1442	1427	1436	1406	1400	1409	1365	1306	1283	1217
3	1094	1097	1066	1108	1091	1148	1289	1312	1354	1324	1256	1223	1155
4	1097	1104	1197	1214	1222	1250	1220	1217	1207	1176	1122	1090	996
5	1025	1078	1058	1099	1150	1241	1158	1207	1227	1190	1111	1065	979
6	1115	1074	1038	1062	1078	1196	1138	1225	1247	1226	1167	1150	1080
7	1141	1033	992	977	1032	1029	997	1085	1074	1042	991	967	899
8	1247	1402	1441	1419	1389	1377	1430	1337	1278	1247	1187	1159	1087
9	1195	1129	1092	1090	1213	1170	1226	1248	1204	1196	1141	1113	1067
10	968	998	1058	1094	1133	1098	1095	1087	1038	1012	968	941	885
11	1208	1237	1202	1213	1221	1198	1191	1159	1143	1105	1061	1043	999
12	1027	1034	1027	1019	1006	990	1080	1148	1201	1092	1087	1055	994
13	1195	1279	1253	1241	1231	1213	1238	1175	1141	1120	1071	1032	976
14	1143	1094	1084	1089	1045	1036	1060	1121	1124	1116	1068	1040	989
15	1153	1199	1205	1190	1191	1173	1263	1310	1371	1341	1282	1247	1178
16	1046	1119	1215	1211	1188	1380	1395	1426	1436	1396	1334	1291	1219
17	1133	1376	1418	1360	1313	1352	1334	1324	1388	1347	1308	1272	1208
18	1178	1187	1200	1173	1185	1517	1501	1477	1458	1411	1319	1318	1242
19	1245	1142	1131	1133	1197	1182	1171	1118	1175	1151	1109	1095	1053
20	1352	1520	1534	1496	1487	1532	1514	1510	1507	1363	1401	1358	1276
21	1132	1404	1452	1450	1417	1443	1509	1531	1515	1450	1370	1325	1261
22	1208	1189	1156	1181	1167	1185	1127	1109	1094	1063	1029	1009	952
23	1124	1211	1243	1208	1182	1204	1210	1295	1299	1252	1199	1173	1074
24	1095	1421	1502	1488	1438	1488	1514	1575	1632	1545	1466	1408	1316
