# Supplementary material for: Engineered yeast provides rare but essential pollen sterols for honeybees
Source: Nature. 2025 Aug 20;646(8084):365–71. doi: 10.1038/s41586-025-09431-y (PMC12507675; doi:10.1038/s41586-025-09431-y)
Supplement: Supplementary file 12 — Source Data Extended Data Fig. 5 [file 41586_2025_9431_MOESM12_ESM.xlsx]

## Sheet: HiveWeight
	Weight (g)
Nuc	t0	t6	t15	t21	t30	t36	t45	t51	t60	t66	t75	t81	t90
1	1089	1079	968	931	918	913	889	941	1009	1040	954	924	861
2	1334	1410	1444	1442	1427	1436	1406	1400	1409	1365	1306	1283	1217
3	1094	1097	1066	1108	1091	1148	1289	1312	1354	1324	1256	1223	1155
4	1097	1104	1197	1214	1222	1250	1220	1217	1207	1176	1122	1090	996
5	1025	1078	1058	1099	1150	1241	1158	1207	1227	1190	1111	1065	979
6	1115	1074	1038	1062	1078	1196	1138	1225	1247	1226	1167	1150	1080
7	1141	1033	992	977	1032	1029	997	1085	1074	1042	991	967	899
8	1247	1402	1441	1419	1389	1377	1430	1337	1278	1247	1187	1159	1087
9	1195	1129	1092	1090	1213	1170	1226	1248	1204	1196	1141	1113	1067
10	968	998	1058	1094	1133	1098	1095	1087	1038	1012	968	941	885
11	1208	1237	1202	1213	1221	1198	1191	1159	1143	1105	1061	1043	999
12	1027	1034	1027	1019	1006	990	1080	1148	1201	1092	1087	1055	994
13	1195	1279	1253	1241	1231	1213	1238	1175	1141	1120	1071	1032	976
14	1143	1094	1084	1089	1045	1036	1060	1121	1124	1116	1068	1040	989
15	1153	1199	1205	1190	1191	1173	1263	1310	1371	1341	1282	1247	1178
16	1046	1119	1215	1211	1188	1380	1395	1426	1436	1396	1334	1291	1219
17	1133	1376	1418	1360	1313	1352	1334	1324	1388	1347	1308	1272	1208
18	1178	1187	1200	1173	1185	1517	1501	1477	1458	1411	1319	1318	1242
19	1245	1142	1131	1133	1197	1182	1171	1118	1175	1151	1109	1095	1053
20	1352	1520	1534	1496	1487	1532	1514	1510	1507	1363	1401	1358	1276
21	1132	1404	1452	1450	1417	1443	1509	1531	1515	1450	1370	1325	1261
22	1208	1189	1156	1181	1167	1185	1127	1109	1094	1063	1029	1009	952
23	1124	1211	1243	1208	1182	1204	1210	1295	1299	1252	1199	1173	1074
24	1095	1421	1502	1488	1438	1488	1514	1575	1632	1545	1466	1408	1316

## Sheet: BeeSeams
	Bee seams
Nuc	t0	t6	t15	t21	t30	t36	t45	t51	t60	t66	t75	t81	t90
1	4.5	3.5	2	1	0.5	6	3.5	4	3.5	3	2.5	2.5	2
2	5	5.5	4	4.5	4	4.5	4.5	4	4	4	3.5	3.5	2
3	5	5	3	2	3.5	5.5	5.5	4	5.5	5.5	5	3	2
4	4	4.5	3	2.5	2	4.5	5	3.5	4.5	4	2.5	2.5	0
5	5	4	3	2	2.5	5	3.5	5.5	4	4	3	3	2
6	4.5	4	4	2.5	1	4.5	3.5	5	4	4	4	3.5	2.5
7	5	4	3	3.5	2.5	4	4	5	3.5	3	3.5	2.5	0
8	5.5	4	4	5.5	2	5	5.5	5	3	4	4.5	4	2
9	4.5	4.5	4	3	2	4.5	4.5	4.5	4	4	2	2.5	2
10	5	4.5	3	2.5	2	4.5	5	3	3	3	2.5	2	1.5
11	6	6	4.5	5	2.5	5	5	5.5	4	3	3	2.5	2
12	4.5	4.5	4	3	3	6	5.5	5.5	5.5	5	4	3	2
13	5	4.5	3.5	2.5	1.5	5.5	5.5	5	5	5.5	3.5	3	3
14	4.5	4.5	2	2.5	1	4	4.5	4.5	3.5	3	1.5	2.5	2
15	5	4.5	2.5	2.5	1.5	5.5	4	5	4	3.5	2.5	2.5	2
16	5	4.5	3.5	3.5	2.5	5	4.5	4.5	5	4	4	3.5	3
17	6	6.5	5	3.5	3.5	4.5	5	5	5.5	3.5	4.5	3.5	3
18	5	5	3.5	4	3	6	5.5	5	5.5	5	2.5	3.5	3
19	6	6	3.5	3.5	4	5.5	5	4	4	3.5	4	2	1
20	5	5.5	4.5	4	3	6	5	4.5	5.5	5.5	4.5	3.5	2
21	7	6.5	4.5	5	4.5	5	6	5.5	5.5	4	4	3	3
22	4.5	6	3.5	4.5	2.5	5	4.5	5	4.5	3	3.5	3	2
23	5	4.5	3.5	3	2.5	4.5	4	5	4.5	4	3.5	2.5	3
24	6	6.5	4.5	5	4.5	5	6	6	6	5	5.5	5	2

## Sheet: SugarStores
	Sugar stores (# frames)
Nuc	t0	t6	t15	t21	t30	t36	t45	t51	t60	t66	t75	t81	t90
1	2	2.5	2	1	2	2	1	2	2	2	1.5	3	2.5
2	1	4	2.5	2	4	2.5	2	2.5	2	3	3	3.5	2.5
3	2	3	2	2	1.5	2.5	3	3	3	3	3.5	2.5	3
4	2	1.5	2	2	2	1.5	3	2.5	2.5	2	2.5	2	3
5	2	3	4	2	3	2	2.5	2	2	2.5	3	2.5	2.5
6	2	2.5	2	1	2.5	2.5	2	2.5	2	2	3	2	2
7	2	1.5	2	1	2	2	2	3	2	2	3	2.5	3
8	3	4	2.5	3	4	4	3.5	3.5	3	3	3.5	2.5	1.5
9	4	1.5	2	1	3	3	3	2	3	2.5	3	2.5	2
10	1	1.5	1.5	1	2	2	1.5	1.5	1.5	1.5	2	1.5	1
11	3	2	1.5	3	2	2	3	2	3	2	2.5	2.5	2.5
12	2	1.5	1.5	2	2	2	2.5	2	2.5	2	3	2	2
13	3	2	3	2	2.5	2.5	3	3	3	3	2.5	2	2
14	3	3	1.5	2	1	1	2	2	3	2	2.5	2	2
15	2	2.5	1.5	2	1.5	1.5	3.5	2.5	2.5	3	2.5	3	3
16	2	2	2	2	3	2.5	2.5	3	2	2.5	2.5	3	2.5
17	2	3.5	3	3	3	2.5	3.5	2.5	2.5	3	3.5	2.5	3.5
18	4	2	3	2	3	3.5	3.5	3	2	2.5	3	2	2
19	3	3.5	2	2	3.5	2.5	3.5	2	3	2.5	3	2	1
20	2.5	3.5	3	3	4	3.5	3.5	2.5	3	2.5	4	3.5	3.5
21	4	4	3	3	3.5	2.5	3.5	2.5	2.5	2	3	2.5	2.5
22	2	1.5	2	2	2.5	2	1.5	2.5	2.5	1.5	2	2	1
23	2.5	2	3	2	3.5	2.5	2	2	3	2.5	2	3	2
24	2.5	3	3	3	3.5	3.5	2	2	3	3	4	4	4
