# Supplementary material for: Engineered yeast provides rare but essential pollen sterols for honeybees
Source: Nature. 2025 Aug 20;646(8084):365–71. doi: 10.1038/s41586-025-09431-y (PMC12507675; doi:10.1038/s41586-025-09431-y)
Supplement: Supplementary file 14 — Source Data Extended Data Fig. 9 [file 41586_2025_9431_MOESM14_ESM.xlsx]

## Sheet: HiveWeight
	Weight (g)
Nuc	t0	t6	t15	t21	t30	t36	t45	t51	t60	t66	t75	t81	t90
1	1089	1079	968	931	918	913	889	941	1009	1040	954	924	861
2	1334	1410	1444	1442	1427	1436	1406	1400	1409	1365	1306	1283	1217
3	1094	1097	1066	1108	1091	1148	1289	1312	1354	1324	1256	1223	1155
4	1097	1104	1197	1214	1222	1250	1220	1217	1207	1176	1122	1090	996
5	1025	1078	1058	1099	1150	1241	1158	1207	1227	1190	1111	1065	979
6	1115	1074	1038	1062	1078	1196	1138	1225	1247	1226	1167	1150	1080
7	1141	1033	992	977	1032	1029	997	1085	1074	1042	991	967	899
8	1247	1402	1441	1419	1389	1377	1430	1337	1278	1247	1187	1159	1087
9	1195	1129	1092	1090	1213	1170	1226	1248	1204	1196	1141	1113	1067
10	968	998	1058	1094	1133	1098	1095	1087	1038	1012	968	941	885
11	1208	1237	1202	1213	1221	1198	1191	1159	1143	1105	1061	1043	999
12	1027	1034	1027	1019	1006	990	1080	1148	1201	1092	1087	1055	994
13	1195	1279	1253	1241	1231	1213	1238	1175	1141	1120	1071	1032	976
14	1143	1094	1084	1089	1045	1036	1060	1121	1124	1116	1068	1040	989
15	1153	1199	1205	1190	1191	1173	1263	1310	1371	1341	1282	1247	1178
16	1046	1119	1215	1211	1188	1380	1395	1426	1436	1396	1334	1291	1219
17	1133	1376	1418	1360	1313	1352	1334	1324	1388	1347	1308	1272	1208
18	1178	1187	1200	1173	1185	1517	1501	1477	1458	1411	1319	1318	1242
19	1245	1142	1131	1133	1197	1182	1171	1118	1175	1151	1109	1095	1053
20	1352	1520	1534	1496	1487	1532	1514	1510	1507	1363	1401	1358	1276
21	1132	1404	1452	1450	1417	1443	1509	1531	1515	1450	1370	1325	1261
22	1208	1189	1156	1181	1167	1185	1127	1109	1094	1063	1029	1009	952
23	1124	1211	1243	1208	1182	1204	1210	1295	1299	1252	1199	1173	1074
24	1095	1421	1502	1488	1438	1488	1514	1575	1632	1545	1466	1408	1316

## Sheet: BeeSeams
	Bee seams
Nuc	t0	t6	t15	t21	t30	t36	t45	t51	t60	t66	t75	t81	t90
1	4.5	3.5	2	1	0.5	6	3.5	4	3.5	3	2.5	2.5	2
2	5	5.5	4	4.5	4	4.5	4.5	4	4	4	3.5	3.5	2
3	5	5	3	2	3.5	5.5	5.5	4	5.5	5.5	5	3	2
4	4	4.5	3	2.5	2	4.5	5	3.5	4.5	4	2.5	2.5	0
5	5	4	3	2	2.5	5	3.5	5.5	4	4	3	3	2
6	4.5	4	4	2.5	1	4.5	3.5	5	4	4	4	3.5	2.5
7	5	4	3	3.5	2.5	4	4	5	3.5	3	3.5	2.5	0
8	5.5	4	4	5.5	2	5	5.5	5	3	4	4.5	4	2
9	4.5	4.5	4	3	2	4.5	4.5	4.5	4	4	2	2.5	2
10	5	4.5	3	2.5	2	4.5	5	3	3	3	2.5	2	1.5
11	6	6	4.5	5	2.5	5	5	5.5	4	3	3	2.5	2
12	4.5	4.5	4	3	3	6	5.5	5.5	5.5	5	4	3	2
13	5	4.5	3.5	2.5	1.5	5.5	5.5	5	5	5.5	3.5	3	3
14	4.5	4.5	2	2.5	1	4	4.5	4.5	3.5	3	1.5	2.5	2
15	5	4.5	2.5	2.5	1.5	5.5	4	5	4	3.5	2.5	2.5	2
16	5	4.5	3.5	3.5	2.5	5	4.5	4.5	5	4	4	3.5	3
17	6	6.5	5	3.5	3.5	4.5	5	5	5.5	3.5	4.5	3.5	3
18	5	5	3.5	4	3	6	5.5	5	5.5	5	2.5	3.5	3
19	6	6	3.5	3.5	4	5.5	5	4	4	3.5	4	2	1
20	5	5.5	4.5	4	3	6	5	4.5	5.5	5.5	4.5	3.5	2
21	7	6.5	4.5	5	4.5	5	6	5.5	5.5	4	4	3	3
22	4.5	6	3.5	4.5	2.5	5	4.5	5	4.5	3	3.5	3	2
23	5	4.5	3.5	3	2.5	4.5	4	5	4.5	4	3.5	2.5	3
24	6	6.5	4.5	5	4.5	5	6	6	6	5	5.5	5	2

## Sheet: SugarStores
	Sugar stores (# frames)
Nuc	t0	t6	t15	t21	t30	t36	t45	t51	t60	t66	t75	t81	t90
1	2	2.5	2	1	2	2	1	2	2	2	1.5	3	2.5
2	1	4	2.5	2	4	2.5	2	2.5	2	3	3	3.5	2.5
3	2	3	2	2	1.5	2.5	3	3	3	3	3.5	2.5	3
4	2	1.5	2	2	2	1.5	3	2.5	2.5	2	2.5	2	3
5	2	3	4	2	3	2	2.5	2	2	2.5	3	2.5	2.5
6	2	2.5	2	1	2.5	2.5	2	2.5	2	2	3	2	2
7	2	1.5	2	1	2	2	2	3	2	2	3	2.5	3
8	3	4	2.5	3	4	4	3.5	3.5	3	3	3.5	2.5	1.5
9	4	1.5	2	1	3	3	3	2	3	2.5	3	2.5	2
10	1	1.5	1.5	1	2	2	1.5	1.5	1.5	1.5	2	1.5	1
11	3	2	1.5	3	2	2	3	2	3	2	2.5	2.5	2.5
12	2	1.5	1.5	2	2	2	2.5	2	2.5	2	3	2	2
13	3	2	3	2	2.5	2.5	3	3	3	3	2.5	2	2
14	3	3	1.5	2	1	1	2	2	3	2	2.5	2	2
15	2	2.5	1.5	2	1.5	1.5	3.5	2.5	2.5	3	2.5	3	3
16	2	2	2	2	3	2.5	2.5	3	2	2.5	2.5	3	2.5
17	2	3.5	3	3	3	2.5	3.5	2.5	2.5	3	3.5	2.5	3.5
18	4	2	3	2	3	3.5	3.5	3	2	2.5	3	2	2
19	3	3.5	2	2	3.5	2.5	3.5	2	3	2.5	3	2	1
20	2.5	3.5	3	3	4	3.5	3.5	2.5	3	2.5	4	3.5	3.5
21	4	4	3	3	3.5	2.5	3.5	2.5	2.5	2	3	2.5	2.5
22	2	1.5	2	2	2.5	2	1.5	2.5	2.5	1.5	2	2	1
23	2.5	2	3	2	3.5	2.5	2	2	3	2.5	2	3	2
24	2.5	3	3	3	3.5	3.5	2	2	3	3	4	4	4

## Sheet: DietConsumption
t0						t6						t15						t21						t30						t36						t45						t51						t60
Nuc	Total consumption	Total patty delivered	DailyConsumptionOverall	DailyConsumptionInterval		Nuc	Total consumption	Total patty delivered	DailyConsumptionOverall	DailyConsumptionInterval		Nuc	Total consumption	Total patty delivered	DailyConsumptionOverall	DailyConsumptionInterval		Nuc	Total consumption	Total patty delivered	DailyConsumptionOverall	DailyConsumptionInterval		Nuc	Total consumption	Total patty delivered	DailyConsumptionOverall	DailyConsumptionInterval		Nuc	Total consumption	Total patty delivered	DailyConsumptionOverall	DailyConsumptionInterval		Nuc	Total consumption	Total patty delivered	DailyConsumptionOverall	DailyConsumptionInterval		Nuc	Total consumption	Total patty delivered	DailyConsumptionOverall	DailyConsumptionInterval		Nuc	Total consumption
1	0	50.304	0	0		1	2.2304	50.304	0.371733	0.371733		1	3.9904	100.764	0.266027	0.195556		1	4.5504	100.764	0.216686	0.0933333		1	5.4404	100.764	0.181347	0.0988889		1	5.0904	100.764	0.1414	-0.0583333		1	30.9504	100.764	0.687787	2.87333		1	51.4204	100.764	1.00824	3.41167		1	79.5404
5	0	50.2996	0	0		5	1.031	50.2996	0.171833	0.171833		5	2.691	100.63	0.1794	0.184444		5	4.681	100.63	0.222905	0.331667		5	9.211	100.63	0.307033	0.503333		5	40.781	100.63	1.13281	5.26167		5	81.641	151.2	1.81424	4.54		5	121.011	201.63	2.37276	6.56167		5	148.331
13	0	50.7868	0	0		13	0.7906	50.7868	0.131767	0.131767		13	1.5506	101.227	0.103373	0.0844444		13	2.2306	101.227	0.106219	0.113333		13	4.1506	101.227	0.138353	0.213333		13	4.6006	101.227	0.127794	0.075		13	29.0506	101.227	0.645569	2.71667		13	32.8106	101.227	0.643345	0.626667		13	39.0906
16	0	50.2557	0	0		16	4.195	50.2557	0.699167	0.699167		16	20.325	99.9457	1.355	1.79222		16	26.755	99.9457	1.27405	1.07167		16	34.565	99.9457	1.15217	0.867778		16	59.265	99.9457	1.64625	4.11667		16	127.225	199.756	2.82722	7.55111		16	157.625	199.756	3.09069	5.06667		16	193.095
21	0	50.0539	0	0		21	37.1405	50.0539	6.19008	6.19008		21	59.9762	149.864	3.99841	2.5373		21	70.0262	149.864	3.33458	1.675		21	85.1262	149.864	2.83754	1.67778		21	102.216	149.864	2.83934	2.84833		21	126.646	250.974	2.81436	2.71444		21	152.016	250.974	2.98071	4.22833		21	188.756
23	0	50.3469	0	0		23	3.4087	50.3469	0.568117	0.568117		23	20.7487	100.787	1.38325	1.92667		23	27.1287	100.787	1.29184	1.06333		23	37.4487	100.787	1.24829	1.14667		23	44.4587	100.787	1.23496	1.16833		23	73.0387	201.547	1.62308	3.17556		23	108.799	201.547	2.13331	5.96		23	143.339
2	0	49.8663	0	0		2	14.7258	49.8663	2.4543	2.4543		2	33.8358	100.256	2.25572	2.12333		2	40.8158	100.256	1.94361	1.16333		2	51.1558	100.256	1.70519	1.14889		2	63.3058	100.256	1.75849	2.025		2	107.756	150.616	2.39457	4.93889		2	143.396	200.986	2.81168	5.94		2	169.176
7	0	49.7251	0	0		7	3.7172	49.7251	0.619533	0.619533		7	9.5572	99.6651	0.637147	0.648889		7	14.3472	99.6651	0.6832	0.798333		7	24.1172	99.6651	0.803907	1.08556		7	33.0072	99.6651	0.916867	1.48167		7	69.0272	150.225	1.53394	4.00222		7	90.0172	150.225	1.76504	3.49833		7	107.977
9	0	49.8659	0	0		9	0.7947	49.8659	0.13245	0.13245		9	1.3847	100.466	0.0923133	0.0655556		9	2.6747	100.466	0.127367	0.215		9	11.1847	100.466	0.372823	0.945556		9	14.3647	100.466	0.399019	0.53		9	44.0047	100.466	0.977882	3.29333		9	60.4947	148.966	1.18617	2.74833		9	79.6847
17	0	50.6253	0	0		17	14.7204	50.6253	2.4534	2.4534		17	30.9704	100.465	2.06469	1.80556		17	41.2904	100.465	1.96621	1.72		17	51.8404	100.465	1.72801	1.17222		17	64.4804	100.465	1.79112	2.10667		17	103.77	151.115	2.30601	4.36556		17	118.51	201.185	2.32373	2.45667		17	139.84
19	0	50.8609	0	0		19	0.9981	50.8609	0.16635	0.16635		19	14.2381	100.661	0.949207	1.47111		19	24.3581	100.661	1.15991	1.68667		19	37.8181	100.661	1.2606	1.49556		19	41.6281	100.661	1.15634	0.635		19	83.2181	151.101	1.84929	4.62111		19	92.4481	201.911	1.81271	1.53833		19	109.268
24	0	49.9475	0	0		24	23.8703	49.9475	3.97839	3.97839		24	45.2639	150.368	3.0176	2.37707		24	55.6239	150.368	2.64876	1.72667		24	67.0239	150.368	2.23413	1.26667		24	80.2039	150.368	2.22789	2.19667		24	117.754	201.088	2.61675	4.17222		24	139.394	251.358	2.73321	3.60667		24	173.534
3	0	49.7594	0	0		3	0.9734	49.7594	0.162233	0.162233		3	4.8634	100.249	0.324227	0.432222		3	8.0334	100.249	0.382543	0.528333		3	12.4734	100.249	0.41578	0.493333		3	15.4434	100.249	0.428983	0.495		3	64.3634	151.079	1.4303	5.43556		3	81.2334	151.079	1.59281	2.81167		3	100.943
6	0	49.9558	0	0		6	0.3807	49.9558	0.06345	0.06345		6	0.5207	100.296	0.0347133	0.0155556		6	1.3807	100.296	0.0657476	0.143333		6	6.4207	100.296	0.214023	0.56		6	29.6407	100.296	0.823353	3.87		6	53.0207	151.166	1.17824	2.59778		6	78.3607	151.166	1.53648	4.22333		6	103.511
11	0	49.8362	0	0		11	3.5448	49.8362	0.5908	0.5908		11	13.3648	99.8762	0.890987	1.09111		11	16.7448	99.8762	0.797371	0.563333		11	22.3048	99.8762	0.743493	0.617778		11	23.0648	99.8762	0.640689	0.126667		11	53.2948	99.8762	1.18433	3.35889		11	57.9348	150.376	1.13598	0.773333		11	67.1048
14	0	50.7759	0	0		14	0.2994	50.7759	0.0499	0.0499		14	0.5394	100.966	0.03596	0.0266667		14	1.0794	100.966	0.0514	0.09		14	1.5794	100.966	0.0526467	0.0555556		14	1.5894	100.966	0.04415	0.00166667		14	33.3194	100.966	0.740431	3.52556		14	48.4294	151.026	0.949596	2.51833		14	64.2194
15	0	50.2146	0	0		15	0.979	50.2146	0.163167	0.163167		15	6.539	100.235	0.435933	0.617778		15	9.539	100.235	0.454238	0.5		15	13.959	100.235	0.4653	0.491111		15	14.929	100.235	0.414694	0.161667		15	55.079	100.235	1.22398	4.46111		15	85.199	151.155	1.67057	5.02		15	105.929
22	0	49.9856	0	0		22	3.9588	49.9856	0.6598	0.6598		22	19.0288	100.556	1.26859	1.67444		22	27.0788	100.556	1.28947	1.34167		22	38.4988	100.556	1.28329	1.26889		22	41.1788	100.556	1.14386	0.446667		22	59.0288	100.556	1.31175	1.98333		22	64.2288	151.076	1.25939	0.866667		22	78.6888
4	0	50.8433	0	0		4	1.9455	50.8433	0.32425	0.32425		4	2.6655	101.233	0.1777	0.08		4	4.4255	101.233	0.210738	0.293333		4	6.8955	101.233	0.22985	0.274444		4	13.0355	101.233	0.362097	1.02333		4	59.8855	151.483	1.33079	5.20556		4	68.8555	151.483	1.35011	1.495		4	82.8255
8	0	50.4082	0	0		8	11.628	50.4082	1.938	1.938		8	16.538	99.8882	1.10253	0.545556		8	21.298	99.8882	1.01419	0.793333		8	24.878	99.8882	0.829267	0.397778		8	25.708	99.8882	0.714111	0.138333		8	61.758	99.8882	1.3724	4.00556		8	71.058	149.188	1.39329	1.55		8	86.248
10	0	50.7768	0	0		10	1.4623	50.7768	0.243717	0.243717		10	4.1723	100.807	0.278153	0.301111		10	7.4123	100.807	0.352967	0.54		10	12.0423	100.807	0.40141	0.514444		10	13.3623	100.807	0.371175	0.22		10	34.1823	100.807	0.759607	2.31333		10	39.1123	100.807	0.766908	0.821667		10	49.6223
12	0	50.0926	0	0		12	1.2606	50.0926	0.2101	0.2101		12	1.9006	100.923	0.126707	0.0711111		12	3.5706	100.923	0.170029	0.278333		12	7.4806	100.923	0.249353	0.434444		12	8.2406	100.923	0.228906	0.126667		12	37.7306	100.923	0.838458	3.27667		12	51.0406	150.703	1.0008	2.21833		12	70.5406
18	0	50.2819	0	0		18	1.4653	50.2819	0.244217	0.244217		18	7.6753	100.592	0.511687	0.69		18	13.0453	100.592	0.621205	0.895		18	20.5753	100.592	0.685843	0.836667		18	57.5453	100.592	1.59848	6.16167		18	124.765	201.262	2.77256	7.46889		18	153.845	201.262	3.01657	4.84667		18	180.015
20	0	49.8356	0	0		20	1.4464	49.8356	0.241067	0.241067		20	3.1164	99.6356	0.20776	0.185556		20	5.7264	99.6356	0.272686	0.435		20	9.4264	99.6356	0.314213	0.411111		20	15.6764	99.6356	0.435456	1.04167		20	42.9764	99.6356	0.955031	3.03333		20	56.0864	149.446	1.09973	2.185		20	78.2964
[truncated: 23 more columns]

## Sheet: BeeSterolAnalysis
											Target Response								Total Sterol (ug)									Sterol Concentration (ug/g FW)								Sterol Concentration (ug/g DW)								Relative sterol
Nuc	Diet	TimePoint	SampleType	FreshSampleWeight (g)	DrySampleWeight (g)	KOH/MeOH (10% w/v)	Epicoprostanol (1 mg/mL)	n-Hexane	Sub-sample 1mL resuspension		Epicoprostanol	24-Methylenecholesterol-TMS	Campesterol-TMS	Cholesterol-TMS	Desmosterol-TMS	Isofucosterol-TMS	Sitosterol-TMS	Tetrahymanol-TMS	Epicoprostanol	24-Methylenecholesterol-TMS	Campesterol-TMS	Cholesterol-TMS	Desmosterol-TMS	Isofucosterol-TMS	Sitosterol-TMS	Tetrahymanol-TMS	Total	24-Methylenecholesterol-TMS	Campesterol-TMS	Cholesterol-TMS	Desmosterol-TMS	Isofucosterol-TMS	Sitosterol-TMS	Tetrahymanol-TMS	Total	24-Methylenecholesterol-TMS	Campesterol-TMS	Cholesterol-TMS	Desmosterol-TMS	Isofucosterol-TMS	Sitosterol-TMS	Tetrahymanol-TMS	Total	24-Methylenecholesterol-TMS	Campesterol-TMS	Cholesterol-TMS	Desmosterol-TMS	Isofucosterol-TMS	Sitosterol-TMS
1	MixedSterolYeast	t0	Nurses*6	0.8224	0.2155	2.5 mL	100 uL	2 * 2.5 mL	100 uL		24625900	37566124	2434461	193747	604443	12167251	10961359		25	152.547	9.88577	0.786761	2.4545	49.4084	44.5115	0	259.594	185.49	12.0206	0.956665	2.98456	60.0782	54.1239	0	315.654	707.876	45.8737	3.65086	11.3898	229.273	206.55	0	1204.61	0.587637	0.0380817	0.00303074	0.00945515	0.190329	0.171466
2	WildTypeYeast	t0	Nurses*6	0.6678	0.1558	2.5 mL	100 uL	2 * 2.5 mL	100 uL		46155163	67687670	3880127	72735	966589	23295342	17938257		25	146.652	8.4067	0.157588	2.09422	50.4718	38.8651	0	246.648	219.605	12.5887	0.235981	3.13599	75.5792	58.1987	0	369.344	941.286	53.9583	1.01148	13.4417	323.953	249.455	0	1583.11	0.594582	0.0340838	0.000638919	0.00849071	0.204631	0.157573
3	TetrahymanolYeast	t0	Nurses*6	0.9979	0.5415	2.5 mL	100 uL	2 * 2.5 mL	100 uL		26643847	33401495	1397535	202380	554057	12709369	10179268		25	125.363	5.24524	0.759575	2.07949	47.701	38.2049	0	219.353	125.627	5.25628	0.761173	2.08387	47.8013	38.2853	0	219.815	231.51	9.68651	1.40272	3.84025	88.0904	70.5539	0	405.084	0.571512	0.0239123	0.0034628	0.00948012	0.217462	0.174171
4	NoYeastBase	t0	Nurses*6	0.7413	0.1722	2.5 mL	100 uL	2 * 2.5 mL	100 uL		25723148	36159462	6955912	215900	1309226	11491132	10372911		25	140.572	27.0414	0.839322	5.08968	44.6723	40.3252	0	258.54	189.629	36.4784	1.13223	6.86588	60.2622	54.398	0	348.765	816.328	157.035	4.87411	29.5568	259.421	234.177	0	1501.39	0.543714	0.104593	0.00324639	0.0196863	0.172787	0.155973
5	MixedSterolYeast	t0	Nurses*6	0.664	0.1196	2.5 mL	100 uL	2 * 2.5 mL	100 uL		31043454	61841282	196442	44173	1080112	18678849	14055876		25	199.209	0.632797	0.142294	3.47936	60.17	45.2781	0	308.911	300.013	0.953007	0.214298	5.23999	90.6175	68.1899	0	465.228	1665.63	5.29094	1.18975	29.0916	503.094	378.579	0	2582.87	0.644874	0.00204847	0.000460631	0.0112633	0.194781	0.146573
6	TetrahymanolYeast	t0	Nurses*6	1.0304	0.3097	2.5 mL	100 uL	2 * 2.5 mL	100 uL		29426831	59000421	4495735	365431	1118273	15584163	12645888		25	200.499	15.2777	1.24183	3.80018	52.959	42.974	0	316.751	194.583	14.8269	1.20519	3.68806	51.3966	41.7061	0	307.406	647.397	49.3306	4.00978	12.2705	171.001	138.76	0	1022.77	0.632984	0.0482324	0.00392052	0.0119974	0.167194	0.135671
7	WildTypeYeast	t0	Nurses*6	0.8183	0.2787	2.5 mL	100 uL	2 * 2.5 mL	100 uL		28316016	52934059	17972	0	553619	15920743	12354804		25	186.94	0.0634694	0	1.95514	56.2252	43.6319	0	288.816	228.45	0.0775625	0	2.38928	68.7098	53.3201	0	352.946	670.758	0.227734	0	7.01523	201.741	156.555	0	1036.3	0.647264	0.000219757	0	0.00676951	0.194675	0.151071
8	NoYeastBase	t0	Nurses*6	0.9432	0.3053	2.5 mL	100 uL	2 * 2.5 mL	100 uL		26849891	45852592	3414908	18206	1373085	10434624	10046864		25	170.774	12.7185	0.0678066	5.11393	38.8628	37.4186	0	264.956	181.058	13.4844	0.07189	5.4219	41.2032	39.672	0	280.911	559.364	41.6591	0.222098	16.7505	127.294	122.564	0	867.853	0.644538	0.0480025	0.000255917	0.0193011	0.146677	0.141226
9	WildTypeYeast	t0	Nurses*6	1.076	0.3568	2.5 mL	100 uL	2 * 2.5 mL	100 uL		34266182	62836905	5180850	1261056	4201410	16094993	14629643		25	183.379	15.1194	3.68018	12.2611	46.9705	42.6941	0	304.104	170.426	14.0515	3.42024	11.3951	43.6529	39.6785	0	282.625	513.954	42.3751	10.3144	34.3641	131.644	119.658	0	852.31	0.603013	0.0497179	0.0121017	0.0403188	0.154455	0.140393
10	NoYeastBase	t0	Nurses*6	1.0915	0.2871	2.5 mL	100 uL	2 * 2.5 mL	100 uL		38962755	58646097	22854799	1766227	5945686	19772666	17660373		25	150.518	58.6581	4.53312	15.2599	50.7476	45.3263	0	325.043	137.9	53.7408	4.15311	13.9807	46.4935	41.5266	0	297.795	524.272	204.312	15.7893	53.1519	176.759	157.876	0	1132.16	0.463072	0.180462	0.0139462	0.0469473	0.156126	0.139447
11	TetrahymanolYeast	t0	Nurses*6	0.9038	0.2519	2.5 mL	100 uL	2 * 2.5 mL	100 uL		29387803	63327122	275897	492934	1104033	11630111	11583107		25	215.488	0.938815	1.67734	3.75677	39.5746	39.4147	0	300.85	238.424	1.03874	1.85588	4.15664	43.7869	43.61	0	332.872	855.45	3.72693	6.65876	14.9137	157.104	156.47	0	1194.32	0.716263	0.00312054	0.00557534	0.0124872	0.131543	0.131011
12	NoYeastBase	t0	Nurses*6	1.0699	0.2502	2.5 mL	100 uL	2 * 2.5 mL	100 uL		32131343	56093375	5743414	837489	2319411	16187834	13846454		25	174.575	17.8748	2.60646	7.21853	50.3802	43.0933	0	295.749	163.17	16.707	2.43617	6.74692	47.0887	40.2779	0	276.426	697.743	71.4421	10.4175	28.851	201.36	172.235	0	1182.05	0.590283	0.0604392	0.00881308	0.0244077	0.170348	0.145709
13	MixedSterolYeast	t0	Nurses*6	0.6297	0.1153	2.5 mL	100 uL	2 * 2.5 mL	100 uL		25288668	30122714	113502	0	550972	10248433	9232696		25	119.115	0.448826	0	2.17873	40.5258	36.5092	0	198.778	189.162	0.712761	0	3.45995	64.3573	57.9788	0	315.671	1033.09	3.89268	0	18.8962	351.481	316.645	0	1724.01	0.599239	0.00225792	0	0.0109606	0.203875	0.183668
14	TetrahymanolYeast	t0	Nurses*6	0.6822	0.1461	2.5 mL	100 uL	2 * 2.5 mL	100 uL		31538097	57210730	1641207	154219	3046548	22903883	17008857		25	181.402	5.20389	0.488993	9.6599	72.6229	53.9311	0	323.309	265.907	7.6281	0.716788	14.1599	106.454	79.0547	0	473.921	1241.63	35.6187	3.34697	66.1184	497.077	369.139	0	2212.93	0.56108	0.0160957	0.00151246	0.0298782	0.224624	0.16681
15	TetrahymanolYeast	t0	Nurses*6	0.7007	0.1125	2.5 mL	100 uL	2 * 2.5 mL	100 uL		29907444	61652687	7836336	556825	4312146	19564123	17744450		25	206.145	26.202	1.86183	14.4183	65.4156	59.3312	0	373.374	294.199	37.394	2.6571	20.577	93.3574	84.6742	0	532.858	1832.4	232.906	16.5496	128.163	581.472	527.389	0	3318.88	0.552114	0.0701762	0.0049865	0.0386163	0.175201	0.158906
16	MixedSterolYeast	t0	Nurses*6	0.7953	0.2698	2.5 mL	100 uL	2 * 2.5 mL	100 uL		43206880	78089576	1356149	79817	1508784	25940632	19514794		25	180.734	3.13873	0.184732	3.492	60.0382	45.1659	0	292.754	227.253	3.9466	0.23228	4.3908	75.4913	56.7911	0	368.105	669.882	11.6336	0.6847	12.9429	222.529	167.405	0	1085.08	0.617359	0.0107214	0.000631016	0.0119281	0.205081	0.15428
17	WildTypeYeast	t0	Nurses*6	0.6338	0.1448	2.5 mL	100 uL	2 * 2.5 mL	100 uL		32578173	60752661	1130420	570003	1258607	20561013	18201929		25	186.483	3.46987	1.74965	3.86334	63.1128	55.8715	0	314.55	294.23	5.47471	2.76057	6.09553	99.5785	88.1533	0	496.292	1287.86	23.9632	12.0832	26.6806	435.862	385.853	0	2172.31	0.592856	0.0110312	0.00556238	0.0122821	0.200645	0.177624
18	NoYeastBase	t0	Nurses*6	0.7423	0.2207	2.5 mL	100 uL	2 * 2.5 mL	100 uL		30793491	53078405	2479502	993089	1595702	16403876	15002943		25	172.369	8.05203	3.225	5.18195	53.2706	48.7212	0	290.82	232.209	10.8474	4.3446	6.98093	71.7642	65.6354	0	391.782	781.01	36.4841	14.6126	23.4796	241.371	220.757	0	1317.71	0.5927	0.0276874	0.0110893	0.0178184	0.183174	0.16753
19	WildTypeYeast	t0	Nurses*6	0.6677	0.1869	2.5 mL	100 uL	2 * 2.5 mL	100 uL		30315100	42075613	1272958	520939	1441785	13370920	13300844		25	138.794	4.19909	1.71841	4.756	44.1065	43.8753	0	237.45	207.869	6.28889	2.57363	7.12295	66.0573	65.7111	0	355.623	742.612	22.467	9.1943	25.4467	235.99	234.753	0	1270.46	0.584521	0.0176841	0.00723697	0.0200295	0.185751	0.184777
20	NoYeastBase	t0	Nurses*6	0.697	0.1921	2.5 mL	100 uL	2 * 2.5 mL	100 uL		40823406	74109912	512046	677416	1152579	20627140	16532801		25	181.538	1.2543	1.65938	2.82333	50.5277	40.4983	0	278.301	260.456	1.79956	2.38075	4.05069	72.4932	58.1038	0	399.284	945.017	6.52939	8.63811	14.6972	263.028	210.819	0	1448.73	0.652308	0.00450698	0.00596254	0.0101449	0.181558	0.14552
21	MixedSterolYeast	t0	Nurses*6	0.8111	0.2538	2.5 mL	100 uL	2 * 2.5 mL	100 uL		36131868	70115139	3009928	801154	748272	17874248	15652060		25	194.053	8.3304	2.21731	2.07095	49.4695	43.3193	0	299.461	239.247	10.2705	2.7337	2.55326	60.9906	53.408	0	369.203	764.592	32.8227	8.73643	8.15976	194.915	170.683	0	1179.91	0.648009	0.027818	0.00740433	0.00691559	0.165195	0.144658
22	TetrahymanolYeast	t0	Nurses*6	0.6428	0.1415	2.5 mL	100 uL	2 * 2.5 mL	100 uL		31949550	56834987	4156790	440014	1345790	19553125	16139548		25	177.89	13.0105	1.37722	4.21223	61.2	50.5157	0	308.205	276.742	20.2403	2.14252	6.55295	95.2085	78.587	0	479.473	1257.17	91.9469	9.73297	29.7684	432.509	357.002	0	2178.13	0.577179	0.0422137	0.0044685	0.013667	0.198569	0.163903
23	MixedSterolYeast	t0	Nurses*6	0.6204	0.1373	2.5 mL	100 uL	2 * 2.5 mL	100 uL		27736484	37430752	122173	226194	1085998	11920932	11908102		25	134.951	0.440478	0.815511	3.91541	42.9792	42.933	0	226.035	217.523	0.70999	1.31449	6.31111	69.2767	69.2021	0	364.337	982.894	3.20814	5.93963	28.5172	313.032	312.695	0	1646.29	0.597037	0.00194871	0.0036079	0.0173222	0.190144	0.18994
24	WildTypeYeast	t0	Nurses*6	0.5577	0.1035	2.5 mL	100 uL	2 * 2.5 mL	100 uL		33312323	49320655	63307	383921	846016	15352991	13562541		25	148.055	0.190041	1.15249	2.53965	46.088	40.7133	0	238.739	265.475	0.340758	2.0665	4.55379	82.6395	73.0021	0	428.077	1430.49	1.83614	11.1352	24.5377	445.295	393.365	0	2306.65	0.620156	0.00079602	0.00482741	0.0106378	0.193048	0.170535
5	MixedSterolYeast	t15	Nurses*6	0.6557	0.3646	2.5 mL	100 uL	2 * 2.5 mL	100 uL		27589727	28320510	533343	126046	121045	9914144	9200701		25	102.649	1.93312	0.456858	0.438732	35.9342	33.3483	0	174.76	156.548	2.94818	0.696749	0.669105	54.8028	50.8591	0	266.524	281.538	5.30203	1.25304	1.20332	98.5578	91.4654	0	479.32	0.58737	0.0110616	0.00261421	0.00251048	0.20562	0.190823
5	MixedSterolYeast	t15	Pupae*6	0.664	0.0852	2.5 mL	100 uL	2 * 2.5 mL	100 uL		15241739	12090300	238777	0	0	1255755	2692751		25	79.3236	1.5666	0	0	8.23892	17.667	0	106.796	119.463	2.35934	0	0	12.408	26.6069	0	160.838	931.028	18.3873	0	0	96.701	207.359	0	1253.48	0.742758	0.0146691	0	0	0.0771463	0.165427
13	MixedSterolYeast	t15	Nurses*6	0.8149	0.1602	2.5 mL	100 uL	2 * 2.5 mL	100 uL		41485280	72917013	5740038	715997	512286	15749497	14213731		25	175.766	13.8363	1.72591	1.23486	37.9641	34.2621	0	264.789	215.69	16.9792	2.11794	1.51535	46.5874	42.0446	0	324.935	1097.17	86.3691	10.7734	7.70825	236.979	213.871	0	1652.87	0.663796	0.0522541	0.00651804	0.00466357	0.143375	0.129394
13	MixedSterolYeast	t15	Pupae*6	0.6792	0.0979	2.5 mL	100 uL	2 * 2.5 mL	100 uL		18474098	18234424	95114	57949	139476	2225622	3564672		25	98.7026	0.514851	0.313677	0.754981	12.0473	19.2955	0	131.629	145.322	0.758025	0.461833	1.11157	17.7374	28.4092	0	193.8	1008.2	5.25894	3.20406	7.71176	123.057	197.094	0	1344.52	0.749855	0.00391138	0.00238304	0.00573568	0.0915244	0.14659
21	MixedSterolYeast	t15	Nurses*6	0.8291	0.2051	2.5 mL	100 uL	2 * 2.5 mL	100 uL		31775293	65001195	1271117	1248327	1029181	10411184	14703005		25	204.565	4.00033	3.92861	3.23893	32.765	46.2718	0	294.77	246.732	4.82491	4.7384	3.90657	39.5188	55.8097	0	355.53	997.393	19.5043	19.1546	15.792	159.751	225.606	0	1437.2	0.693983	0.013571	0.0133277	0.010988	0.111155	0.156976
21	MixedSterolYeast	t15	Pupae*6	0.8765	0.1342	2.5 mL	100 uL	2 * 2.5 mL	100 uL		11050225	8054550	179322	0	0	728361	1943293		25	72.8904	1.62279	0	0	6.59137	17.586	0	98.6905	83.1607	1.85144	0	0	7.5201	20.0639	0	112.596	543.147	12.0923	0	0	49.116	131.043	0	735.399	0.738575	0.0164432	0	0	0.0667883	0.178193
2	WildTypeYeast	t15	Nurses*6	0.7948	0.4437	2.5 mL	100 uL	2 * 2.5 mL	100 uL		37020542	53718464	413954	479456	910691	15150977	23273468		25	145.104	1.11817	1.29511	2.45996	40.9259	62.8664	0	253.77	182.567	1.40686	1.62948	3.09507	51.492	79.0971	0	319.288	327.033	2.52011	2.91888	5.5442	92.2377	141.687	0	571.94	0.571795	0.00440625	0.00510347	0.00969367	0.161272	0.24773
2	WildTypeYeast	t15	Pupae*6	0.8352	0.164	2.5 mL	100 uL	2 * 2.5 mL	100 uL		11308251	10464997	528842	0	35579	1216793	2945109		25	92.543	4.6766	0	0.314629	10.7602	26.0439	0	134.338	110.803	5.59938	0	0.376711	12.8834	31.1828	0	160.846	564.287	28.5159	0	1.91847	65.6111	158.804	0	819.136	0.68888	0.0348121	0	0.00234206	0.0800979	0.193868
9	WildTypeYeast	t15	Nurses*6	0.7342	0.1058	2.5 mL	100 uL	2 * 2.5 mL	100 uL		30485193	43633206	493486	0	200050	13046095	11218053		25	143.129	1.61877	0	0.65622	42.7949	36.7984	0	224.997	194.946	2.20481	0	0.893789	58.2877	50.1204	0	306.452	1352.83	15.3003	0	6.20246	404.488	347.811	0	2126.63	0.636137	0.00719463	0	0.00291657	0.190202	0.16355
9	WildTypeYeast	t15	Pupae*6	0.7899	0.1495	2.5 mL	100 uL	2 * 2.5 mL	100 uL		12050767	9992948	119614	0	38476	862976	1508922		25	82.9238	0.992584	0	0.319283	7.16117	12.5214	0	103.918	104.98	1.25659	0	0.404206	9.06592	15.8519	0	131.559	554.674	6.63936	0	2.13567	47.9008	83.755	0	695.105	0.797972	0.00955159	0	0.00307244	0.0689116	0.120493
19	WildTypeYeast	t15	Nurses*6	0.8088	0.1462	2.5 mL	100 uL	2 * 2.5 mL	100 uL		22791974	60351679	12928547	2504690	3679099	10970423	14256661		25	264.794	56.7241	10.9894	16.1421	48.1328	62.5512	0	459.333	327.391	70.1337	13.5872	19.9581	59.5114	77.3383	0	567.919	1811.17	387.99	75.1666	110.411	329.226	427.847	0	3141.81	0.576474	0.123492	0.0239246	0.0351424	0.104788	0.136178
19	WildTypeYeast	t15	Pupae*6	0.8591	0.7595	2.5 mL	100 uL	2 * 2.5 mL	100 uL		15178165	12053241	417651	0	0	1160494	2080087		25	79.4117	2.75166	0	0	7.64581	13.7045	0	103.514	92.4359	3.20295	0	0	8.89979	15.9521	0	120.491	104.558	3.62298	0	0	10.0669	18.0441	0	136.292	0.767162	0.0265825	0	0	0.0738628	0.132393
3	TetrahymanolYeast	t15	Nurses*6	0.8049	0.1487	2.5 mL	100 uL	2 * 2.5 mL	100 uL		37872900	57549177	426832	624160	1391340	15800178	14937621		25	151.953	1.12701	1.64804	3.67371	41.719	39.4415	0	239.563	188.785	1.40019	2.04751	4.56418	51.8312	49.0017	0	297.63	1021.88	7.5791	11.083	24.7055	280.558	265.242	0	1611.05	0.634295	0.00470446	0.00687936	0.0153351	0.174146	0.164639
3	TetrahymanolYeast	t15	Pupae*6	0.8284	0.17	2.5 mL	100 uL	2 * 2.5 mL	100 uL		16390169	18341518	687940	52911	0	2251808	3913373		25	111.906	4.19727	0.322822	0	13.7388	23.8763	0	154.041	135.086	5.06672	0.389693	0	16.5847	28.8222	0	185.95	658.268	24.6898	1.89895	0	80.8163	140.449	0	906.122	0.726467	0.0272478	0.00209569	0	0.0891892	0.155
11	TetrahymanolYeast	t15	Nurses*6	0.9911	0.2169	2.5 mL	100 uL	2 * 2.5 mL	100 uL		35260965	71366493	1745425	794966	318921	14629858	28792932		25	202.395	4.95002	2.25452	0.904459	41.4902	81.6567	0	333.651	204.213	4.99447	2.27477	0.912581	41.8628	82.3899	0	336.647	933.127	22.8217	10.3943	4.16994	191.287	376.472	0	1538.27	0.606607	0.0148359	0.00675712	0.00271079	0.124352	0.244737
11	TetrahymanolYeast	t15	Pupae*6	0.6956	0.1215	2.5 mL	100 uL	2 * 2.5 mL	100 uL		11033807	7259769	48890	116706	0	805539	1941197		25	65.7957	0.443093	1.05771	0	7.30064	17.5932	0	92.1903	94.5884	0.636994	1.52058	0	10.4955	25.2921	0	132.534	541.528	3.64685	8.70546	0	60.0876	144.8	0	758.768	0.713694	0.00480628	0.0114731	0	0.079191	0.190835
15	TetrahymanolYeast	t15	Nurses*6	0.7204	0.1521	2.5 mL	100 uL	2 * 2.5 mL	100 uL		27438508	30863936	36478	207607	401765	13701802	9749907		25	112.484	0.132945	0.756626	1.46424	49.9364	35.5337	0	200.308	156.141	0.184543	1.05029	2.03253	69.3176	49.3249	0	278.051	739.54	0.87406	4.97453	9.62681	328.313	233.62	0	1316.95	0.561556	0.000663701	0.00377732	0.00730994	0.249298	0.177395
15	TetrahymanolYeast	t15	Pupae*6	0.7251	0.1068	2.5 mL	100 uL	2 * 2.5 mL	100 uL		10120635	7546630	775911	0	72868	875421	1365574		25	74.5668	7.66662	0	0.719994	8.64986	13.493	0	105.096	102.837	10.5732	0	0.992959	11.9292	18.6084	0	144.94	698.191	71.7849	0	6.74152	80.9912	126.339	0	984.047	0.70951	0.0729486	0	0.00685081	0.0823042	0.128387
4	NoYeastBase	t15	Nurses*6	0.863	0.1632	2.5 mL	100 uL	2 * 2.5 mL	100 uL		29345210	40251453	6709102	552229	264370	11723690	10639953		25	137.165	22.8627	1.88184	0.900897	39.9509	36.2579	0	239.02	158.94	26.4921	2.18058	1.04391	46.2931	42.0138	0	276.964	840.474	140.09	11.5309	5.5202	244.797	222.168	0	1464.58	0.573866	0.0956519	0.00787315	0.00376913	0.167145	0.151694
4	NoYeastBase	t15	Pupae*6	0.7913	0.1228	2.5 mL	100 uL	2 * 2.5 mL	100 uL		11386184	10569844	359753	65611	60412	333726	1898137		25	92.8304	3.15956	0.576233	0.530573	2.93097	16.6705	0	116.698	117.314	3.99287	0.728211	0.670508	3.704	21.0673	0	147.477	755.948	25.7293	4.69245	4.32063	23.8679	135.753	0	950.312	0.795474	0.0270746	0.00493781	0.00454653	0.0251158	0.142852
10	NoYeastBase	t15	Nurses*6	0.8443	0.1694	2.5 mL	100 uL	2 * 2.5 mL	100 uL		24885147	47576238	1418923	319903	952458	12698282	15040370		25	191.183	5.70189	1.28552	3.82742	51.0276	60.4391	0	313.465	226.44	6.75339	1.52258	4.53324	60.4377	71.5849	0	371.272	1128.59	33.6593	7.58865	22.594	301.225	356.784	0	1850.44	0.609903	0.0181899	0.004101	0.01221	0.162786	0.19281
10	NoYeastBase	t15	Pupae*6	0.7588	0.1391	2.5 mL	100 uL	2 * 2.5 mL	100 uL		13504153	11773319	70736	55770	26199	1152805	2512161		25	87.183	0.523809	0.412984	0.194007	8.53667	18.6029	0	115.453	114.896	0.690313	0.544259	0.255676	11.2502	24.5162	0	152.152	626.765	3.7657	2.96897	1.39473	61.3707	133.737	0	830.002	0.755136	0.00453698	0.00357707	0.00168039	0.0739405	0.161129
18	NoYeastBase	t15	Nurses*6	1.027	0.2902	2.5 mL	100 uL	2 * 2.5 mL	100 uL		31203082	67159476	985303	984388	1160112	12457690	17310891		25	215.233	3.15771	3.15478	3.71794	39.9245	55.4781	0	320.667	209.575	3.07469	3.07184	3.6202	38.8749	54.0196	0	312.236	741.673	10.8812	10.871	12.8116	137.576	191.172	0	1104.98	0.671206	0.00984733	0.00983819	0.0115944	0.124505	0.173009
18	NoYeastBase	t15	Pupae*6	0.5988	0.1411	2.5 mL	100 uL	2 * 2.5 mL	100 uL		11014353	8212429	703663	0	115452	792112	2300623		25	74.5612	6.3886	0	1.0482	7.19163	20.8875	0	110.077	124.518	10.669	0	1.75049	12.0101	34.8823	0	183.829	528.428	45.2771	0	7.42875	50.9684	148.033	0	780.135	0.677354	0.0580375	0	0.00952238	0.0653327	0.189753
5	MixedSterolYeast	t30	Nurses*6	0.849	0.1607	2.5 mL	100 uL	2 * 2.5 mL	100 uL		39717331	99058929	736723	1568426	28006	16557754	25698708		25	249.41	1.85492	3.94897	0.0705133	41.689	64.704	0	361.677	293.769	2.18482	4.65132	0.0830545	49.1036	76.212	0	426.004	1552.02	11.5427	24.5736	0.438788	259.421	402.639	0	2250.64	0.689592	0.00512865	0.0109185	0.000194962	0.115266	0.1789
5	MixedSterolYeast	t30	Pupae*6	0.6488	0.135	2.5 mL	100 uL	2 * 2.5 mL	100 uL		11526238	8492673	779948	100837	42748	48369	2245147		25	73.6812	6.76672	0.874847	0.370876	0.419643	19.4786	0	101.592	113.565	10.4296	1.34841	0.571633	0.646798	30.0225	0	156.584	545.787	50.1238	6.48035	2.74723	3.10846	144.286	0	752.532	0.725267	0.0666069	0.00861139	0.00365064	0.00413067	0.191734
13	MixedSterolYeast	t30	Nurses*6	0.8481	0.1555	2.5 mL	100 uL	2 * 2.5 mL	100 uL		20740815	29452462	280018	526995	246523	7616141	7829536		25	142.002	1.35008	2.54086	1.18859	36.7205	37.7494	0	221.552	167.436	1.59189	2.99594	1.40147	43.2974	44.5106	0	261.233	913.199	8.6822	16.3399	7.64366	236.145	242.762	0	1424.77	0.640944	0.00609375	0.0114685	0.00536483	0.165742	0.170386
13	MixedSterolYeast	t30	Pupae*6	0.0058	-0.0129	2.5 mL	100 uL	2 * 2.5 mL	100 uL		12418854	36988							25	0.297837	0	0	0	0	0	0	0.297837	51.3513	0	0	0	0	0	0	51.3513	-23.0882	0	0	0	0	0	0	-23.0882	1	0	0	0	0	0
21	MixedSterolYeast	t30	Nurses*6	0.8683	0.1532	2.5 mL	100 uL	2 * 2.5 mL	100 uL		30550629	56765718	295775	906924		7506255	14303466	5584273	25	185.809	0.968147	2.96859	0	24.5699	46.8189	18.2787	279.413	213.991	1.11499	3.41886	0	28.2965	53.9202	21.0512	321.793	1212.85	6.3195	19.3772	0	160.378	305.606	119.313	1823.84	0.664997	0.00346493	0.0106244	0	0.087934	0.167562
21	MixedSterolYeast	t30	Pupae*6	0.7911	0.1405	2.5 mL	100 uL	2 * 2.5 mL	100 uL		10568762	8396878	1404189	215718		856414	2972214		25	79.45	13.2862	2.04109	0	8.10326	28.1226	0	131.003	100.43	16.7946	2.58007	0	10.243	35.5488	0	165.596	565.48	94.5638	14.5273	0	57.6744	200.161	0	932.407	0.606474	0.101419	0.0155805	0	0.0618554	0.214671
2	WildTypeYeast	t30	Nurses*6	0.8546	0.2125	2.5 mL	100 uL	2 * 2.5 mL	100 uL		38882926	50992151	1226339	725772	622078	10144221	16703575		25	131.143	3.15393	1.86656	1.59987	26.0891	42.9586	0	206.811	153.455	3.69053	2.18413	1.87207	30.5279	50.2675	0	241.997	617.143	14.842	8.7838	7.52882	122.772	202.158	0	973.228	0.634119	0.0152503	0.00902543	0.00773593	0.12615	0.207719
2	WildTypeYeast	t30	Pupae*6	0.754	0.1421	2.5 mL	100 uL	2 * 2.5 mL	100 uL		20200910	18136671	4835135	434837	77512	2382474	9349247		25	89.7815	23.9352	2.15256	0.383705	11.7939	46.2813	0	174.328	119.074	31.7443	2.85486	0.508893	15.6418	61.3811	0	231.204	631.819	168.439	15.1482	2.70025	82.9971	325.695	0	1226.8	0.515014	0.1373	0.0123478	0.00220105	0.0676534	0.265484
9	WildTypeYeast	t30	Nurses*6	0.8027	0.1497	2.5 mL	100 uL	2 * 2.5 mL	100 uL		40734967	63216486	1929727	808762	166269	9570828	15959273	463548	25	155.19	4.73727	1.98542	0.408173	23.4954	39.1783	1.13796	226.132	193.335	5.90167	2.47343	0.5085	29.2704	48.8082	1.41767	281.715	1036.67	31.6451	13.2627	2.7266	156.95	261.712	7.60161	1510.57	0.686279	0.0209491	0.00877993	0.00180502	0.103901	0.173254
9	WildTypeYeast	t30	Pupae*6	-0.0001	-0.0105	2.5 mL	100 uL	2 * 2.5 mL	100 uL		20305529		6709				64772	23845	25	0	0.0330403	0	0	0	0.318987	0.117431	0.469458	0	-330.403	0	0	0	-3189.87	-1174.31	-4694.58	0	-3.14669	0	0	0	-30.3797	-11.1839	-44.7103	0	0.0703795	0	0	0	0.679479
19	WildTypeYeast	t30	Nurses*6	0.8569	0.1711	2.5 mL	100 uL	2 * 2.5 mL	100 uL		33602580	54303503	1266126	936503	503484	8753985	18139537		25	161.605	3.76794	2.787	1.49835	26.0515	53.9826	0	249.693	188.593	4.39718	3.25242	1.74857	30.4021	62.9975	0	291.391	944.507	22.0219	16.2887	8.75716	152.259	315.503	0	1459.34	0.647217	0.0150903	0.0111617	0.00600078	0.104334	0.216196
19	WildTypeYeast	t30	Pupae*6	0.7702	0.1718	2.5 mL	100 uL	2 * 2.5 mL	100 uL		4798632	3305376	806441	25817	20454	336971	1512738		25	68.8816	16.8056	0.538007	0.426246	7.02223	31.5244	0	125.198	89.4334	21.8198	0.69853	0.553423	9.11741	40.9301	0	162.553	400.941	97.821	3.13159	2.48106	40.8744	183.495	0	728.743	0.550181	0.134232	0.00429725	0.00340458	0.0560889	0.251796
3	TetrahymanolYeast	t30	Nurses*6	0.8103	0.1737	2.5 mL	100 uL	2 * 2.5 mL	100 uL		30248068	37107047	830864	488529	398484	6747389	10152970	17632	25	122.676	2.74683	1.61508	1.31739	22.3068	33.5657	0.0582913	184.286	151.395	3.3899	1.99318	1.6258	27.5291	41.4238	0.071938	227.429	706.251	15.8137	9.29807	7.58426	128.422	193.239	0.335586	1060.94	0.665682	0.0149053	0.00876397	0.0071486	0.121045	0.182139
3	TetrahymanolYeast	t30	Pupae*6	0.675	0.1203	2.5 mL	100 uL	2 * 2.5 mL	100 uL		18536196	14800042	1905770	111110	117733	1922050	5193133		25	79.844	10.2813	0.599422	0.635152	10.3692	28.0162	0	129.745	118.287	15.2316	0.888032	0.940966	15.3617	41.5054	0	192.215	663.707	85.4642	4.98272	5.27973	86.1943	232.886	0	1078.51	0.615391	0.0792425	0.00461999	0.00489538	0.0799195	0.215932
11	TetrahymanolYeast	t30	Nurses*6	0.7589	0.1465	2.5 mL	100 uL	2 * 2.5 mL	100 uL		36446592	40279897	1506427	483090	236724	5870994	14365718		25	110.518	4.13325	1.32547	0.649509	16.1085	39.4158	0	172.15	145.629	5.44636	1.74657	0.855856	21.2261	51.9381	0	226.842	754.386	28.2133	9.0476	4.43351	109.956	269.05	0	1175.09	0.641984	0.0240095	0.00769952	0.00377292	0.0935723	0.228962
11	TetrahymanolYeast	t30	Pupae*6	0.6648	0.1142	2.5 mL	100 uL	2 * 2.5 mL	100 uL		16431794	10992665	1998100	156501	61577	1415889	4354632		25	66.8988	12.16	0.952428	0.374743	8.61676	26.5013	0	115.504	100.63	18.2912	1.43265	0.563693	12.9614	39.8635	0	173.742	585.803	106.48	8.34	3.28146	75.4533	232.06	0	1011.42	0.57919	0.105278	0.00824585	0.00324442	0.0746015	0.22944
15	TetrahymanolYeast	t30	Nurses*6	0.6949	0.1263	2.5 mL	100 uL	2 * 2.5 mL	100 uL		0	0	0	0	0	0	0		25	#DIV/0!	#DIV/0!	#DIV/0!	#DIV/0!	#DIV/0!	#DIV/0!	#DIV/0!	#DIV/0!	#DIV/0!	#DIV/0!	#DIV/0!	#DIV/0!	#DIV/0!	#DIV/0!	#DIV/0!	#DIV/0!	#DIV/0!	#DIV/0!	#DIV/0!	#DIV/0!	#DIV/0!	#DIV/0!	#DIV/0!	#DIV/0!	#DIV/0!	#DIV/0!	#DIV/0!	#DIV/0!	#DIV/0!	#DIV/0!
15	TetrahymanolYeast	t30	Pupae*6	0.0051	-0.0189	2.5 mL	100 uL	2 * 2.5 mL	100 uL		10005536								25	0	0	0	0	0	0	0	0	0	0	0	0	0	0	0	0	0	0	0	0	0	0	0	0	#DIV/0!	#DIV/0!	#DIV/0!	#DIV/0!	#DIV/0!	#DIV/0!
4	NoYeastBase	t30	Nurses*6	0.7439	0.1857	2.5 mL	100 uL	2 * 2.5 mL	100 uL		22870636	23741521	1677305	131044		5593369	6035757		25	103.808	7.33388	0.572979	0	24.4566	26.3909	0	162.562	139.545	9.85869	0.770237	0	32.8761	35.4764	0	218.527	559.008	39.4932	3.08551	0	131.699	142.116	0	875.402	0.638573	0.0451143	0.00352468	0	0.150444	0.162343
4	NoYeastBase	t30	Pupae*6	0.004	-0.0154	2.5 mL	100 uL	2 * 2.5 mL	100 uL		12629884							48870	25	0	0	0	0	0	0	0.386939	0.386939	0	0	0	0	0	0	96.7349	96.7349	0	0	0	0	0	0	-25.1259	-25.1259	0	0	0	0	0	0
10	NoYeastBase	t30	Nurses*6	0.7979	0.1909	2.5 mL	100 uL	2 * 2.5 mL	100 uL		30010260	43260489	2330673	348196	353867	4015850	14309682	40927	25	144.152	7.76625	1.16026	1.17915	13.3816	47.6826	0.136377	215.459	180.665	9.73337	1.45414	1.47782	16.771	59.7602	0.17092	270.032	755.12	40.6823	6.07782	6.17681	70.0974	249.778	0.714388	1128.65	0.669049	0.0360452	0.00538506	0.00547276	0.0621075	0.221308
10	NoYeastBase	t30	Pupae*6	0.842	0.1394	2.5 mL	100 uL	2 * 2.5 mL	100 uL		14664163	11396463	3185534		146779	1107907	5875005	14246	25	77.7164	21.7233	0	1.00094	7.5552	40.0637	0.0971484	148.157	92.2998	25.7996	0	1.18876	8.97292	47.5816	0.115378	175.958	557.507	155.834	0	7.18032	54.198	287.401	0.696904	1062.82	0.524556	0.146624	0	0.00675594	0.0509947	0.270414
18	NoYeastBase	t30	Nurses*6	0.8297	0.1368	2.5 mL	100 uL	2 * 2.5 mL	100 uL		31310920	45856603	2451877	114397	91416	3255739	16034017		25	146.456	7.83074	0.365358	0.291962	10.3981	51.209	0	216.551	176.516	9.43804	0.44035	0.351889	12.5324	61.7199	0	260.999	1070.58	57.2423	2.67075	2.13423	76.0095	374.335	0	1582.97	0.676311	0.0361612	0.00168717	0.00134824	0.0480169	0.236476
18	NoYeastBase	t30	Pupae*6	0.779	0.1379	2.5 mL	100 uL	2 * 2.5 mL	100 uL		10351972	6056735	2263086	215579		476532	3904279		25	58.508	21.8614	2.08249	0	4.6033	37.7153	0	124.771	75.1066	28.0634	2.67329	0	5.90924	48.415	0	160.168	424.279	158.531	15.1015	0	33.3814	273.498	0	904.79	0.468925	0.175213	0.0166906	0	0.0368941	0.302277
5	MixedSterolYeast	t45	Nurses*6	0.8126	0.2157	2.5 mL	100 uL	2 * 2.5 mL	100 uL		32598743	55807648	2500029	202698	3876030	8685278	12673240	90939	25	171.196	7.6691	0.621797	11.8901	26.643	38.8765	0.278965	257.175	210.676	9.43773	0.765194	14.6322	32.7873	47.8421	0.343299	316.484	793.675	35.5545	2.88269	55.1234	123.519	180.234	1.2933	1192.28	0.665678	0.0298205	0.0024178	0.0462336	0.103599	0.151167
5	MixedSterolYeast	t45	Pupae*6	0.7834	0.1606	2.5 mL	100 uL	2 * 2.5 mL	100 uL		13102035	13572732	253454		39169		2636795		25	103.593	1.93446	0	0.298954	0	20.1251	0	125.951	132.235	2.46932	0	0.38161	0	25.6894	0	160.775	645.035	12.0452	0	1.86148	0	125.312	0	784.253	0.822483	0.0153588	0	0.00237357	0	0.159785
13	MixedSterolYeast	t45	Nurses*6	0.8938	0.178	2.5 mL	100 uL	2 * 2.5 mL	100 uL		35982355	72483181	3293957	1214712	8228578	11105467	16560019	5970826	25	201.441	9.15437	3.37585	22.8684	30.8636	46.0226	16.5938	330.32	225.376	10.2421	3.77697	25.5856	34.5308	51.4909	18.5654	369.568	1131.69	51.429	18.9655	128.474	173.391	258.554	93.2234	1855.73	0.609837	0.0277137	0.01022	0.0692311	0.0934357	0.139328
13	MixedSterolYeast	t45	Pupae*6	0.8783	0.2068	2.5 mL	100 uL	2 * 2.5 mL	100 uL		13898804	14277105	269928	121590	839422	675869	2859863	41380	25	102.722	1.9421	0.874823	6.03953	4.86279	20.5763	0.297723	137.315	116.955	2.2112	0.996042	6.87638	5.53659	23.4274	0.338977	156.342	496.721	9.39118	4.23029	29.2047	23.5144	99.4987	1.43967	664	0.748074	0.0141433	0.00637092	0.043983	0.0354133	0.149847
21	MixedSterolYeast	t45	Nurses*6	0.7964	0.1519	2.5 mL	100 uL	2 * 2.5 mL	100 uL		47956374	110823495	31296	1912172	7676888	12376437	28063209	8190907	25	231.092	0.0652593	3.98732	16.0081	25.8077	58.5182	17.0799	352.559	290.171	0.0819429	5.00667	20.1005	32.4054	73.4784	21.4464	442.691	1521.35	0.42962	26.2496	105.386	169.899	385.242	112.442	2320.99	0.655472	0.000185102	0.0113096	0.0454054	0.0732011	0.165981
21	MixedSterolYeast	t45	Pupae*6	0.8134	0.1617	2.5 mL	100 uL	2 * 2.5 mL	100 uL		16854088	15676197	57677		916100	1089983	3915036		25	93.0112	0.342214	0	5.43548	6.46717	23.229	0	128.485	114.349	0.42072	0	6.68242	7.95079	28.5579	0	157.961	575.209	2.11635	0	33.6146	39.9949	143.655	0	794.589	0.723907	0.00266345	0	0.0423043	0.050334	0.180791
2	WildTypeYeast	t45	Nurses*6	0.9252	0.2753	2.5 mL	100 uL	2 * 2.5 mL	100 uL		37245755	66478215	2988359	797570	8242911	9913557	22573400		25	178.485	8.02335	2.14137	22.1311	26.6166	60.6066	0	298.004	192.915	8.67202	2.3145	23.9204	28.7685	65.5065	0	322.097	648.33	29.144	7.77832	80.3892	96.6822	220.148	0	1082.47	0.598935	0.0269236	0.0071857	0.0742645	0.0893161	0.203375
2	WildTypeYeast	t45	Pupae*6	0.5668	0.1164	2.5 mL	100 uL	2 * 2.5 mL	100 uL		16107472	10440439	86190		534667	283064	3450818		25	64.8174	0.535093	0	3.31937	1.75735	21.4237	0	91.8529	114.357	0.94406	0	5.85634	3.10047	37.7977	0	162.055	556.85	4.59702	0	28.5169	15.0975	184.052	0	789.114	0.705665	0.00582555	0	0.0361379	0.0191322	0.233239
9	WildTypeYeast	t45	Nurses*6	0.9419	0.2443	2.5 mL	100 uL	2 * 2.5 mL	100 uL		46211404	80240457	527923	804106	7200443	10915322	22935721		25	173.638	1.14241	1.74006	15.5815	23.6204	49.6322	0	265.354	184.348	1.21288	1.84739	16.5427	25.0774	52.6937	0	281.722	710.756	4.67625	7.12263	63.7803	96.6861	203.161	0	1086.18	0.654362	0.00430522	0.00655749	0.0587197	0.0890146	0.187041
9	WildTypeYeast	t45	Pupae*6	0.7505	0.1718	2.5 mL	100 uL	2 * 2.5 mL	100 uL		15165777	10135858	1517337		1145180	1368641	3590479		25	66.8338	10.005	0	7.55108	9.02454	23.6749	0	117.089	89.0523	13.3311	0	10.0614	12.0247	31.5455	0	156.015	389.021	58.2364	0	43.9527	52.5293	137.805	0	681.544	0.570793	0.0854477	0	0.06449	0.077074	0.202195
19	WildTypeYeast	t45	Nurses*6	0.7471	0.136	2.5 mL	100 uL	2 * 2.5 mL	100 uL		33073479	65617347	1817330	465665	12127650	7705810	16457824		25	198.399	5.49483	1.40797	36.6688	23.2991	49.7614	0	315.031	265.558	7.35487	1.88458	49.0815	31.186	66.6061	0	421.671	1458.81	40.4031	10.3527	269.624	171.317	365.893	0	2316.4	0.629776	0.0174422	0.00446931	0.116398	0.0739581	0.157957
19	WildTypeYeast	t45	Pupae*6	0.7801	0.1712	2.5 mL	100 uL	2 * 2.5 mL	100 uL		16904212	13759799	1401748	57992	1338996	1194753	3834317		25	81.3986	8.2923	0.343062	7.92108	7.06778	22.6826	0	127.705	104.344	10.6298	0.439767	10.1539	9.0601	29.0765	0	163.704	475.459	48.4363	2.00387	46.268	41.2838	132.492	0	745.943	0.637393	0.064933	0.00268636	0.0620261	0.0553444	0.177617
3	TetrahymanolYeast	t45	Nurses*6	0.6616	0.1217	2.5 mL	100 uL	2 * 2.5 mL	100 uL		26832820	29438909	607605	49995	3913103	6949025	9612930		25	109.712	2.26441	0.18632	14.5833	25.8975	35.8253	0	188.469	165.829	3.42263	0.281621	22.0424	39.1437	54.1494	0	284.869	901.498	18.6065	1.53098	119.83	212.798	294.374	0	1548.64	0.582124	0.0120148	0.000988599	0.0773775	0.13741	0.190086
3	TetrahymanolYeast	t45	Pupae*6	0.585	0.1381	2.5 mL	100 uL	2 * 2.5 mL	100 uL		18789030	14484918	406170		739557	1042220	3902437		25	77.0924	2.16174	0	3.93611	5.54696	20.7698	0	109.507	131.782	3.69528	0	6.72839	9.48198	35.5039	0	187.191	558.236	15.6534	0	28.5019	40.1663	150.397	0	792.954	0.703995	0.0197407	0	0.0359439	0.0506539	0.189666
11	TetrahymanolYeast	t45	Nurses*6	0.7921	0.1723	2.5 mL	100 uL	2 * 2.5 mL	100 uL		29961420	47995869	1207721	550724	6247717	8484868	15793016	5173650	25	160.192	4.03092	1.83811	20.8525	28.3193	52.7112	17.2677	285.212	202.237	5.0889	2.32055	26.3256	35.7522	66.5461	21.7999	360.071	929.729	23.3948	10.6681	121.025	164.36	305.927	100.219	1655.32	0.56166	0.0141331	0.00644472	0.0731124	0.0992921	0.184814
11	TetrahymanolYeast	t45	Pupae*6	0.7717	0.1705	2.5 mL	100 uL	2 * 2.5 mL	100 uL		8807261	4392118	688218		417930	498721	1757608		25	49.8693	7.81421	0	4.74529	5.66261	19.9564	0	88.0477	64.6226	10.126	0	6.14914	7.33784	25.8602	0	114.096	292.488	45.8312	0	27.8316	33.2118	117.046	0	516.409	0.566389	0.0887497	0	0.0538945	0.064313	0.226654
15	TetrahymanolYeast	t45	Nurses*6	0.9365	0.1858	2.5 mL	100 uL	2 * 2.5 mL	100 uL		25816806	34986105	331869	359695	3023264	4824785	14291827	1510252	25	135.517	1.28548	1.39326	11.7104	18.6885	55.3586	5.84988	229.803	144.706	1.37264	1.48773	12.5045	19.9557	59.1122	6.24653	245.385	729.369	6.9186	7.4987	63.0272	100.584	297.947	31.4848	1236.83	0.589708	0.00559382	0.00606284	0.0509586	0.0813242	0.240896
15	TetrahymanolYeast	t45	Pupae*6	0.9016	0.2296	2.5 mL	100 uL	2 * 2.5 mL	100 uL		6296283	3009301	745279		284763	151612	442106		25	47.7949	11.8368	0	4.52272	2.40796	7.0217	0	73.5841	53.0112	13.1287	0	5.01632	2.67076	7.78804	0	81.615	208.166	51.554	0	19.6982	10.4876	30.5823	0	320.488	0.649528	0.160861	0	0.0614633	0.0327239	0.0954242
4	NoYeastBase	t45	Nurses*6	0.7568	0.1416	2.5 mL	100 uL	2 * 2.5 mL	100 uL		19657364	27035744	829193	393516	2488238	3977392	9418901		25	137.535	4.21823	2.00188	12.658	20.2336	47.9154	0	224.562	181.732	5.57377	2.64518	16.7257	26.7357	63.3131	0	296.726	971.292	29.7898	14.1375	89.393	142.893	338.385	0	1585.89	0.612458	0.0187843	0.00891458	0.0563677	0.0901025	0.213373
4	NoYeastBase	t45	Pupae*6	0.6456	0.1239	2.5 mL	100 uL	2 * 2.5 mL	100 uL		14386638	8103466	3420773		649075	737500	5535957		25	56.3263	23.7774	0	4.51165	5.12628	38.4799	0	128.222	87.2465	36.83	0	6.98831	7.94034	59.6032	0	198.608	454.611	191.908	0	36.4137	41.3744	310.572	0	1034.88	0.439289	0.18544	0	0.0351864	0.0399799	0.300104
10	NoYeastBase	t45	Nurses*6	0.7551	0.1366	2.5 mL	100 uL	2 * 2.5 mL	100 uL		26522653	25841453	333372	49918	2663739	6516860	10591047		25	97.4316	1.25693	0.188209	10.0433	24.5709	39.9321	0	173.423	129.031	1.66459	0.24925	13.3006	32.54	52.8832	0	229.669	713.262	9.20156	1.37781	73.5231	179.875	292.329	0	1269.57	0.561815	0.00724779	0.00108526	0.0579119	0.141682	0.230258
10	NoYeastBase	t45	Pupae*6	0.7415	0.1454	2.5 mL	100 uL	2 * 2.5 mL	100 uL		10226563	4540037	1696098		103868	175333	2429322		25	44.3946	16.5852	0	1.01567	1.71449	23.755	0	87.4649	59.8713	22.3671	0	1.36975	2.31219	32.0364	0	117.957	305.327	114.066	0	6.98534	11.7915	163.377	0	601.547	0.50757	0.189621	0	0.0116123	0.019602	0.271595
18	NoYeastBase	t45	Nurses*6	0.8201	0.2652	2.5 mL	100 uL	2 * 2.5 mL	100 uL		18750608	16446144	7337887	89045	1255152	3161592	15757406		25	87.7099	39.1341	0.474891	6.69393	16.8613	84.0368	0	234.911	106.95	47.7187	0.579065	8.16233	20.56	102.471	0	286.442	330.731	147.565	1.79069	25.2411	63.5795	316.881	0	885.788	0.373375	0.166591	0.00202158	0.0284956	0.0717773	0.357739
18	NoYeastBase	t45	Pupae*6	0.7668	0.1523	2.5 mL	100 uL	2 * 2.5 mL	100 uL		12404488	6028378	3510531		221405	442738	5015247		25	48.5984	28.3005	0	1.78488	3.56918	40.4309	0	122.684	63.3781	36.9073	0	2.3277	4.65464	52.7268	0	159.995	319.096	185.821	0	11.7195	23.4352	265.469	0	805.54	0.396127	0.230678	0	0.0145486	0.0290925	0.329554
5	MixedSterolYeast	t60	Nurses*6	0.8797	0.1967	2.5 mL	100 uL	2 * 2.5 mL	100 uL		31490939	60832007	1114350	1166909	1243771	3346626	11376024	15664129	25	193.173	3.53864	3.70554	3.94962	10.6273	36.1248	49.7417	300.861	219.59	4.02255	4.21228	4.48973	12.0806	41.0649	56.5439	342.004	982.069	17.99	18.8385	20.0794	54.0278	183.654	252.881	1529.54	0.642068	0.0117617	0.0123165	0.0131277	0.0353229	0.120071
5	MixedSterolYeast	t60	Pupae*6	0.7515	0.1093	2.5 mL	100 uL	2 * 2.5 mL	100 uL		24190890	31065146	264312	482534	1060352	1876039	6584342		25	128.417	1.09261	1.99469	4.38327	7.75515	27.2183	0	170.861	170.881	1.45391	2.65428	5.83269	10.3196	36.2186	0	227.36	1174.9	9.99643	18.2497	40.1031	70.9529	249.024	0	1563.23	0.751587	0.00639474	0.0116744	0.0256541	0.0453887	0.159301
13	MixedSterolYeast	t60	Nurses*6	0.8522	0.2566	2.5 mL	100 uL	2 * 2.5 mL	100 uL		34848547	76257198	1225481	1201572	12392565	11804755	17087857	10358395	25	218.825	3.51659	3.44798	35.5612	33.8745	49.0346	29.724	373.984	256.776	4.12649	4.04598	41.7287	39.7494	57.5389	34.8792	438.845	852.785	13.7046	13.4372	138.586	132.013	191.094	115.838	1457.46	0.585118	0.00940307	0.00921961	0.0950876	0.0905774	0.131114
13	MixedSterolYeast	t60	Pupae*6	0.7107	0.1413	2.5 mL	100 uL	2 * 2.5 mL	100 uL		11866806	10342599	20703	67948	319087	735755	2779008		25	87.1557	0.174461	0.572589	2.6889	6.20011	23.4183	0	120.21	122.634	0.245478	0.805669	3.78346	8.72395	32.9511	0	169.143	616.813	1.23469	4.05229	19.0298	43.8791	165.735	0	850.744	0.725028	0.0014513	0.00476323	0.0223684	0.0515773	0.194812
21	MixedSterolYeast	t60	Nurses*6	0.7585	0.1802	2.5 mL	100 uL	2 * 2.5 mL	100 uL		35444670	64343091	1626810	1157676	3526847	7027526	17750162	15912513	25	181.531	4.58972	3.26615	9.95029	19.8267	50.0785	44.894	314.136	239.329	6.05104	4.30606	13.1184	26.1394	66.0231	59.1878	414.155	1007.39	25.4701	18.1251	55.218	110.026	277.905	249.134	1743.27	0.577873	0.0146106	0.0103972	0.0316751	0.0631151	0.159416
21	MixedSterolYeast	t60	Pupae*6	0.7196	0.1422	2.5 mL	100 uL	2 * 2.5 mL	100 uL		14459331	9716877	2698211	43768	32418		3891851		25	67.2014	18.6607	0.302697	0.224201	0	26.9158	0	113.305	93.3872	25.932	0.420647	0.311564	0	37.4039	0	157.455	472.584	131.228	2.12867	1.57666	0	189.282	0	796.799	0.593103	0.164695	0.00267153	0.00197874	0	0.237552
2	WildTypeYeast	t60	Nurses*6	0.9028	0.3101	2.5 mL	100 uL	2 * 2.5 mL	100 uL		31820962	51719089	3731288	696950	8034241	7024801	23203200		25	162.532	11.7259	2.19022	25.2483	22.076	72.918	0	296.69	180.03	12.9883	2.42603	27.9666	24.4528	80.7687	0	328.633	524.126	37.8132	7.06296	81.4198	71.19	235.143	0	956.755	0.547816	0.0395223	0.0073822	0.0850999	0.0744077	0.245772
2	WildTypeYeast	t60	Pupae*6	0.8138	0.1751	2.5 mL	100 uL	2 * 2.5 mL	100 uL		18309071	15348642	3410792	225322	1125531	1645756	6453039		25	83.8308	18.629	1.23066	6.1474	8.98875	35.245	0	154.072	103.012	22.8913	1.51224	7.55394	11.0454	43.3092	0	189.324	478.76	106.39	7.02831	35.1079	51.3349	201.285	0	879.906	0.544103	0.120911	0.00798757	0.0398996	0.0583414	0.228757
9	WildTypeYeast	t60	Nurses*6	0.7102	0.1553	2.5 mL	100 uL	2 * 2.5 mL	100 uL		33431346	45194341	391581	511308	2963793	4429921	16438143		25	135.186	1.1713	1.52943	8.86531	13.2508	49.1699	0	209.172	190.349	1.64925	2.15352	12.4828	18.6578	69.2338	0	294.526	870.48	7.54217	9.84821	57.0851	85.3239	316.612	0	1346.89	0.646288	0.00559969	0.00731181	0.0423828	0.0633488	0.235069
9	WildTypeYeast	t60	Pupae*6	0.7564	0.1733	2.5 mL	100 uL	2 * 2.5 mL	100 uL		18320761	12063571	3678256		872319	1056242	6123681		25	65.8465	20.077	0	4.76137	5.76527	33.4248	0	129.875	87.0524	26.5428	0	6.29478	7.62199	44.1893	0	171.701	379.956	115.851	0	27.4747	33.2676	192.873	0	749.422	0.506999	0.154587	0	0.0366612	0.044391	0.257362
19	WildTypeYeast	t60	Nurses*6	0.7785	0.2107	2.5 mL	100 uL	2 * 2.5 mL	100 uL		32593156	40835303	354609	464117	2352329	4317595	15733710		25	125.288	1.08799	1.42397	7.21725	13.2469	48.273	0	196.537	160.935	1.39754	1.82912	9.27071	17.016	62.0078	0	252.456	594.627	5.16367	6.75829	34.2537	62.8711	229.108	0	932.782	0.637477	0.00553578	0.0072453	0.0367221	0.0674017	0.245618
19	WildTypeYeast	t60	Pupae*6	0.7295	0.1549	2.5 mL	100 uL	2 * 2.5 mL	100 uL		19197289	15017576	3971355	37358	1302710	1483169	6809750		25	78.2276	20.6871	0.1946	6.78591	7.72593	35.4725	0	149.094	107.235	28.3579	0.266759	9.30213	10.5907	48.6257	0	204.378	505.02	133.551	1.2563	43.8083	49.8769	229.002	0	962.515	0.524688	0.138752	0.00130522	0.0455144	0.0518193	0.237921
3	TetrahymanolYeast	t60	Nurses*6	0.8032	0.207	2.5 mL	100 uL	2 * 2.5 mL	100 uL		33576453	44467128	182818	547279	2653744	7853514	23052909	2735316	25	132.435	0.544483	1.62995	7.90359	23.3899	68.658	8.14653	242.708	164.885	0.677892	2.02932	9.84012	29.1209	85.4805	10.1426	302.176	639.785	2.63035	7.87415	38.1816	112.995	331.681	39.3552	1172.5	0.545658	0.00224337	0.00671568	0.0325642	0.0963708	0.282883
3	TetrahymanolYeast	t60	Pupae*6	0.7633	0.1344	2.5 mL	100 uL	2 * 2.5 mL	100 uL		22285780	14957799	3447538		871552	1626978	7303624		25	67.1181	15.4697	0	3.9108	7.30052	32.7726	0	126.572	87.9315	20.2668	0	5.12354	9.56442	42.9354	0	165.822	499.391	115.102	0	29.0982	54.3194	243.844	0	941.754	0.530278	0.122221	0	0.0308979	0.0576789	0.258925
11	TetrahymanolYeast	t60	Nurses*6	0.8167	0.1712	2.5 mL	100 uL	2 * 2.5 mL	100 uL		30775587	53098495	378964		7007500	5805040	15000276	4264777	25	172.534	1.23138	0	22.7697	18.8625	48.7408	13.8577	277.996	211.258	1.50775	0	27.8801	23.096	59.6802	16.9679	340.39	1007.79	7.19263	0	133	110.178	284.701	80.9443	1623.81	0.620635	0.00442948	0	0.0819063	0.0678515	0.175329
11	TetrahymanolYeast	t60	Pupae*6	0.7633	0.1534	2.5 mL	100 uL	2 * 2.5 mL	100 uL		19329218	11900804	3272892	59917	646243	1446761	6216077		25	61.569	16.9324	0.309982	3.34335	7.48484	32.159	0	121.798	80.6616	22.1831	0.406107	4.38012	9.8059	42.1315	0	159.568	401.362	110.38	2.02074	21.795	48.793	209.641	0	793.993	0.505499	0.139019	0.00254504	0.0274498	0.0614527	0.264034
15	TetrahymanolYeast	t60	Nurses*6	0.6643	0.205	2.5 mL	100 uL	2 * 2.5 mL	100 uL		25048769	25794459	1101049	75268	1808817	3243930	10964674		25	102.977	4.39562	0.300486	7.22118	12.9505	43.7733	0	171.618	155.016	6.61692	0.452335	10.8704	19.4949	65.8939	0	258.344	502.327	21.4421	1.46578	35.2253	63.173	213.528	0	837.161	0.600036	0.0256128	0.0017509	0.0420771	0.0754609	0.255062
15	TetrahymanolYeast	t60	Pupae*6	0.7691	0.1507	2.5 mL	100 uL	2 * 2.5 mL	100 uL		17641573	11942328	3199349		799540	1137984	6274638		25	67.6942	18.1353	0	4.53214	6.45058	35.5673	0	132.38	88.0175	23.5799	0	5.89278	8.38718	46.2454	0	172.123	449.199	120.34	0	30.0739	42.8041	236.014	0	878.431	0.511365	0.136995	0	0.0342359	0.0487279	0.268677
4	NoYeastBase	t60	Nurses*6	0.7953	0.2193	2.5 mL	100 uL	2 * 2.5 mL	100 uL		26918470	33859110	16222858	460761	1773832	4352352	27527561		25	125.784	60.2666	1.71169	6.58965	16.1686	102.263	0	312.783	158.159	75.7785	2.15226	8.28574	20.3302	128.584	0	393.29	573.57	274.814	7.80525	30.0485	73.7284	466.314	0	1426.28	0.402144	0.192679	0.00547245	0.0210678	0.0516928	0.326944
4	NoYeastBase	t60	Pupae*6	0.7863	0.1417	2.5 mL	100 uL	2 * 2.5 mL	100 uL		20563223	27956105	12733218	445599	3605888	4351363	24423902		25	135.952	61.9223	2.16697	17.5356	21.1609	118.775	0	357.512	172.901	78.7515	2.75591	22.3014	26.912	151.055	0	454.677	959.435	436.996	15.2927	123.752	149.336	838.212	0	2523.02	0.380272	0.173203	0.00606125	0.049049	0.0591893	0.332225
10	NoYeastBase	t60	Nurses*6	0.7424	0.2011	2.5 mL	100 uL	2 * 2.5 mL	100 uL		33161448	25745087	14877338	282442	1272438	3738623	25674466		25	77.6356	44.8634	0.851718	3.8371	11.274	77.4226	0	215.884	104.574	60.4302	1.14725	5.16851	15.1859	104.287	0	290.793	386.055	223.09	4.2353	19.0806	56.0617	384.996	0	1073.52	0.359617	0.207812	0.00394525	0.0177739	0.0522224	0.35863
10	NoYeastBase	t60	Pupae*6	0.77	0.1746	2.5 mL	100 uL	2 * 2.5 mL	100 uL		16881503	7826391	84911	319612	380801	722228	10160687		25	46.3607	0.502982	1.89327	2.25573	4.27822	60.1883	0	115.479	60.2088	0.653224	2.45879	2.92952	5.55613	78.1666	0	149.973	265.525	2.88077	10.8435	12.9194	24.503	344.721	0	661.393	0.401464	0.00435561	0.0163949	0.0195336	0.0370475	0.521204
18	NoYeastBase	t60	Nurses*6	0.7763	0.1471	2.5 mL	100 uL	2 * 2.5 mL	100 uL		20199021	25714385	411972		869836	1591026	11756900		25	127.305	2.03956	0	4.30633	7.87675	58.2053	0	199.733	163.99	2.62729	0	5.54725	10.1465	74.9778	0	257.288	865.432	13.8652	0	29.2748	53.5469	395.685	0	1357.8	0.637376	0.0102115	0	0.0215604	0.0394364	0.291415
18	NoYeastBase	t60	Pupae*6	0.7603	0.152	2.5 mL	100 uL	2 * 2.5 mL	100 uL		17395191	7906864	6673198	58854	128255	769366	8343734		25	45.4543	38.3623	0.338335	0.737301	4.42287	47.9658	0	137.281	59.7847	50.4568	0.445002	0.969751	5.81726	63.0879	0	180.561	299.042	252.384	2.22589	4.85067	29.0978	315.564	0	903.164	0.331104	0.279444	0.00246454	0.00537075	0.0322176	0.349399
5	MixedSterolYeast	t75	Nurses*6	0.8811	0.1686	2.5 mL	100 uL	2 * 2.5 mL	100 uL		28591534	88078863	19275	2256814	653401	3297613	18353065	32112874	25	308.059	0.0674151	7.89329	2.2853	11.5335	64.1906	112.316	506.345	349.63	0.0765124	8.95845	2.59368	13.0899	72.8527	127.473	574.674	1827.16	0.399852	46.8167	13.5545	68.4076	380.727	666.169	3003.23	0.608397	0.00013314	0.0155888	0.00451331	0.022778	0.126772
5	MixedSterolYeast	t75	Pupae*6	0.675	0.1247	2.5 mL	100 uL	2 * 2.5 mL	100 uL		18615178	16817494	2678081	483063		48431	4871678	37062	25	90.3429	14.3865	2.595	0	0.260169	26.1705	0.199096	133.954	133.841	21.3134	3.84444	0	0.385436	38.7711	0.294956	198.451	724.482	115.369	20.8099	0	2.08636	209.867	1.5966	1074.21	0.674431	0.107399	0.0193723	0	0.00194223	0.195369
13	MixedSterolYeast	t75	Nurses*6	0.8331	0.1768	2.5 mL	100 uL	2 * 2.5 mL	100 uL		33810829	101378308	1461554	2034475	7348701	9000504	25204735	14400155	25	299.84	4.32274	6.01723	21.7348	26.6202	74.5463	42.5904	475.671	359.908	5.18874	7.2227	26.089	31.9532	89.4807	51.1228	570.966	1695.93	24.4499	34.0341	122.934	150.567	421.642	240.896	2690.45	0.630351	0.00908766	0.01265	0.0456928	0.0559634	0.156718
13	MixedSterolYeast	t75	Pupae*6	0.7264	0.1361	2.5 mL	100 uL	2 * 2.5 mL	100 uL		19156578	17724163	2241802	516998	334440	479651	5279363		25	92.5226	11.7025	2.6988	1.74582	2.50384	27.559	0	138.733	127.371	16.1103	3.71531	2.40339	3.44692	37.9392	0	190.986	679.813	85.9847	19.8295	12.8275	18.3971	202.491	0	1019.34	0.666913	0.0843531	0.0194533	0.0125841	0.018048	0.198648
21	MixedSterolYeast	t75	Nurses*6	0.8279	0.1767	2.5 mL	100 uL	2 * 2.5 mL	100 uL		31300164	70293677	219702	1393784	1071841	4153479	20547075	4695997	25	224.579	0.70192	4.45296	3.42439	13.2698	65.6453	15.0031	327.077	271.264	0.847831	5.37862	4.13624	16.0283	79.2913	18.1219	395.068	1270.96	3.97238	25.2007	19.3797	75.0981	371.507	84.9072	1851.03	0.686626	0.00214604	0.0136144	0.0104697	0.040571	0.200703
21	MixedSterolYeast	t75	Pupae*6	0.7301	0.1425	2.5 mL	100 uL	2 * 2.5 mL	100 uL		16718088	11806395	2797221	294397	133673	727617	4411617		25	70.6205	16.7317	1.76095	0.799571	4.35227	26.3883	0	120.653	96.7271	22.917	2.41193	1.09515	5.9612	36.1434	0	165.256	495.582	117.415	12.3575	5.61103	30.5423	185.181	0	846.69	0.585318	0.138676	0.0145951	0.00662702	0.0360726	0.218712
2	WildTypeYeast	t75	Nurses*6	0.81	0.1817	2.5 mL	100 uL	2 * 2.5 mL	100 uL		25870577	41417611	737050	30053	2518378	3637692	21222131		25	160.095	2.84899	0.116167	9.73453	14.0611	82.0319	0	268.888	197.649	3.51727	0.143416	12.0179	17.3594	101.274	0	331.961	881.098	15.6796	0.639333	53.5747	77.3864	451.469	0	1479.85	0.595398	0.0105954	0.000432026	0.0362029	0.0522936	0.305078
2	WildTypeYeast	t75	Pupae*6	0.4309	0.1034	2.5 mL	100 uL	2 * 2.5 mL	100 uL		22347656	10882829	4886862	68101	496147	54029	6633646		25	48.6979	21.8674	0.304734	2.22013	0.241766	29.6839	0	103.016	113.014	50.7483	0.707205	5.15231	0.561072	68.888	0	239.071	470.966	211.484	2.94714	21.4713	2.33816	287.078	0	996.284	0.472722	0.212273	0.00295813	0.0215514	0.00234688	0.288149
9	WildTypeYeast	t75	Nurses*6	0.8587	0.2228	2.5 mL	100 uL	2 * 2.5 mL	100 uL		35297589	51127332	1907941	726810	3721597	6533377	20999382		25	144.847	5.4053	2.05909	10.5435	18.5094	59.4924	0	240.856	168.681	6.29475	2.39792	12.2784	21.5552	69.2819	0	280.489	650.119	24.2608	9.24189	47.3227	83.0764	267.022	0	1081.04	0.601382	0.022442	0.00854905	0.043775	0.0768484	0.247004
19	WildTypeYeast	t75	Nurses*6	0.7499	0.1632	2.5 mL	100 uL	2 * 2.5 mL	100 uL		29837637	43659080	342680	642292	1390669	4402245	21774020		25	146.322	1.14848	2.15262	4.66079	14.754	72.975	0	242.013	195.122	1.53151	2.87055	6.21521	19.6746	97.313	0	322.727	896.582	7.03727	13.1901	28.5587	90.4044	447.151	0	1482.92	0.604604	0.00474554	0.00889466	0.0192584	0.0609636	0.301533
19	WildTypeYeast	t75	Pupae*6	0.7443	0.1925	2.5 mL	100 uL	2 * 2.5 mL	100 uL		18039489	13175335	5814029	174162	253512	1027826	8573235		25	73.0361	32.2295	0.965449	1.40532	5.69764	47.5248	0	160.859	98.1272	43.3017	1.29712	1.88811	7.65504	63.8517	0	216.121	379.408	167.426	5.01532	7.30035	29.5982	246.882	0	835.63	0.454039	0.200359	0.00600184	0.00873634	0.0354202	0.295444
3	TetrahymanolYeast	t75	Nurses*6	0.8118	0.1606	2.5 mL	100 uL	2 * 2.5 mL	100 uL		27553558	35968999	1915788	495109	1744937	3913771	14558789	3848684	25	130.542	6.95296	1.7969	6.33289	14.2042	52.8381	13.968	226.635	160.806	8.56487	2.21347	7.80105	17.4972	65.0876	17.2062	279.176	812.84	43.2937	11.1886	39.4327	88.4448	329.005	86.9739	1411.18	0.576001	0.0306791	0.00792858	0.0279431	0.0626744	0.233142
3	TetrahymanolYeast	t75	Pupae*6	0.3229	0.0511	2.5 mL	100 uL	2 * 2.5 mL	100 uL		21457333	4021947	2072252	57533	102817		2787743		25	18.7439	9.65755	0.268127	0.47917	0	12.992	0	42.1408	58.0487	29.9088	0.830373	1.48396	0	40.2355	0	130.507	366.809	188.993	5.24711	9.37709	0	254.247	0	824.673	0.444793	0.229173	0.00636266	0.0113707	0	0.3083
11	TetrahymanolYeast	t75	Nurses*6	0.6851	0.1693	2.5 mL	100 uL	2 * 2.5 mL	100 uL		26247467	34797637	839997		1339306	2679442	11915153		25	132.575	3.2003	0	5.10261	10.2084	45.3954	0	196.482	193.512	4.67129	0	7.44798	14.9006	66.261	0	286.793	783.079	18.9031	0	30.1395	60.2976	268.136	0	1160.55	0.674745	0.016288	0	0.0259699	0.0519558	0.231041
11	TetrahymanolYeast	t75	Pupae*6	0.6569	0.1338	2.5 mL	100 uL	2 * 2.5 mL	100 uL		18774970	9737125	3918360	107338	151698	807978	6032125	46264	25	51.8623	20.8701	0.571708	0.80798	4.30348	32.1285	0.246413	110.791	78.95	31.7706	0.870312	1.22999	6.5512	48.9093	0.375115	168.657	387.61	155.98	4.27285	6.03871	32.1636	240.124	1.84165	828.031	0.468111	0.188375	0.00516026	0.00729286	0.0388434	0.289994
15	TetrahymanolYeast	t75	Nurses*6	0.7419	0.1543	2.5 mL	100 uL	2 * 2.5 mL	100 uL		27635095	36187228	150308	452876	1782084	4158496	15432710	2508680	25	130.947	0.543903	1.63877	6.44863	15.0479	55.8446	9.07788	219.548	176.502	0.733121	2.20888	8.69204	20.2829	75.2724	12.236	295.927	848.65	3.52497	10.6207	41.7928	97.5235	361.922	58.8326	1422.87	0.596437	0.00247737	0.00746429	0.0293722	0.0685402	0.254361
4	NoYeastBase	t75	Nurses*6	0.7221	0.1775	2.5 mL	100 uL	2 * 2.5 mL	100 uL		17853325	8449936	6850219	268400	593304	593485	8655788		25	47.3298	38.3694	1.50336	3.32321	3.32423	48.4828	0	142.333	65.5446	53.1359	2.08193	4.60215	4.60355	67.1414	0	197.109	266.647	216.166	8.46964	18.7223	18.728	273.142	0	801.875	0.332529	0.269576	0.0105623	0.0233482	0.0233553	0.34063
4	NoYeastBase	t75	Pupae*6	0.381	0.0728	2.5 mL	100 uL	2 * 2.5 mL	100 uL		23360529	4198735	8382120	135508	45006	355475	6481700		25	17.9736	35.8816	0.580072	0.192658	1.52169	27.7464	0	83.896	47.1749	94.1773	1.5225	0.505665	3.99394	72.8251	0	220.199	246.891	492.878	7.96803	2.64641	20.9023	381.132	0	1152.42	0.214237	0.427691	0.00691419	0.0022964	0.0181378	0.330724
10	NoYeastBase	t75	Nurses*6	0.9404	0.3576	2.5 mL	100 uL	2 * 2.5 mL	100 uL		31920994	53694612	16490029	570296	1823591	3424318	32779846		25	168.211	51.6589	1.78659	5.71283	10.7275	102.691	0	340.787	178.872	54.9329	1.89981	6.07489	11.4074	109.199	0	362.385	470.389	144.46	4.99605	15.9755	29.9985	287.166	0	952.985	0.493595	0.151587	0.00524253	0.0167636	0.0314785	0.301333
10	NoYeastBase	t75	Pupae*6	0.7025	0.1331	2.5 mL	100 uL	2 * 2.5 mL	100 uL		18853217	5587673	10004941	61631		417468	10464567		25	29.6378	53.0676	0.326899	0	2.21431	55.5055	0	140.752	42.189	75.541	0.465337	0	3.15204	79.0113	0	200.359	222.673	398.704	2.45604	0	16.6364	417.021	0	1057.49	0.210567	0.377029	0.00232252	0	0.015732	0.394349
18	NoYeastBase	t75	Nurses*6	0.7668	0.2083	2.5 mL	100 uL	2 * 2.5 mL	100 uL		24332668	26739624	14227188	379704	1032507	838306	21955552		25	109.892	58.4695	1.56047	4.2433	3.44519	90.2308	0	267.841	143.312	76.2513	2.03504	5.53377	4.49294	117.672	0	349.297	527.565	280.698	7.49145	20.3711	16.5395	433.177	0	1285.84	0.410288	0.218299	0.0058261	0.0158426	0.0128628	0.336882
18	NoYeastBase	t75	Pupae*6	0.7547	0.185	2.5 mL	100 uL	2 * 2.5 mL	100 uL		15909684	6081104	10113941	208815	53312	819962	9776304		25	38.2227	63.571	1.3125	0.335092	5.15385	61.4488	0	170.044	50.6462	84.2334	1.7391	0.444006	6.82901	81.4214	0	225.313	206.609	343.627	7.09461	1.81131	27.8587	332.155	0	919.156	0.224781	0.37385	0.00771861	0.00197062	0.030309	0.36137
5	MixedSterolYeast	t91	Nurses*6	0.6965	0.135	2.5 mL	100 uL	2 * 2.5 mL	100 uL		27715670	39763310	6879370	751358	215812	2591245	15885309		25	143.469	24.8212	2.71095	0.778664	9.34939	57.3153	0	238.444	205.985	35.6371	3.89225	1.11797	13.4234	82.2904	0	342.346	1062.73	183.861	20.0811	5.76788	69.2547	424.557	0	1766.25	0.601687	0.104097	0.0113693	0.0032656	0.03921	0.240372
5	MixedSterolYeast	t91	Pupae*6	0.7357	0.1358	2.5 mL	100 uL	2 * 2.5 mL	100 uL		15191924	12431955	2452491	347518		97144	4122955		25	81.8327	16.1434	2.28752	0	0.639445	27.1391	0	128.042	111.231	21.9429	3.10931	0	0.869165	36.8888	0	174.041	602.597	118.876	16.8448	0	4.70873	199.846	0	942.873	0.639107	0.126079	0.0178654	0	0.00499402	0.211955
13	MixedSterolYeast	t91	Nurses*6	0.7173	0.1294	2.5 mL	100 uL	2 * 2.5 mL	100 uL		24936964	40246252	446970	620812	1881699	5102310	17961120	2380939	25	161.392	1.7924	2.48953	7.54582	20.4608	72.0261	9.54783	275.254	224.999	2.49881	3.47069	10.5198	28.5248	100.413	13.3108	383.737	1247.23	13.8516	19.239	58.3139	158.121	556.616	73.7854	2127.16	0.586337	0.00651179	0.00904445	0.027414	0.0743342	0.261671
13	MixedSterolYeast	t91	Pupae*6	0.6864	0.1198	2.5 mL	100 uL	2 * 2.5 mL	100 uL		15075373	11562111	1871008	186688		231568	3583776		25	76.6954	12.411	1.23836	0	1.53607	23.7724	0	115.653	111.736	18.0813	1.80414	0	2.23786	34.6334	0	168.492	640.195	103.598	10.3369	0	12.8219	198.434	0	965.386	0.663149	0.107312	0.0107076	0	0.0132817	0.205549
21	MixedSterolYeast	t91	Nurses*6	0.8151	0.1731	2.5 mL	100 uL	2 * 2.5 mL	100 uL		22069385	42611435	1959853	396573	344302	3244965	24877422	3046922	25	193.079	8.88042	1.79694	1.56009	14.7035	112.724	13.8061	346.55	236.878	10.8949	2.20456	1.91398	18.0389	138.294	16.9379	425.163	1115.42	51.3022	10.3809	9.01264	84.942	651.206	79.758	2002.02	0.557147	0.0256252	0.00518522	0.00450177	0.0424281	0.325274
21	MixedSterolYeast	t91	Pupae*6	0.7178	0.1451	2.5 mL	100 uL	2 * 2.5 mL	100 uL		11993718	8623970	2419526				3075496	51629	25	71.9041	20.1733	0	0	0	25.6426	0.430467	118.15	100.173	28.1043	0	0	0	35.7238	0.599703	164.601	495.548	139.03	0	0	0	176.723	2.96669	814.269	0.608581	0.170742	0	0	0	0.217033
2	WildTypeYeast	t91	Nurses*6	0.8161	0.177	2.5 mL	100 uL	2 * 2.5 mL	100 uL		27523030	27897265	12224726	398521	921648	3650331	21335187		25	101.36	44.4164	1.44795	3.34864	13.2628	77.5176	0	241.353	124.2	54.4251	1.77424	4.10323	16.2515	94.9854	0	295.74	572.654	250.94	8.18053	18.9189	74.9312	437.952	0	1363.58	0.419964	0.184031	0.00599932	0.0138745	0.054952	0.321179
9	WildTypeYeast	t91	Nurses*6	0.6647	0.1157	2.5 mL	100 uL	2 * 2.5 mL	100 uL		27642215	34899243	257014	465254	814269	3108562	15059518		25	126.253	0.929788	1.68313	2.94574	11.2457	54.4801	0	197.538	189.94	1.39881	2.53216	4.43169	16.9185	81.962	0	297.184	1091.21	8.0362	14.5474	25.4602	97.1971	470.874	0	1707.33	0.639135	0.00470688	0.00852053	0.0149123	0.0569293	0.275796
19	WildTypeYeast	t91	Nurses*6	0.8339	0.1993	2.5 mL	100 uL	2 * 2.5 mL	100 uL		23941764	27300508	5482812		185445	2423957	12914797		25	114.029	22.9006	0	0.774567	10.1244	53.9425	0	201.771	136.742	27.4621	0	0.928849	12.141	64.6871	0	241.961	572.147	114.905	0	3.88644	50.7997	270.66	0	1012.4	0.56514	0.113498	0	0.00383884	0.0501776	0.267345
3	TetrahymanolYeast	t91	Nurses*6	0.7426	0.123	2.5 mL	100 uL	2 * 2.5 mL	100 uL		21833256	17652217	4888488	119462	187515	1674883	11694491		25	80.8501	22.3901	0.547156	0.85885	7.67125	53.5627	0	165.88	108.874	30.151	0.736811	1.15655	10.3303	72.1287	0	223.378	657.318	182.033	4.44842	6.98252	62.3679	435.469	0	1348.62	0.487401	0.134978	0.0032985	0.00517753	0.0462457	0.3229
11	TetrahymanolYeast	t91	Nurses*6	0.7498	0.125	2.5 mL	100 uL	2 * 2.5 mL	100 uL		24028101	25198927	509046	164612	1300045	4916898	13460681		25	104.873	2.11854	0.685081	5.41052	20.4631	56.0206	0	189.571	139.868	2.82548	0.913685	7.21595	27.2914	74.714	0	252.828	838.982	16.9484	5.48065	43.2842	163.705	448.165	0	1516.56	0.553212	0.0111755	0.00361386	0.0285409	0.107945	0.295513
15	TetrahymanolYeast	t91	Nurses*6	0.7676	0.1417	2.5 mL	100 uL	2 * 2.5 mL	100 uL		22002782	17871184	8236977		943342	2639231	15273318	77000	25	81.2224	37.4361	0	4.28738	11.995	69.4154	0.349956	204.706	105.813	48.7703	0	5.58543	15.6266	90.4317	0.455909	266.683	573.2	264.192	0	30.2567	84.6506	489.876	2.46969	1444.64	0.396775	0.182877	0	0.020944	0.0585961	0.339098
10	NoYeastBase	t91	Nurses*6	0.6781	0.1393	2.5 mL	100 uL	2 * 2.5 mL	100 uL		24271829	14449565	1639507	231741	740502	4237273	26154939		25	59.5322	6.75477	0.954774	3.05087	17.4576	107.758	0	195.509	87.7927	9.96132	1.40801	4.49914	25.7448	158.912	0	288.318	427.367	48.4908	6.85408	21.9014	125.324	773.571	0	1403.51	0.304499	0.0345497	0.00488354	0.0156048	0.0892931	0.55117
18	NoYeastBase	t91	Nurses*6	0.6655	0.1219	2.5 mL	100 uL	2 * 2.5 mL	100 uL		25076830	23170979	13780435	394596	39900	2650835	24033023		25	92.4	54.9529	1.57355	0.159111	10.5709	95.8376	0	255.494	138.843	82.5738	2.36446	0.239085	15.8841	144.008	0	383.913	757.998	450.803	12.9085	1.30526	86.7174	786.198	0	2095.93	0.361652	0.215085	0.00615885	0.000622759	0.0413742	0.375107
2	WildTypeYeast	t91	DeadMatedQueen	0.0896	0.1303	2.5 mL	100 uL	2 * 2.5 mL	100 uL		23569586	47502206	10691108	394520	2357108	7985609	20332117		25	201.54	45.3598	1.67385	10.0006	33.881	86.2642	0	378.72	2249.33	506.247	18.6814	111.614	378.136	962.77	0	4226.78	1546.74	348.118	12.8461	76.7508	260.023	662.043	0	2906.52	0.532162	0.119771	0.00441976	0.0264064	0.0894619	0.227779
20	NoYeastBase	t91	DeadMatedQueen	0.0913	0.1103	2.5 mL	100 uL	2 * 2.5 mL	100 uL		22098713	35985411	10680873		777990	7104793	15235917		25	162.839	48.3326	0	3.52052	32.1503	68.9448	0	315.788	1783.56	529.382	0	38.5599	352.139	755.146	0	3458.79	1476.33	438.192	0	31.9177	291.48	625.066	0	2862.99	0.515661	0.153054	0	0.0111484	0.10181	0.218327
1	MixedSterolYeast	t106	MatedQueen	0.1967	0.0617	2.5 mL	100 uL	2 * 2.5 mL	100 uL		22915165	27150086	286369	164415	614944	2044941	5948517		25	118.481	1.24969	0.717494	2.68357	8.92396	25.9589	0	158.014	602.343	6.35329	3.64766	13.6429	45.3684	131.972	0	803.327	1920.27	20.2543	11.6288	43.4938	144.635	420.727	0	2561.01	0.74981	0.00790872	0.00454069	0.0169831	0.0564756	0.164282
1	MixedSterolYeast	t106	Nurses*6	0.6873	0.1611	2.5 mL	100 uL	2 * 2.5 mL	100 uL		22035544	15526730	7192057	339090	334614	1274762	11913301		25	70.4622	32.6384	1.53883	1.51852	5.78503	54.064	0	166.007	102.52	47.4879	2.23895	2.2094	8.41703	78.6615	0	241.535	437.382	202.597	9.55203	9.42594	35.9095	335.593	0	1030.46	0.424453	0.196609	0.00926968	0.00914732	0.0348481	0.325673
5	MixedSterolYeast	t106	MatedQueen	0.2143	0.0561	2.5 mL	100 uL	2 * 2.5 mL	100 uL		18494936	47714987	393534	454320	874352	6429126	9898508		25	257.989	2.12779	2.45646	4.72752	34.7615	53.5201	0	355.583	1203.87	9.92904	11.4627	22.0603	162.21	249.744	0	1659.28	4598.74	37.9286	43.7871	84.2695	619.635	954.012	0	6338.38	0.72554	0.00598396	0.00690825	0.0132951	0.0977593	0.150514
5	MixedSterolYeast	t106	Nurses*6	0.6534	0.1309	2.5 mL	100 uL	2 * 2.5 mL	100 uL		17284630	11146565	7882916	80055		972774	14629745		25	64.4883	45.6065	0.463157	0	5.62797	84.6402	0	200.826	98.6965	69.7988	0.708842	0	8.61336	129.538	0	307.356	492.653	348.407	3.53825	0	42.9944	646.602	0	1534.2	0.321115	0.227094	0.00230626	0	0.0280241	0.42146
6	TetrahymanolYeast	t106	MatedQueen	0.2049	0.0512	2.5 mL	100 uL	2 * 2.5 mL	100 uL		25290853	54193499	8257833	231815	2005399	12921800	16318150		25	214.281	32.6515	0.916596	7.92935	51.0928	64.5219	0	371.393	1045.78	159.353	4.47338	38.6986	249.355	314.895	0	1812.56	4185.18	637.724	17.9023	154.87	997.906	1260.19	0	7253.77	0.576965	0.0879162	0.00246799	0.0213503	0.137571	0.173729
6	TetrahymanolYeast	t106	Nurses*6	0.7021	0.1345	2.5 mL	100 uL	2 * 2.5 mL	100 uL		23634525	17584961	7792148		188618	1251468	12559909		25	74.4037	32.9693	0	0.798061	5.29508	53.1422	0	166.608	105.973	46.9582	0	1.13668	7.54178	75.6904	0	237.3	553.187	245.125	0	5.93354	39.3687	395.109	0	1238.72	0.446578	0.197885	0	0.00479004	0.0317816	0.318965
9	WildTypeYeast	t106	MatedQueen	0.1716	0.0391	2.5 mL	100 uL	2 * 2.5 mL	100 uL		22157985	33662453	6944636	289662	1198505	7032568	11262204		25	151.92	31.3415	1.30726	5.40891	31.7383	50.8268	0	272.543	885.316	182.643	7.61805	31.5204	184.955	296.194	0	1588.25	3885.43	801.572	33.4337	138.335	811.721	1299.92	0	6970.41	0.557417	0.114996	0.00479652	0.0198461	0.116452	0.186491
9	WildTypeYeast	t106	Nurses*6	0.7186	0.1325	2.5 mL	100 uL	2 * 2.5 mL	100 uL		22112076	12473895	6883316		276477	2759497	17527825		25	56.4121	31.1292	0	1.25034	12.4796	79.2681	0	180.539	78.5028	43.3193	0	1.73997	17.3665	110.309	0	251.238	425.752	234.937	0	9.43656	94.1856	598.25	0	1362.56	0.312464	0.172423	0	0.0069256	0.0691239	0.439063
11	TetrahymanolYeast	t106	MatedQueen	0.2297	0.0499	2.5 mL	100 uL	2 * 2.5 mL	100 uL		27242716	71219290	10879867	482387	2337196	14511844	23462521		25	261.425	39.9368	1.7707	8.57916	53.2687	86.124	0	451.104	1138.12	173.865	7.70875	37.3494	231.906	374.941	0	1963.89	5238.98	800.337	35.485	171.927	1067.51	1725.93	0	9040.17	0.579522	0.0885311	0.00392526	0.0190181	0.118085	0.190918
11	TetrahymanolYeast	t106	Nurses*6	0.7104	0.1135	2.5 mL	100 uL	2 * 2.5 mL	100 uL		21725458	20153393	4803469	135360	544546	2206345	10699230		25	92.764	22.1099	0.623048	2.50649	10.1556	49.2474	0	177.406	130.58	31.1231	0.877038	3.52828	14.2956	69.3235	0	249.727	817.304	194.801	5.48941	22.0836	89.4764	433.898	0	1563.05	0.52289	0.124628	0.00351198	0.0141285	0.0572447	0.277597
12	NoYeastBase	t106	MatedQueen	0.187	0.049	2.5 mL	100 uL	2 * 2.5 mL	100 uL		20318096	15463771	5698526		308058	3132676	7834402		25	76.1084	28.0466	0	1.51618	15.4182	38.5587	0	159.648	406.997	149.982	0	8.10789	82.45	206.196	0	853.733	1553.23	572.379	0	30.9424	314.656	786.913	0	3258.12	0.476726	0.175677	0	0.00949699	0.096576	0.241523
12	NoYeastBase	t106	Nurses*6	0.6697	0.1206	2.5 mL	100 uL	2 * 2.5 mL	100 uL		20415577	10108642	3950627		336479	885623	8285514		25	49.5144	19.351	0	1.64815	4.33798	40.5843	0	115.436	73.9351	28.8951	0	2.46102	6.47749	60.6007	0	172.369	410.567	160.456	0	13.6662	35.97	336.52	0	957.179	0.428934	0.167635	0	0.0142776	0.0375791	0.351574
13	MixedSterolYeast	t106	MatedQueen	0.1945	0.0412	2.5 mL	100 uL	2 * 2.5 mL	100 uL		23092989	72134751	343994	691094	1764353	13039271	15541410		25	312.366	1.4896	2.99266	7.64021	56.4642	67.2993	0	448.252	1606	7.65863	15.3864	39.2813	290.304	346.012	0	2304.64	7581.71	36.1554	72.6373	185.442	1370.49	1633.48	0	10879.9	0.696854	0.00332314	0.00667628	0.0170444	0.125965	0.150137
13	MixedSterolYeast	t106	Nurses*6	0.7443	0.1625	2.5 mL	100 uL	2 * 2.5 mL	100 uL		22552559	32814712	664128	515853	1714462	2632702	9932996	47157	25	145.503	2.9448	2.28734	7.60207	11.6736	44.0438	0.209098	214.264	195.49	3.95647	3.07314	10.2137	15.684	59.1747	0.280933	287.873	895.405	18.1219	14.0759	46.782	71.8377	271.039	1.28676	1318.55	0.679084	0.0137438	0.0106753	0.0354799	0.0544825	0.205558
16	MixedSterolYeast	t106	MatedQueen	0.1986	0.0402	2.5 mL	100 uL	2 * 2.5 mL	100 uL		24719321	71878334	44697	730044	1172057	10227869	14268481		25	290.778	0.180818	2.95333	4.74146	41.376	57.722	0	397.752	1464.14	0.910464	14.8708	23.8744	208.338	290.644	0	2002.78	7233.28	4.49796	73.466	117.947	1029.25	1435.87	0	9894.32	0.731054	0.000454601	0.00742507	0.0119207	0.104025	0.145121
16	MixedSterolYeast	t106	Nurses*6	0.691	0.1246	2.5 mL	100 uL	2 * 2.5 mL	100 uL		22643221	34393897	788957	661791	189678	1633977	9902470		25	151.895	3.4843	2.92269	0.837681	7.21619	43.7326	0	210.088	219.819	5.0424	4.22965	1.21227	10.4431	63.2889	0	304.035	1219.06	27.9639	23.4566	6.72296	57.9148	350.984	0	1686.1	0.723005	0.0165849	0.0139117	0.00398728	0.0343483	0.208163
17	WildTypeYeast	t106	MatedQueen	0.2377	0.0502	2.5 mL	100 uL	2 * 2.5 mL	100 uL		20263836	37810049	8905989	328404	1546379	6662423	14491594		25	186.589	43.9502	1.62064	7.63123	32.8784	71.5146	0	344.184	784.976	184.898	6.81801	32.1044	138.319	300.861	0	1447.98	3716.91	875.501	32.2837	152.016	654.948	1424.59	0	6856.25	0.54212	0.127694	0.00470865	0.0221719	0.0955257	0.20778
17	WildTypeYeast	t106	Nurses*6	0.8221	0.183	2.5 mL	100 uL	2 * 2.5 mL	100 uL		21532382	20171216	7377719	14440	491783	1652849	14376510		25	93.6785	34.2634	0.0670618	2.28392	7.67611	66.7669	0	204.736	113.95	41.6779	0.0815738	2.77816	9.3372	81.2151	0	249.04	511.904	187.232	0.366458	12.4805	41.9459	364.847	0	1118.78	0.457558	0.167354	0.000327553	0.0111555	0.0374927	0.326112
18	NoYeastBase	t106	MatedQueen	0.2089	0.0497	2.5 mL	100 uL	2 * 2.5 mL	100 uL		22162860	34199848	23654824	400403	1423090	7031891	23703745		25	154.312	106.732	1.80664	6.42106	31.7283	106.953	0	407.952	738.686	510.923	8.64835	30.7375	151.883	511.98	0	1952.86	3104.86	2147.52	36.3509	129.196	638.396	2151.96	0	8208.29	0.378259	0.261628	0.00442856	0.0157397	0.0777745	0.26217
18	NoYeastBase	t106	Nurses*6	0.6522	0.1173	2.5 mL	100 uL	2 * 2.5 mL	100 uL		17634704	10541833	8582501	189905		2123798	17779762		25	59.7789	48.6682	1.07688	0	12.0433	100.823	0	222.39	91.6573	74.6217	1.65115	0	18.4656	154.588	0	340.984	509.624	414.904	9.18058	0	102.671	859.527	0	1895.91	0.268802	0.218842	0.00484232	0	0.0541539	0.45336
19	WildTypeYeast	t106	MatedQueen	0.1568	0.042	2.5 mL	100 uL	2 * 2.5 mL	100 uL		18691510	22573906	3541798		956377	4314419	7829817		25	120.771	18.9487	0	5.11664	23.0822	41.8897	0	209.808	770.223	120.846	0	32.6316	147.208	267.154	0	1338.06	2875.5	451.16	0	121.825	549.577	997.374	0	4995.43	0.575625	0.0903144	0	0.0243872	0.110016	0.199657
19	WildTypeYeast	t106	Nurses*6	0.695	0.1129	2.5 mL	100 uL	2 * 2.5 mL	100 uL		18488092	13674403	3211863	57122	380831	1895552	8898985		25	73.9633	17.3726	0.308966	2.05987	10.2528	48.1336	0	152.091	106.422	24.9966	0.444556	2.96384	14.7523	69.257	0	218.836	655.122	153.876	2.73664	18.2451	90.8133	426.338	0	1347.13	0.486309	0.114225	0.00203146	0.0135437	0.0674124	0.316479
21	MixedSterolYeast	t106	MatedQueen	0.1956	0.0373	2.5 mL	100 uL	2 * 2.5 mL	100 uL		15148653	39217920	5244325	494235	372275	6130635	10360179		25	258.887	34.6191	3.26257	2.45748	40.4698	68.3901	0	408.086	1323.55	176.989	16.6798	12.5638	206.901	349.643	0	2086.33	6940.67	928.126	87.4683	65.8842	1084.98	1833.51	0	10940.6	0.634393	0.0848328	0.0079948	0.00602196	0.0991698	0.167587
21	MixedSterolYeast	t106	Nurses*6	0.6448	0.1176	2.5 mL	100 uL	2 * 2.5 mL	100 uL		21300790	17986913	12181662	232962	405124	2728334	21977650		25	84.4425	57.1888	1.09368	1.90192	12.8086	103.178	0	260.613	130.959	88.6923	1.69615	2.94963	19.8645	160.015	0	404.177	718.048	486.299	9.29998	16.1728	108.917	877.361	0	2216.1	0.324015	0.219439	0.00419656	0.00729787	0.049148	0.395903
22	TetrahymanolYeast	t106	MatedQueen	0.1547	-0.0293	2.5 mL	100 uL	2 * 2.5 mL	100 uL		20932889	42135075	6889497	72563	2359353	8378357	15093489		25	201.286	32.9123	0.346646	11.271	40.0248	72.1042	0	357.945	1301.14	212.749	2.24076	72.8574	258.726	466.09	0	2313.8	-6869.85	-1123.29	-11.8309	-384.677	-1366.04	-2460.89	0	-12216.6	0.562338	0.0919478	0.000968432	0.0314881	0.111818	0.201439
22	TetrahymanolYeast	t106	Nurses*6	0.7588	0.198	2.5 mL	100 uL	2 * 2.5 mL	100 uL		19858152	13166204	3478342		535485	1477725	8310637		25	66.3013	17.5159	0	2.69655	7.4414	41.85	0	135.805	87.3765	23.0837	0	3.5537	9.8068	55.1529	0	178.974	334.855	88.4643	0	13.6189	37.5828	211.364	0	685.885	0.488209	0.128978	0	0.019856	0.0547947	0.308162
23	MixedSterolYeast	t106	MatedQueen	0.1809	0.0363	2.5 mL	100 uL	2 * 2.5 mL	100 uL		20062860	35827377	89938	475348	527209	4380968	7757815		25	178.576	0.448281	2.36929	2.62779	21.8362	38.6675	0	244.525	987.151	2.47806	13.0973	14.5262	120.709	213.751	0	1351.71	4919.44	12.3493	65.2698	72.3908	601.548	1065.22	0	6736.22	0.730297	0.00183327	0.00968938	0.0107465	0.0893006	0.158133
23	MixedSterolYeast	t106	Nurses*6	0.6624	0.1001	2.5 mL	100 uL	2 * 2.5 mL	100 uL		25182648	51067269	522567	912505		789679	13506394	3172980	25	202.788	2.07511	3.62355	0	3.13581	53.6337	12.5999	277.856	306.141	3.13271	5.47033	0	4.73401	80.9688	19.0215	419.468	2025.85	20.7303	36.1993	0	31.3267	535.802	125.873	2775.78	0.729831	0.00746829	0.0130411	0	0.0112857	0.193027
1	MixedSterolYeast	t0	NursesGuts*6	0.8224	-2.3604	0.5 mL	50 uL	2*0.5 mL		1	22704882	25686430							25	113.132	0	0	0	0	0	0	113.132	137.563	0	0	0	0	0	0	137.563	-47.9291	0	0	0	0	0	0	-47.9291	1	0	0	0	0	0
2	WildTypeYeast	t0	NursesGuts*6	0.6678	-2.3467	0.5 mL	50 uL	2*0.5 mL		2	16550191	8518613		154126	590255	3731909	4028411		25	51.4714	0	0.931264	3.56645	22.549	24.3406	0	102.859	77.0761	0	1.39453	5.3406	33.7662	36.4489	0	154.026	-21.9335	0	-0.39684	-1.51977	-9.60883	-10.3723	0	-43.8312	0.500409	0	0.00905382	0.0346733	0.219223	0.236641
3	TetrahymanolYeast	t0	NursesGuts*6	0.9979	-2.3893	0.5 mL	50 uL	2*0.5 mL		3	21038900	17867174		247376	2321675	8619232	8424836		25	84.9245	0	1.1758	11.0352	40.9681	40.0441	0	178.148	85.1032	0	1.17828	11.0584	41.0543	40.1284	0	178.522	-35.5437	0	-0.492112	-4.61857	-17.1465	-16.7598	0	-74.5606	0.476708	0	0.00660016	0.0619439	0.229967	0.22478
4	NoYeastBase	t0	NursesGuts*6	0.7413	-2.3674	0.5 mL	50 uL	2*0.5 mL		4	25432399	23284358		241342	4440786	10903463	11262273		25	91.5539	0	0.948955	17.4611	42.8723	44.2832	0	197.12	123.505	0	1.28012	23.5548	57.834	59.7372	0	265.911	-38.6728	0	-0.400843	-7.37566	-18.1095	-18.7054	0	-83.2641	0.464459	0	0.00481411	0.0885815	0.217494	0.224651
5	MixedSterolYeast	t0	NursesGuts*6	0.664	-2.3365	0.5 mL	50 uL	2*0.5 mL		5									25	#DIV/0!	#DIV/0!	#DIV/0!	#DIV/0!	#DIV/0!	#DIV/0!	#DIV/0!	#DIV/0!	#DIV/0!	#DIV/0!	#DIV/0!	#DIV/0!	#DIV/0!	#DIV/0!	#DIV/0!	#DIV/0!	#DIV/0!	#DIV/0!	#DIV/0!	#DIV/0!	#DIV/0!	#DIV/0!	#DIV/0!	#DIV/0!	#DIV/0!	#DIV/0!	#DIV/0!	#DIV/0!	#DIV/0!	#DIV/0!
6	TetrahymanolYeast	t0	NursesGuts*6	1.0304	-2.3788	0.5 mL	50 uL	2*0.5 mL		6									25	#DIV/0!	#DIV/0!	#DIV/0!	#DIV/0!	#DIV/0!	#DIV/0!	#DIV/0!	#DIV/0!	#DIV/0!	#DIV/0!	#DIV/0!	#DIV/0!	#DIV/0!	#DIV/0!	#DIV/0!	#DIV/0!	#DIV/0!	#DIV/0!	#DIV/0!	#DIV/0!	#DIV/0!	#DIV/0!	#DIV/0!	#DIV/0!	#DIV/0!	#DIV/0!	#DIV/0!	#DIV/0!	#DIV/0!	#DIV/0!
7	WildTypeYeast	t0	NursesGuts*6	0.8183	-2.3741	0.5 mL	50 uL	2*0.5 mL		7	15879471	12810293			193583	3260271	3627498		25	80.672	0	0	1.21908	20.5314	22.8439	0	125.266	98.5849	0	0	1.48977	25.0903	27.9163	0	153.081	-33.9801	0	0	-0.51349	-8.64806	-9.62215	0	-52.7638	0.644004	0	0	0.00973187	0.163902	0.182363
8	NoYeastBase	t0	NursesGuts*6	0.9432	-2.3524	0.5 mL	50 uL	2*0.5 mL		8									25	#DIV/0!	#DIV/0!	#DIV/0!	#DIV/0!	#DIV/0!	#DIV/0!	#DIV/0!	#DIV/0!	#DIV/0!	#DIV/0!	#DIV/0!	#DIV/0!	#DIV/0!	#DIV/0!	#DIV/0!	#DIV/0!	#DIV/0!	#DIV/0!	#DIV/0!	#DIV/0!	#DIV/0!	#DIV/0!	#DIV/0!	#DIV/0!	#DIV/0!	#DIV/0!	#DIV/0!	#DIV/0!	#DIV/0!	#DIV/0!
9	WildTypeYeast	t0	NursesGuts*6	1.076	-2.4075	0.5 mL	50 uL	2*0.5 mL		9	26711200	34470279		2746250	17531864	12867807	14874603		25	129.048	0	10.2813	65.6349	48.1738	55.6868	0	308.825	119.933	0	9.55508	60.999	44.7712	51.7535	0	287.012	-53.6025	0	-4.27052	-27.2627	-20.0099	-23.1305	0	-128.276	0.417868	0	0.0332916	0.212531	0.155991	0.180318
10	NoYeastBase	t0	NursesGuts*6	1.0915	-2.3933	0.5 mL	50 uL	2*0.5 mL		10	25667509	24367136		1995762	10257447	13004439	14025888		25	94.9338	0	7.77544	39.9628	50.665	54.6445	0	247.981	86.9755	0	7.12363	36.6127	46.4178	50.0637	0	227.193	-39.6665	0	-3.24884	-16.6978	-21.1695	-22.8323	0	-103.615	0.382826	0	0.0313549	0.161152	0.20431	0.220357
11	TetrahymanolYeast	t0	NursesGuts*6	0.9038	-2.399	0.5 mL	50 uL	2*0.5 mL		11	21471489	15474004		23110	1836476	5854567	7268848		25	72.0677	0	0.107631	8.55309	27.2667	33.8535	0	141.849	79.7385	0	0.119087	9.46348	30.169	37.4568	0	156.947	-30.0407	0	-0.044865	-3.56527	-11.3659	-14.1115	0	-59.1282	0.508061	0	0.000758775	0.0602973	0.192224	0.238659
12	NoYeastBase	t0	NursesGuts*6	1.0699	-2.3447	0.5 mL	50 uL	2*0.5 mL		12	24551767	21395839		270504	4058526	10301923	11072996		25	87.1458	0	1.10177	16.5305	41.96	45.1006	0	191.839	81.4523	0	1.02979	15.4505	39.2186	42.154	0	179.305	-37.1672	0	-0.469898	-7.05015	-17.8957	-19.2351	0	-81.818	0.454266	0	0.00574321	0.0861687	0.218725	0.235097
13	MixedSterolYeast	t0	NursesGuts*6	0.6297	-2.372	0.5 mL	50 uL	2*0.5 mL		13	20894989	17564573		262175	2132209	8364196	8477743		25	84.0612	0	1.25473	10.2044	40.0297	40.5731	0	176.123	133.494	0	1.99258	16.2052	63.5694	64.4324	0	279.694	-35.4389	0	-0.528974	-4.30203	-16.8759	-17.105	0	-74.2509	0.477287	0	0.00712415	0.0579391	0.227282	0.230368
14	TetrahymanolYeast	t0	NursesGuts*6	0.6822	-2.3599	0.5 mL	50 uL	2*0.5 mL		14	19333866	16373395		262149	2955388	6907990	6851543		25	84.6876	0	1.35591	15.2861	35.73	35.438	0	172.498	124.139	0	1.98755	22.407	52.3747	51.9467	0	252.855	-35.8861	0	-0.574561	-6.47742	-15.1405	-15.0168	0	-73.0953	0.49095	0	0.00786043	0.0886161	0.207133	0.205441
15	TetrahymanolYeast	t0	NursesGuts*6	0.7007	-2.3437	0.5 mL	50 uL	2*0.5 mL		15	21718261	21046480		673469	4963945	7870986	9539382		25	96.9068	0	3.10093	22.8561	36.2413	43.9233	0	203.029	138.3	0	4.42548	32.6189	51.7216	62.6849	0	289.751	-41.3478	0	-1.32309	-9.75214	-15.4633	-18.741	0	-86.6273	0.477307	0	0.0152734	0.112576	0.178504	0.216341
16	MixedSterolYeast	t0	NursesGuts*6	0.7953	-2.379	0.5 mL	50 uL	2*0.5 mL		16	19897250	10942695			427405	4405778	4439236		25	54.996	0	0	2.14806	22.1426	22.3108	0	101.598	69.1513	0	0	2.70094	27.8419	28.0533	0	127.747	-23.1173	0	0	-0.902926	-9.30754	-9.37823	0	-42.706	0.541313	0	0	0.0211428	0.217945	0.2196
17	WildTypeYeast	t0	NursesGuts*6	0.6338	-2.3707	0.5 mL	50 uL	2*0.5 mL		17	22265050	12208856		168103	564310	5070060	5976200		25	54.8342	0	0.755008	2.53451	22.7714	26.8412	0	107.736	86.5165	0	1.19124	3.99891	35.9283	42.3496	0	169.985	-23.13	0	-0.318475	-1.0691	-9.60534	-11.322	0	-45.4449	0.508967	0	0.00700793	0.0235251	0.211362	0.249138
18	NoYeastBase	t0	NursesGuts*6	0.7423	-2.3937	0.5 mL	50 uL	2*0.5 mL		18	23509604	17067381		1016408	1974957	7337721	8291832		25	72.5975	0	4.32337	8.40064	31.2116	35.27	0	151.803	97.8007	0	5.82429	11.317	42.0471	47.5145	0	204.504	-30.3286	0	-1.80615	-3.50948	-13.0391	-14.7345	0	-63.4177	0.478235	0	0.0284801	0.0553391	0.205606	0.23234
19	WildTypeYeast	t0	NursesGuts*6	0.6677	-2.3511	0.5 mL	50 uL	2*0.5 mL		19									25	#DIV/0!	#DIV/0!	#DIV/0!	#DIV/0!	#DIV/0!	#DIV/0!	#DIV/0!	#DIV/0!	#DIV/0!	#DIV/0!	#DIV/0!	#DIV/0!	#DIV/0!	#DIV/0!	#DIV/0!	#DIV/0!	#DIV/0!	#DIV/0!	#DIV/0!	#DIV/0!	#DIV/0!	#DIV/0!	#DIV/0!	#DIV/0!	#DIV/0!	#DIV/0!	#DIV/0!	#DIV/0!	#DIV/0!	#DIV/0!
20	NoYeastBase	t0	NursesGuts*6	0.697	-2.3535	0.5 mL	50 uL	2*0.5 mL		20	19932158	10018567		80263	505348	5339600	5996085		25	50.2633	0	0.402681	2.53534	26.7889	30.0825	0	110.073	72.1138	0	0.577734	3.6375	38.4345	43.1599	0	157.924	-21.3568	0	-0.171099	-1.07726	-11.3826	-12.782	0	-46.7698	0.456638	0	0.00365832	0.0230333	0.243374	0.273296
21	MixedSterolYeast	t0	NursesGuts*6	0.8111	-2.3651	0.5 mL	50 uL	2*0.5 mL		21	25192325	16593469		442220	1451458	7775547	8882169		25	65.8672	0	1.75538	5.76151	30.8647	35.2574	0	139.506	81.2072	0	2.16419	7.10333	38.0529	43.4687	0	171.996	-27.8496	0	-0.742199	-2.43605	-13.0501	-14.9074	0	-58.9853	0.472145	0	0.0125828	0.0412993	0.221243	0.25273
22	TetrahymanolYeast	t0	NursesGuts*6	0.6428	-2.3828	0.5 mL	50 uL	2*0.5 mL		22	25685923	22815329		744108	3760282	8736185	9976484		25	88.8243	0	2.89695	14.6395	34.0116	38.8403	0	179.213	138.183	0	4.50677	22.7745	52.9116	60.4236	0	278.8	-37.2773	0	-1.21577	-6.14381	-14.2738	-16.3003	0	-75.2109	0.495636	0	0.0161649	0.0816877	0.189783	0.216727
23	MixedSterolYeast	t0	NursesGuts*6	0.6204	-2.3969	0.5 mL	50 uL	2*0.5 mL		23	19565395	9549936		199034	333393	4005587	5124241		25	48.8103	0	1.01728	1.70399	20.4728	26.1903	0	98.1948	78.6756	0	1.63971	2.7466	32.9994	42.2152	0	158.277	-20.3639	0	-0.424413	-0.710915	-8.54137	-10.9268	0	-40.9674	0.497077	0	0.0103598	0.0173532	0.208492	0.266718
24	WildTypeYeast	t0	NursesGuts*6	0.5577	-2.3528	0.5 mL	50 uL	2*0.5 mL		24	20006535	11164686		88551	262278	4036357	4715656		25	55.8052	0	0.44261	1.31096	20.1752	23.5706	0	101.305	100.063	0	0.793635	2.35066	36.1757	42.2639	0	181.647	-23.7186	0	-0.188121	-0.557192	-8.57497	-10.0181	0	-43.057	0.550866	0	0.00436911	0.0129408	0.199154	0.232671
5	MixedSterolYeast	t15	NursesGuts*6	0.6557	-2.3479	0.5 mL	50 uL	2*0.5 mL		25	20825149	13710901	94529	50404		4642694	5643144		25	65.8382	0.453918	0.242034	0	22.2937	27.0977	0	115.926	100.409	0.692264	0.369124	0	33.9998	41.3264	0	176.797	-28.0413	-0.193329	-0.103085	0	-9.49516	-11.5413	0	-49.3741	0.567935	0.00391559	0.00208784	0	0.19231	0.233751
13	MixedSterolYeast	t15	NursesGuts*6	0.8149	-2.3342	0.5 mL	50 uL	2*0.5 mL		27	20836312	21775872		257957	795951	5115943	6426816		25	104.509	0	1.23802	3.82002	24.553	30.8443	0	164.965	128.248	0	1.51923	4.68771	30.1301	37.8504	0	202.435	-44.773	0	-0.530382	-1.63654	-10.5188	-13.2141	0	-70.6729	0.633525	0	0.00750474	0.0231566	0.148838	0.186975
21	MixedSterolYeast	t15	NursesGuts*6	0.8291	-2.3547	0.5 mL	50 uL	2*0.5 mL		29	19131952	30842479		2297407	3282930	6557843	12044295	23633319	25	161.209	0	12.0082	17.1594	34.2769	62.9538	123.528	411.136	194.439	0	14.4834	20.6964	41.3423	75.9303	148.99	495.882	-68.4628	0	-5.09968	-7.2873	-14.5568	-26.7354	-52.4602	-174.602	0.392107	0	0.0292074	0.0417366	0.0833713	0.153122
2	WildTypeYeast	t15	NursesGuts*6	0.7948	-2.3635	0.5 mL	50 uL	2*0.5 mL		31	18348704	17740701	1807673	148944	274790	2767497	10369117		25	96.6864	9.85177	0.811741	1.4976	15.0828	56.5114	0	180.442	121.649	12.3953	1.02132	1.88425	18.9768	71.1015	0	227.028	-40.9081	-4.1683	-0.343449	-0.633636	-6.38155	-23.9101	0	-76.3451	0.535832	0.0545981	0.00449863	0.00829963	0.0835882	0.313184
9	WildTypeYeast	t15	NursesGuts*6	0.7342	-2.359	0.5 mL	50 uL	2*0.5 mL		33	19123246	7878859		191572		1887995	2636956		25	41.2004	0	1.00178	0	9.87277	13.7893	0	65.8642	56.1161	0	1.36445	0	13.447	18.7814	0	89.7089	-17.4652	0	-0.424661	0	-4.18515	-5.84539	0	-27.9204	0.625536	0	0.0152097	0	0.149896	0.209359
19	WildTypeYeast	t15	NursesGuts*6	0.8088	-2.3541	0.5 mL	50 uL	2*0.5 mL		35	21970053	22572054		1260471	1794400	4272606	9442631		25	102.74	0	5.73722	8.16748	19.4474	42.9796	0	179.072	127.028	0	7.0935	10.0983	24.0448	53.1399	0	221.404	-43.643	0	-2.43712	-3.46947	-8.26108	-18.2573	0	-76.068	0.573737	0	0.0320387	0.0456101	0.108601	0.240013
3	TetrahymanolYeast	t15	NursesGuts*6	0.8049	-2.3747	0.5 mL	50 uL	2*0.5 mL		37	18823655	24732907		1589019	2255284	6219226	6679573		25	131.393	0	8.44161	11.9811	33.0394	35.485	0	220.34	163.241	0	10.4878	14.8852	41.0479	44.0862	0	273.748	-55.3302	0	-3.55481	-5.04532	-13.9131	-14.9429	0	-92.7864	0.596318	0	0.0383118	0.0543756	0.149948	0.161047
11	TetrahymanolYeast	t15	NursesGuts*6	0.9911	-2.3798	0.5 mL	50 uL	2*0.5 mL		39	24445738	36895686	4964473	116731	237768	6165896	19989132	16280175	25	150.929	20.3081	0.477511	0.972636	25.2228	81.7694	66.5972	346.277	152.284	20.4905	0.481799	0.98137	25.4493	82.5037	67.1952	349.386	-63.4208	-8.53355	-0.200652	-0.408705	-10.5987	-34.3598	-27.9844	-145.507	0.435862	0.0586471	0.00137899	0.00280884	0.07284	0.236139
15	TetrahymanolYeast	t15	NursesGuts*6	0.7204	-2.3518	0.5 mL	50 uL	2*0.5 mL		41	20408429	16771123			306071	6339592	6868014		25	82.1774	0	0	1.49973	31.0636	33.6528	0	148.394	114.072	0	0	2.0818	43.1199	46.7141	0	205.988	-34.9424	0	0	-0.637694	-13.2084	-14.3094	0	-63.0979	0.55378	0	0	0.0101064	0.209332	0.226781
4	NoYeastBase	t15	NursesGuts*6	0.863	-2.3737	0.5 mL	50 uL	2*0.5 mL		43	25358550	16119377		25259	943777	6829409	7635446		25	63.5658	0	0.0996074	3.72173	26.9314	30.1099	0	124.429	73.6568	0	0.11542	4.31255	31.2067	34.8899	0	144.181	-26.7792	0	-0.0419629	-1.5679	-11.3457	-12.6848	0	-52.4196	0.510862	0	0.000800519	0.0299106	0.216441	0.241986
10	NoYeastBase	t15	NursesGuts*6	0.8443	-2.3516	0.5 mL	50 uL	2*0.5 mL		45	20698262	25666318	1448796	221344	557342	6110444	10698542		25	124.002	6.9996	1.06938	2.6927	29.5215	51.6881	0	215.974	146.87	8.29042	1.26659	3.18927	34.9657	61.2201	0	255.802	-52.731	-2.97653	-0.454748	-1.14505	-12.5538	-21.98	0	-91.8411	0.574155	0.0324095	0.00495146	0.0124677	0.13669	0.239326
18	NoYeastBase	t15	NursesGuts*6	1.027	-2.3768	0.5 mL	50 uL	2*0.5 mL		47	20901161	24283314		1744349	5025795	6018020	14552081		25	116.182	0	8.3457	24.0455	28.7928	69.6233	0	246.989	113.127	0	8.12629	23.4134	28.0358	67.7929	0	240.496	-48.8815	0	-3.51132	-10.1168	-12.1141	-29.2929	0	-103.917	0.470392	0	0.0337898	0.0973547	0.116575	0.281888
5	MixedSterolYeast	t30	NursesGuts*6	0.849	-2.3177	0.5 mL	50 uL	2*0.5 mL		49	22559620	48848695		1160819	466780	6144883	14518812	23136673	25	216.532	0	5.14556	2.0691	27.2384	64.3575	102.558	417.9	255.043	0	6.06073	2.4371	32.0829	75.8039	120.798	492.226	-93.4252	0	-2.22012	-0.892736	-11.7523	-27.7678	-44.2499	-180.308	0.518142	0	0.0123129	0.00495117	0.0651793	0.154002
13	MixedSterolYeast	t30	NursesGuts*6	0.8481	-2.3288	0.5 mL	50 uL	2*0.5 mL		51	25818355	33973739	1019302	354502		4012572	7769151	5499404	25	131.588	3.94797	1.37306	0	15.5415	30.0916	21.3004	203.842	155.156	4.65508	1.61899	0	18.3251	35.4812	25.1154	240.351	-56.5044	-1.69528	-0.589601	0	-6.67363	-12.9215	-9.1465	-87.5309	0.645537	0.0193678	0.00673591	0	0.0762431	0.147622
21	MixedSterolYeast	t30	NursesGuts*6	0.8683	-2.3685	0.5 mL	50 uL	2*0.5 mL		53	26484462	39563367	929367	1119197		3589688	9982384	14591089	25	149.383	3.5091	4.22586	0	13.5539	37.6915	55.093	263.457	172.041	4.04135	4.86682	0	15.6097	43.4084	63.4493	303.417	-63.0709	-1.48157	-1.78419	0	-5.72258	-15.9136	-23.2607	-111.234	0.567013	0.0133195	0.0160401	0	0.0514466	0.143065
2	WildTypeYeast	t30	NursesGuts*6	0.8546	-2.3343	0.5 mL	50 uL	2*0.5 mL		55	22682583	22640862	247013	563680	269515	3217581	8452508	1028725	25	99.8161	1.089	2.48508	1.1882	14.1852	37.2643	4.53531	160.563	116.799	1.27428	2.90789	1.39036	16.5987	43.6044	5.30694	187.881	-42.7606	-0.46652	-1.06459	-0.509019	-6.07688	-15.9638	-1.9429	-68.7843	0.621662	0.00678237	0.0154773	0.00740022	0.0883468	0.232085
9	WildTypeYeast	t30	NursesGuts*6	0.8027	-2.3454	0.5 mL	50 uL	2*0.5 mL		57	23475661	28535498	697964	715355		3828453	12172346	2543964	25	121.554	2.97314	3.04722	0	16.3082	51.8509	10.8366	206.57	151.431	3.70392	3.79621	0	20.3167	64.5956	13.5002	257.343	-51.8264	-1.26765	-1.29923	0	-6.95326	-22.1075	-4.62036	-88.0744	0.588439	0.0143929	0.0147515	0	0.0789476	0.251009
19	WildTypeYeast	t30	NursesGuts*6	0.8569	-2.353	0.5 mL	50 uL	2*0.5 mL		59	24456414	25396577	5617900	386842	228010	5502037	18908568		25	103.844	22.9711	1.58176	0.932312	22.4973	77.3154	0	229.142	121.186	26.8072	1.84591	1.08801	26.2543	90.2268	0	267.408	-44.1327	-9.76246	-0.672232	-0.396223	-9.56112	-32.8582	0	-97.3829	0.453187	0.100248	0.00690297	0.00406871	0.0981806	0.337412
3	TetrahymanolYeast	t30	NursesGuts*6	0.8103	-2.3651	0.5 mL	50 uL	2*0.5 mL		61	29902910	23986759	2475033	317952	226574	3433737	10046898	5798803	25	80.2155	8.2769	1.06328	0.757699	11.483	33.5984	19.3921	154.787	98.9948	10.2146	1.31221	0.935084	14.1712	41.4641	23.932	191.024	-33.9163	-3.4996	-0.449571	-0.320367	-4.85517	-14.2059	-8.19927	-65.4462	0.518232	0.0534729	0.00686933	0.00489511	0.0741856	0.217062
11	TetrahymanolYeast	t30	NursesGuts*6	0.7589	-2.3344	0.5 mL	50 uL	2*0.5 mL		63	23997584	24070528	525468	444969	35791	2326464	16771606	16403528	25	100.304	2.18967	1.85422	0.149144	9.69458	69.8887	68.3549	252.435	132.17	2.88532	2.4433	0.196527	12.7745	92.0921	90.071	332.633	-42.9678	-0.938001	-0.794304	-0.0638897	-4.15292	-29.9386	-29.2816	-108.137	0.397345	0.00867419	0.00734535	0.000590822	0.0384042	0.276858
15	TetrahymanolYeast	t30	NursesGuts*6	0.6949	-2.3428	0.5 mL	50 uL	2*0.5 mL		65	22083450	10809296	8280032	296202		4631548	15864955	10339166	25	48.9475	37.4943	1.34128	0	20.9729	71.8409	46.8186	227.416	70.4382	53.9564	1.93018	0	30.1812	103.383	67.3746	327.264	-20.8927	-16.004	-0.572514	0	-8.95208	-30.6646	-19.984	-97.07	0.215234	0.164871	0.00589795	0	0.092223	0.315902
4	NoYeastBase	t30	NursesGuts*6	0.7439	-2.3832	0.5 mL	50 uL	2*0.5 mL		67	24304523	26327662	1847543		163507	4466155	6707928		25	108.324	7.60164	0	0.672743	18.3758	27.5995	0	162.574	145.617	10.2186	0	0.904346	24.702	37.1011	0	218.543	-45.4532	-3.18968	0	-0.282286	-7.71056	-11.5809	0	-68.2166	0.666307	0.0467581	0	0.00413808	0.113031	0.169766
10	NoYeastBase	t30	NursesGuts*6	0.7979	-2.3515	0.5 mL	50 uL	2*0.5 mL		69	21955156	10402146	15012815	457614	209271	107322	20150927		25	47.3791	68.3795	2.08431	0.953175	0.488824	91.7822	0	211.067	59.3797	85.6993	2.61225	1.1946	0.612638	115.03	0	264.528	-20.1484	-29.0791	-0.886376	-0.405348	-0.207877	-39.0313	0	-89.7585	0.224474	0.32397	0.00987512	0.00451598	0.00231596	0.434849
18	NoYeastBase	t30	NursesGuts*6	0.8297	-2.3623	0.5 mL	50 uL	2*0.5 mL		71	27119246	21075648	18517762	725201	141821	3824713	25092110	8296622	25	77.7147	68.2827	2.67412	0.522953	14.1033	92.5251	30.5931	286.416	93.6661	82.2981	3.223	0.630292	16.9981	111.516	36.8725	345.204	-32.8979	-28.9052	-1.132	-0.221375	-5.97016	-39.1674	-12.9506	-121.245	0.271335	0.238404	0.00933649	0.00182585	0.0492407	0.323044
5	MixedSterolYeast	t45	NursesGuts*6	0.8126	-2.3667	0.5 mL	50 uL	2*0.5 mL		89	20764049	68825821	1937523	2190767	8937867	10084486	17784554	34883832	25	331.466	9.33114	10.5508	43.0449	48.567	85.6507	168.001	696.612	407.908	11.4831	12.984	52.9718	59.7675	105.403	206.745	857.263	-140.054	-3.94268	-4.45801	-18.1877	-20.521	-36.1899	-70.9854	-294.339	0.475826	0.013395	0.0151458	0.0617918	0.0697189	0.122953
13	MixedSterolYeast	t45	NursesGuts*6	0.8938	-2.3718	0.5 mL	50 uL	2*0.5 mL		91	22093516	57129579	1330234	2676874	10550357	5502728	13225898	26666283	25	258.581	6.02092	12.1161	47.7532	24.9065	59.8633	120.697	529.938	289.305	6.73632	13.5557	53.4271	27.8659	66.9761	135.038	592.905	-109.023	-2.53855	-5.1084	-20.1337	-10.5011	-25.2396	-50.8885	-223.433	0.487945	0.0113616	0.0228633	0.0901109	0.0469989	0.112963
21	MixedSterolYeast	t45	NursesGuts*6	0.7964	-2.394	0.5 mL	50 uL	2*0.5 mL		93	21836197	63948545	14543965	2734568	1791412	2505647	22215828	39200830	25	292.856	66.6048	12.5231	8.20386	11.4747	101.739	179.522	672.923	367.724	83.6324	15.7246	10.3012	14.4083	127.748	225.417	844.956	-122.329	-27.8216	-5.23103	-3.42684	-4.79312	-42.4973	-74.9884	-281.087	0.435199	0.0989784	0.01861	0.0121914	0.0170521	0.151189
2	WildTypeYeast	t45	NursesGuts*6	0.9252	-2.3956	0.5 mL	50 uL	2*0.5 mL		95	21727605	30255247	1534670	353646	7258557	1534434	20697866		25	139.248	7.06323	1.62763	33.4071	7.06214	95.2607	0	283.669	150.506	7.63427	1.75922	36.1079	7.6331	102.962	0	306.603	-58.1265	-2.94842	-0.679427	-13.9452	-2.94796	-39.7649	0	-118.412	0.490882	0.0248996	0.0057378	0.117768	0.0248957	0.335817
9	WildTypeYeast	t45	NursesGuts*6	0.9419	-2.3335	0.5 mL	50 uL	2*0.5 mL		97	19815024	11896396	5926305	254030	337545	3889661	13836204		25	60.0373	29.9081	1.28201	1.70348	19.6299	69.8268	0	182.388	63.7406	31.753	1.36109	1.80856	20.8407	74.134	0	193.638	-25.7284	-12.8169	-0.549392	-0.730011	-8.4122	-29.9236	0	-78.1605	0.329174	0.163981	0.00702903	0.00933989	0.107627	0.382849
19	WildTypeYeast	t45	NursesGuts*6	0.7471	-2.3334	0.5 mL	50 uL	2*0.5 mL		99	12675342	24534836	3728478	403070	17520518	4905441	13647116	3674278	25	193.564	29.4152	3.17995	138.225	38.7007	107.667	28.9876	539.739	259.086	39.3725	4.2564	185.016	51.8012	144.113	38.8002	722.445	-82.9534	-12.6062	-1.3628	-59.2377	-16.5855	-46.1415	-12.4229	-231.31	0.358624	0.054499	0.00589165	0.256096	0.0717026	0.199479
3	TetrahymanolYeast	t45	NursesGuts*6	0.6616	-2.3649	0.5 mL	50 uL	2*0.5 mL		101	20471135	14712342	1837679		2785572	4196042	8694474	193296	25	71.8687	8.97693	0	13.6073	20.4974	42.4719	0.944237	158.366	108.629	13.5685	0	20.5673	30.9815	64.1957	1.4272	239.369	-30.3897	-3.7959	0	-5.75387	-8.66733	-17.9593	-0.399271	-66.9654	0.453813	0.0566845	0	0.085923	0.12943	0.268187
11	TetrahymanolYeast	t45	NursesGuts*6	0.7921	-2.3618	0.5 mL	50 uL	2*0.5 mL		103	22688469	37005681	804330	580466	14482935	5900955	17396938	19971150	25	163.103	3.5451	2.55842	63.8339	26.0086	76.6774	88.0233	423.75	205.913	4.47558	3.22992	80.5882	32.835	96.8027	111.127	534.971	-69.059	-1.50102	-1.08325	-27.0276	-11.0122	-32.4657	-37.2696	-179.418	0.384905	0.00836602	0.00603756	0.15064	0.0613772	0.18095
15	TetrahymanolYeast	t45	NursesGuts*6	0.9365	-2.3406	0.5 mL	50 uL	2*0.5 mL		105	22696410	32623297	20454201	681373	12604236	2244957	35097402	32795821	25	143.738	90.1209	3.00212	55.5341	9.89124	154.639	144.498	601.422	153.484	96.2316	3.20568	59.2996	10.5619	165.124	154.296	642.202	-61.4106	-38.5033	-1.28263	-23.7264	-4.22594	-66.0679	-61.7354	-256.952	0.238996	0.149846	0.0049917	0.0923379	0.0164464	0.257121
4	NoYeastBase	t45	NursesGuts*6	0.7568	-2.3475	0.5 mL	50 uL	2*0.5 mL		107	26316215	24967592	31463172		6716287	1238707	46908830		25	94.8753	119.558	0	25.5215	4.70701	178.251	0	422.913	125.364	157.978	0	33.7229	6.21962	235.532	0	558.817	-40.4155	-50.93	0	-10.8718	-2.00512	-75.9321	0	-180.154	0.224338	0.282702	0	0.0603469	0.01113	0.421483
10	NoYeastBase	t45	NursesGuts*6	0.7551	-2.371	0.5 mL	50 uL	2*0.5 mL		109	26196766	16647446	10474472	271999	3843303	2989567	19147853	1919775	25	63.5477	39.9838	1.03829	14.6709	11.412	73.0924	7.32829	211.073	84.158	52.9517	1.37504	19.4291	15.1132	96.7983	9.70506	279.53	-26.8021	-16.8637	-0.437913	-6.18765	-4.81315	-30.8277	-3.0908	-89.023	0.301069	0.189431	0.0049191	0.0695062	0.0540663	0.346289
18	NoYeastBase	t45	NursesGuts*6	0.8201	-2.37	0.5 mL	50 uL	2*0.5 mL		111	22535507	57744392	999209	663923	2048891	17086953	64099491	2305979	25	256.237	4.43393	2.94612	9.09183	75.8224	284.438	10.2326	643.202	312.447	5.40657	3.59239	11.0863	92.455	346.833	12.4773	784.297	-108.117	-1.87086	-1.24309	-3.83622	-31.9926	-120.016	-4.31757	-271.393	0.398378	0.00689353	0.0045804	0.0141353	0.117883	0.442221
5	MixedSterolYeast	t60	NursesGuts*6	0.8797	-2.3689	0.5 mL	50 uL	2*0.5 mL		113	27805808	90910419	6214481	3039296	1374452	7670289	18194271	47241663	25	326.948	22.3496	10.9304	4.94304	27.5852	65.4333	169.899	628.088	371.658	25.4059	12.4252	5.61901	31.3575	74.3814	193.132	713.979	-138.017	-9.43458	-4.61414	-2.08664	-11.6447	-27.6218	-71.7204	-265.139	0.520544	0.0355835	0.0174027	0.00786998	0.0439193	0.104179
13	MixedSterolYeast	t60	NursesGuts*6	0.8522	-2.3725	0.5 mL	50 uL	2*0.5 mL		115	24332192	57455612	3582220	1320499	13993153	4493606	9771624	20156393	25	236.13	14.7221	5.42696	57.5088	18.4677	40.1592	82.8384	455.253	277.083	17.2755	6.36818	67.4828	21.6707	47.1242	97.2053	534.209	-99.5279	-6.20533	-2.28744	-24.2397	-7.78408	-16.927	-34.9161	-191.888	0.518678	0.0323384	0.0119208	0.126323	0.0405659	0.088213
21	MixedSterolYeast	t60	NursesGuts*6	0.7585	-2.3604	0.5 mL	50 uL	2*0.5 mL		117	25679534	67750988	4342049	1982567	4336107	3246286	23658597	34384143	25	263.833	16.9086	7.72042	16.8855	12.6415	92.1302	133.897	544.016	347.835	22.2922	10.1785	22.2616	16.6665	121.464	176.529	717.226	-111.775	-7.16345	-3.27081	-7.15364	-5.35567	-39.0316	-56.7264	-230.476	0.484972	0.0310811	0.0141915	0.0310385	0.0232374	0.169352
2	WildTypeYeast	t60	NursesGuts*6	0.9028	-2.3757	0.5 mL	50 uL	2*0.5 mL		119	21662075	33659374	1095463	32206	6985715	1549804	18425423	2423444	25	155.384	5.05705	0.148675	32.2486	7.15446	85.0584	11.1875	296.239	172.113	5.60152	0.164682	35.7206	7.92474	94.2163	12.392	328.133	-65.4055	-2.12866	-0.0625814	-13.5744	-3.01152	-35.8035	-4.70914	-124.695	0.524523	0.0170709	0.000501874	0.10886	0.024151	0.287128
9	WildTypeYeast	t60	NursesGuts*6	0.7102	-2.3243	0.5 mL	50 uL	2*0.5 mL		121	22813341	19710865	8347093	77473	1448953	1226860	20031939	5382869	25	86.4006	36.5886	0.339595	6.35134	5.37782	87.808	23.5953	246.461	121.657	51.5188	0.478168	8.94303	7.57226	123.638	33.2234	347.031	-37.1727	-15.7418	-0.146106	-2.73258	-2.31374	-37.7783	-10.1516	-106.037	0.350565	0.148456	0.00137788	0.0257701	0.0218201	0.356275
19	WildTypeYeast	t60	NursesGuts*6	0.7785	-2.3644	0.5 mL	50 uL	2*0.5 mL		123	23883129	17462430	7304189	293074	659181	1444107	15775981	5962226	25	73.1162	30.583	1.22712	2.76003	6.04656	66.0549	24.9642	204.752	93.9193	39.2846	1.57626	3.54532	7.76693	84.849	32.067	263.008	-30.9238	-12.9348	-0.518997	-1.16733	-2.55733	-27.9373	-10.5584	-86.5979	0.357096	0.149366	0.00599319	0.0134799	0.0295311	0.322609
3	TetrahymanolYeast	t60	NursesGuts*6	0.8032	-2.3751	0.5 mL	50 uL	2*0.5 mL		125	27512980	25533118	5406521	389531	981703	1888766	21375356	10512565	25	92.8039	19.6508	1.41581	3.56814	6.865	77.6919	38.2095	240.205	115.543	24.4656	1.76271	4.44241	8.54706	96.728	47.5716	299.06	-39.0737	-8.27367	-0.596105	-1.50231	-2.8904	-32.711	-16.0875	-101.135	0.386353	0.0818085	0.00589417	0.0148546	0.0285798	0.32344
11	TetrahymanolYeast	t60	NursesGuts*6	0.8167	-2.3813	0.5 mL	50 uL	2*0.5 mL		127	18895908	28298138	4865002	127389	11786766	4094419	14367705	13844710	25	149.758	25.7463	0.674162	62.3773	21.6683	76.0361	73.2683	409.529	183.37	31.5248	0.825471	76.3773	26.5315	93.1016	89.7126	501.443	-62.8892	-10.8119	-0.283107	-26.1947	-9.09935	-31.9305	-30.7682	-171.977	0.365684	0.0628682	0.00164619	0.152315	0.0529103	0.185667
15	TetrahymanolYeast	t60	NursesGuts*6	0.6643	-2.388	0.5 mL	50 uL	2*0.5 mL		129	19273665	10122202	3874479	135669	1400909	981491	7939269	3021621	25	52.5183	20.1025	0.703909	7.26851	5.09239	41.1923	15.6775	142.555	79.0581	30.2611	1.05962	10.9416	7.6658	62.0086	23.6	214.595	-21.9926	-8.41811	-0.294769	-3.04377	-2.13249	-17.2497	-6.5651	-59.6965	0.368406	0.141015	0.00493779	0.0509873	0.0357222	0.288957
4	NoYeastBase	t60	NursesGuts*6	0.7953	-2.3771	0.5 mL	50 uL	2*0.5 mL		131	26523470	31036653	17818	820217	669597	21358959	41429411	184729	25	117.016	0.0671782	3.09242	2.52455	80.5285	156.199	0.696474	360.124	147.134	0.0844691	3.88837	3.17433	101.256	196.403	0.875737	452.815	-49.2263	-0.0282606	-1.30092	-1.06203	-33.8768	-65.7099	-0.292993	-151.497	0.324932	0.000186542	0.0085871	0.00701021	0.223613	0.433737
10	NoYeastBase	t60	NursesGuts*6	0.7424	-2.3443	0.5 mL	50 uL	2*0.5 mL		133	21094081	7564694	21866413	283187	417996	7813203	32414794		25	35.8617	103.661	1.3425	1.98158	37.0398	153.668	0	333.555	48.3051	139.63	1.80832	2.66915	49.892	206.988	0	449.292	-15.2974	-44.2185	-0.572664	-0.845276	-15.7999	-65.5495	0	-142.283	0.107514	0.310778	0.00402481	0.00594079	0.111046	0.460697
18	NoYeastBase	t60	NursesGuts*6	0.7763	-2.325	0.5 mL	50 uL	2*0.5 mL		135	22935550	9662131	15229526	146653	1090776	3957567	20576236	4392740	25	42.1273	66.4014	0.639413	4.75583	17.2552	89.7133	19.1525	240.045	54.2668	85.5357	0.823668	6.12628	22.2274	115.565	24.6716	309.217	-18.1193	-28.5597	-0.275017	-2.04552	-7.42158	-38.5864	-8.23765	-103.245	0.175498	0.276621	0.00266372	0.0198123	0.0718831	0.373735
5	MixedSterolYeast	t75	NursesGuts*6	0.8811	-2.3617	0.5 mL	50 uL	2*0.5 mL		137	19566065	53574138	8067769	2144985		3288764	14160133	49731068	25	273.812	41.2335	10.9628	0	16.8085	72.3709	254.17	669.357	310.761	46.7977	12.4422	0	19.0767	82.137	288.469	759.684	-115.938	-17.4592	-4.6419	0	-7.11712	-30.6436	-107.622	-283.422	0.409066	0.0616016	0.0163781	0	0.0251114	0.10812
13	MixedSterolYeast	t75	NursesGuts*6	0.8331	-2.3679	0.5 mL	50 uL	2*0.5 mL		139	22387995	73414525	3512841	2204707	8014723	6897661	16877345	46300736	25	327.919	15.6907	9.84772	35.7992	30.8096	75.3857	206.811	702.263	393.613	18.8342	11.8206	42.9711	36.9819	90.4882	248.242	842.951	-138.485	-6.62643	-4.15884	-15.1185	-13.0114	-31.8365	-87.3392	-296.576	0.466947	0.0223431	0.0140228	0.0509769	0.043872	0.107347
21	MixedSterolYeast	t75	NursesGuts*6	0.8279	-2.3444	0.5 mL	50 uL	2*0.5 mL		141	22424568	57325271	2196891	2168124		1890999	13425710	31113559	25	255.636	9.7968	9.66852	0	8.43271	59.8705	138.748	482.152	308.776	11.8333	11.6784	0	10.1857	72.3161	167.59	582.38	-109.041	-4.17881	-4.12409	0	-3.59696	-25.5377	-59.1826	-205.661	0.530198	0.0203189	0.0200528	0	0.0174897	0.124174
2	WildTypeYeast	t75	NursesGuts*6	0.81	-2.3832	0.5 mL	50 uL	2*0.5 mL		143	25771510	38979117	530848	679542	6680752	1156441	16678355	8074426	25	151.249	2.05982	2.6368	25.923	4.48728	64.7163	31.3308	282.403	186.727	2.54299	3.2553	32.0037	5.53986	79.8966	38.68	348.646	-63.4646	-0.864311	-1.10641	-10.8774	-1.88288	-27.1552	-13.1465	-118.497	0.535578	0.00729392	0.009337	0.0917944	0.0158897	0.229163
9	WildTypeYeast	t75	NursesGuts*6	0.8587	-2.3557	0.5 mL	50 uL	2*0.5 mL		145	22004527	16307518	4150495	268055	2006729	1981688	12692103		25	74.1098	18.862	1.21818	9.11962	9.00582	57.6795	0	169.995	86.3047	21.9658	1.41863	10.6203	10.4877	67.1707	0	197.968	-31.4598	-8.00696	-0.517121	-3.8713	-3.82299	-24.4851	0	-72.1632	0.435953	0.110956	0.00716598	0.0536464	0.052977	0.339301
19	WildTypeYeast	t75	NursesGuts*6	0.7499	-2.3758	0.5 mL	50 uL	2*0.5 mL		146	22507284	15021020	9921920	16237	423716	895166	16286656	356986	25	66.7385	44.0832	0.0721411	1.88257	3.97723	72.3617	1.58609	190.701	88.9965	58.7854	0.0962009	2.51043	5.30368	96.4951	2.11507	254.302	-28.091	-18.5551	-0.030365	-0.792395	-1.67406	-30.4578	-0.667603	-80.2683	0.349963	0.231163	0.000378293	0.00987184	0.0208558	0.37945
3	TetrahymanolYeast	t75	NursesGuts*6	0.8118	-2.3742	0.5 mL	50 uL	2*0.5 mL		148	29235880	42873255	1261699	827849	3522836	1091187	19320527	14714131	25	146.646	4.31558	2.83162	12.0497	3.73236	66.085	50.329	285.989	180.643	5.31607	3.48808	14.8432	4.59763	81.4055	61.9968	352.29	-61.7665	-1.8177	-1.19266	-5.07527	-1.57205	-27.8346	-21.1983	-120.457	0.512768	0.01509	0.00990114	0.0421334	0.0130507	0.231075
11	TetrahymanolYeast	t75	NursesGuts*6	0.6851	-2.3551	0.5 mL	50 uL	2*0.5 mL		150	16754257	13003497	1046069		838702	974870	6442474	2835567	25	77.6131	6.2436	0	5.0059	5.81864	38.4528	16.9245	150.058	113.287	9.11342	0	7.30682	8.49313	56.1272	24.7036	219.031	-32.9553	-2.6511	0	-2.12556	-2.47066	-16.3274	-7.1863	-63.7164	0.517219	0.0416078	0	0.0333597	0.0387758	0.256252
15	TetrahymanolYeast	t75	NursesGuts*6	0.7419	-2.4018	0.5 mL	50 uL	2*0.5 mL		152	15778662	11051183	6084150		636539	1312364	12142200	7100254	25	70.0388	38.5594	0	4.03418	8.31733	76.9533	44.9991	242.902	94.4046	51.9738	0	5.43763	11.2109	103.725	60.6538	327.405	-29.161	-16.0544	0	-1.67965	-3.46296	-32.0398	-18.7356	-101.133	0.288342	0.158744	0	0.0166082	0.0342415	0.316808
4	NoYeastBase	t75	NursesGuts*6	0.7221	-2.3972	0.5 mL	50 uL	2*0.5 mL		153	26169712	28911843	17595436	603568	9201089	7209788	21415407		25	110.478	67.2359	2.30636	35.1593	27.5501	81.8328	0	324.563	152.996	93.1116	3.19396	48.6904	38.1528	113.326	0	449.471	-46.0864	-28.0477	-0.962106	-14.6668	-11.4926	-34.1368	0	-135.392	0.340391	0.207158	0.00710606	0.108328	0.0848838	0.252132
10	NoYeastBase	t75	NursesGuts*6	0.9404	-2.3765	0.5 mL	50 uL	2*0.5 mL		155	25486602	21213933	1130277	276043	1067571	7299626	29478658		25	83.2356	4.43479	1.08309	4.18875	28.641	115.663	0	237.247	88.5109	4.71585	1.15173	4.45423	30.4562	122.994	0	252.283	-35.0245	-1.8661	-0.45575	-1.76257	-12.0518	-48.6696	0	-99.8303	0.35084	0.0186927	0.00456525	0.0176557	0.120723	0.487524
18	NoYeastBase	t75	NursesGuts*6	0.7668	-2.3795	0.5 mL	50 uL	2*0.5 mL		157	22148410	38063887	1662557	351382		16018607	34050491		25	171.858	7.50644	1.58649	0	72.324	153.738	0	407.013	224.124	9.78931	2.06897	0	94.3192	200.493	0	530.794	-72.2246	-3.15463	-0.666732	0	-30.3946	-64.6093	0	-171.05	0.422243	0.0184427	0.00389788	0	0.177694	0.377722
5	MixedSterolYeast	t91	NursesGuts*6	0.6965	-2.3699	0.5 mL	50 uL	2*0.5 mL		159	16691179	10278724	3177150			154690	4845080		25	61.5818	19.0349	0	0	0.926777	29.0278	0	110.571	88.416	27.3294	0	0	1.33062	41.6767	0	158.753	-25.985	-8.03194	0	0	-0.391062	-12.2485	0	-46.6565	0.556942	0.172151	0	0	0.00838172	0.262526
13	MixedSterolYeast	t91	NursesGuts*6	0.7173	-2.3605	0.5 mL	50 uL	2*0.5 mL		161	27686623	52365311	1635271	1093984	1850818	3587926	15051682	20442962	25	189.136	5.90636	3.95131	6.68488	12.9591	54.3645	73.837	346.839	263.677	8.23415	5.50859	9.31951	18.0664	75.7904	102.937	483.534	-80.1253	-2.50216	-1.67393	-2.83198	-5.48996	-23.0309	-31.2802	-146.934	0.545313	0.0170291	0.0113923	0.0192737	0.0373633	0.156743
21	MixedSterolYeast	t91	NursesGuts*6	0.8151	-2.38	0.5 mL	50 uL	2*0.5 mL		163	20565766	21078914	9892298	740202	121094	951022	14160629	12907471	25	102.495	48.1008	3.59919	0.588813	4.6243	68.8553	62.7619	291.026	125.745	59.0121	4.41565	0.722382	5.67329	84.4747	76.9991	357.043	-43.0652	-20.2104	-1.51227	-0.247401	-1.94298	-28.9308	-26.3706	-122.28	0.352186	0.16528	0.0123673	0.00202324	0.0158897	0.236596
2	WildTypeYeast	t91	NursesGuts*6	0.8161	-2.3903	0.5 mL	50 uL	2*0.5 mL		165	23267243	11357353	9480494	165643	32430	753794	11794424		25	48.8126	40.7461	0.711915	0.139381	3.23972	50.6911	0	144.341	59.8121	49.9278	0.872338	0.170789	3.96976	62.1138	0	176.867	-20.4211	-17.0464	-0.297835	-0.0583109	-1.35536	-21.207	0	-60.3861	0.338176	0.282291	0.00493218	0.000965634	0.0224449	0.35119
9	WildTypeYeast	t91	NursesGuts*6	0.6647	-2.3614	0.5 mL	50 uL	2*0.5 mL		166	19117975	11100429	4399875	242116	272703	993310	9656478	319527	25	58.0628	23.0143	1.26643	1.42642	5.19569	50.5099	1.67134	141.147	87.3519	34.6236	1.90527	2.14596	7.81659	75.9891	2.51443	212.347	-24.5883	-9.74606	-0.536305	-0.604058	-2.20026	-21.3898	-0.707776	-59.7726	0.411364	0.163052	0.00897243	0.0101059	0.0368105	0.357854
19	WildTypeYeast	t91	NursesGuts*6	0.8339	-2.3674	0.5 mL	50 uL	2*0.5 mL		167	26248326	19553338	13102931	160472	746020	35029	22980358		25	74.4937	49.9191	0.611361	2.84216	0.133452	87.5498	0	215.55	89.3316	59.8622	0.733135	3.40828	0.160034	104.988	0	258.484	-31.4664	-21.086	-0.258241	-1.20054	-0.0563708	-36.9814	0	-91.0491	0.345599	0.23159	0.00283629	0.0131857	0.000619126	0.40617
3	TetrahymanolYeast	t91	NursesGuts*6	0.7426	-2.3941	0.5 mL	50 uL	2*0.5 mL		168	25925657	12967154	9550514	142661	98787	882025	16791303	5639119	25	50.0167	36.8381	0.55027	0.38104	3.40213	64.7671	21.7511	177.706	67.3535	49.6069	0.741004	0.513115	4.58138	87.2167	29.2905	239.303	-20.8916	-15.387	-0.229844	-0.159158	-1.42105	-27.0528	-9.0853	-74.2268	0.281457	0.207297	0.00309651	0.00214421	0.0191447	0.364461
11	TetrahymanolYeast	t91	NursesGuts*6	0.7498	-2.3585	0.5 mL	50 uL	2*0.5 mL		169	22309380	13220620	7249520		1116883	2056713	14375429	30738	25	59.2604	32.4954	0	5.00634	9.21905	64.4367	0.137781	170.556	79.0349	43.3387	0	6.6769	12.2953	85.9385	0.183756	227.468	-25.1263	-13.778	0	-2.12268	-3.90886	-27.3211	-0.0584187	-72.3153	0.347455	0.190527	0	0.0293531	0.054053	0.377805
15	TetrahymanolYeast	t91	NursesGuts*6	0.7676	-2.3987	0.5 mL	50 uL	2*0.5 mL		170	20415410	10178039	7582850	224760	154294	1152089	12189731		25	49.8547	37.1428	1.10093	0.755772	5.64323	59.7085	0	154.206	64.9488	48.3882	1.43425	0.984591	7.35179	77.7859	0	200.894	-20.784	-15.4845	-0.458971	-0.315076	-2.35262	-24.892	0	-64.2873	0.3233	0.240865	0.00713937	0.00490106	0.0365954	0.3872
10	NoYeastBase	t91	NursesGuts*6	0.6781	-2.3567	0.5 mL	50 uL	2*0.5 mL		171	22942584	5281456	9786374		210814	897346	13057471		25	23.0203	42.6559	0	0.918876	3.91127	56.9137	0	127.42	33.9483	62.9051	0	1.35508	5.76798	83.9311	0	187.908	-9.76803	-18.0999	0	-0.3899	-1.65964	-24.1497	0	-54.0672	0.180665	0.334766	0	0.00721139	0.0306959	0.446662
18	NoYeastBase	t91	NursesGuts*6	0.6655	-2.3804	0.5 mL	50 uL	2*0.5 mL		172	23475715	14628078	16899583	310119	286250	2302360	21309349	2294528	25	62.3115	71.9875	1.32102	1.21935	9.80741	90.7719	9.77405	247.193	93.6312	108.171	1.985	1.83222	14.7369	136.397	14.6868	371.439	-26.1769	-30.2418	-0.554957	-0.512244	-4.12007	-38.133	-4.10605	-103.845	0.252077	0.29122	0.00534409	0.00493277	0.0396752	0.367211
1	MixedSterolYeast	t106	NursesGuts*6	0.6873	-2.3805	0.5 mL	50 uL	2*0.5 mL		176	16056541	5351122	3596704	38837		418090	4603444		25	33.3267	22.4002	0.241877	0	2.60386	28.6702	0	87.2429	48.4894	32.5917	0.351923	0	3.78854	41.7143	0	126.936	-13.9999	-9.40989	-0.101607	0	-1.09383	-12.0438	0	-36.649	0.381999	0.256757	0.00277245	0	0.0298461	0.328625
5	MixedSterolYeast	t106	NursesGuts*6	0.6534	-2.3816	0.5 mL	50 uL	2*0.5 mL		178	13870537	3710374	4377245				4582766		25	26.75	31.5579	0	0	0	33.0396	0	91.3475	40.9398	48.2979	0	0	0	50.5656	0	139.803	-11.232	-13.2507	0	0	0	-13.8728	0	-38.3555	0.292838	0.345471	0	0	0	0.361691
6	TetrahymanolYeast	t106	NursesGuts*6	0.7021	-2.3438	0.5 mL	50 uL	2*0.5 mL		180	21265032	9528419	6168474	242218	154791	542204	8571645	89663	25	44.8079	29.0076	1.13904	0.727913	2.54974	40.3086	0.421645	118.963	63.8199	41.3155	1.62234	1.03677	3.6316	57.4115	0.600549	169.438	-19.1176	-12.3763	-0.485982	-0.31057	-1.08787	-17.198	-0.179898	-50.7563	0.376656	0.243838	0.00957481	0.00611885	0.0214332	0.338835
9	WildTypeYeast	t106	NursesGuts*6	0.7186	-2.3821	0.5 mL	50 uL	2*0.5 mL		182	21201914	6946608	7062746	161095		747514	7843785		25	32.7641	33.3118	0.759813	0	3.52569	36.9956	0	107.357	45.5943	46.3566	1.05735	0	4.90633	51.4829	0	149.397	-13.7543	-13.9842	-0.318968	0	-1.48008	-15.5307	0	-45.0682	0.305188	0.31029	0.00707744	0	0.0328408	0.344604
11	TetrahymanolYeast	t106	NursesGuts*6	0.7104	-2.3702	0.5 mL	50 uL	2*0.5 mL		184	22255484	21636790	195153		619783	1107908	7476977	2013004	25	97.22	0.876876	0	2.78486	4.97813	33.5961	9.04498	148.501	136.853	1.23434	0	3.92012	7.00751	47.2918	12.7322	209.039	-41.0177	-0.369959	0	-1.17495	-2.1003	-14.1744	-3.81613	-62.6534	0.654676	0.00590485	0	0.0187531	0.0335226	0.226235
12	NoYeastBase	t106	NursesGuts*6	0.6697	-2.3561	0.5 mL	50 uL	2*0.5 mL		186	20482912	7116193	4296976		217924	1033902	6585404		25	34.7421	20.9783	0	1.06393	5.04763	32.1507	0	93.9827	51.8771	31.325	0	1.58867	7.53715	48.0076	0	140.336	-14.7456	-8.90384	0	-0.451564	-2.14237	-13.6457	0	-39.8891	0.369665	0.223215	0	0.0113205	0.0537081	0.342092
13	MixedSterolYeast	t106	NursesGuts*6	0.7443	-2.379	0.5 mL	50 uL	2*0.5 mL		188	29119257	49510890	11398877	1107662	17828646	3064230	12842161	16148073	25	170.028	39.1455	3.80388	61.2263	10.523	44.102	55.455	384.284	228.44	52.5937	5.11068	82.2603	14.1382	59.2529	74.5062	516.302	-71.4704	-16.4546	-1.59894	-25.7362	-4.4233	-18.538	-23.3102	-161.532	0.442454	0.101866	0.00989863	0.159326	0.0273835	0.114764
16	MixedSterolYeast	t106	NursesGuts*6	0.691	-2.3641	0.5 mL	50 uL	2*0.5 mL		190	36254963	68386632	1199598	1531415	616118	979400	9937650	5195561	25	188.627	3.30878	4.22401	1.6994	2.70142	27.4105	14.3306	242.302	272.977	4.7884	6.1129	2.45934	3.90944	39.6678	20.739	350.654	-79.7881	-1.3996	-1.78673	-0.718837	-1.14269	-11.5945	-6.06177	-102.492	0.77848	0.0136556	0.0174329	0.00701358	0.011149	0.113125
17	WildTypeYeast	t106	NursesGuts*6	0.8221	-2.3705	0.5 mL	50 uL	2*0.5 mL		192	26265475	7523142	354715	454188	372709	1241938	13181251		25	28.6427	1.3505	1.72922	1.41901	4.7284	50.1847	0	88.0545	34.8409	1.64274	2.10342	1.72608	5.75162	61.0445	0	107.109	-12.083	-0.569711	-0.729475	-0.598611	-1.99469	-21.1705	0	-37.146	0.325284	0.0153371	0.0196381	0.0161151	0.0536986	0.569928
18	NoYeastBase	t106	NursesGuts*6	0.6522	-2.364	0.5 mL	50 uL	2*0.5 mL		194	13864098	5762792	6985422	119797			6139161	1809358	25	41.5663	50.385	0.864081	0	0	44.281	13.0507	150.147	63.7324	77.2539	1.32487	0	0	67.8948	20.0102	230.216	-17.583	-21.3134	-0.365516	0	0	-18.7314	-5.52059	-63.514	0.276837	0.335571	0.0057549	0	0	0.294918
19	WildTypeYeast	t106	NursesGuts*6	0.695	-2.3867	0.5 mL	50 uL	2*0.5 mL		196	25451805	20211287	6275755	315518	354023	1782290	10601560	1589973	25	79.41	24.6574	1.23967	1.39095	7.00261	41.6535	6.247	161.601	114.259	35.4783	1.7837	2.00137	10.0757	59.9331	8.98848	232.52	-33.2719	-10.3312	-0.519407	-0.582794	-2.93401	-17.4523	-2.61742	-67.709	0.491395	0.152582	0.00767116	0.00860733	0.0433327	0.257755
21	MixedSterolYeast	t106	NursesGuts*6	0.6448	-2.3692	0.5 mL	50 uL	2*0.5 mL		198	23019078	8697274	9821971	276118	96808	391713	9366220		25	37.7829	42.6688	1.19952	0.420556	1.70169	40.6889	0	124.462	58.5963	66.1737	1.86029	0.652226	2.6391	63.1032	0	193.025	-15.9475	-18.0098	-0.506297	-0.177509	-0.718254	-17.1741	0	-52.5335	0.303569	0.342825	0.00963759	0.00337898	0.0136723	0.326917
22	TetrahymanolYeast	t106	NursesGuts*6	0.7588	-2.3811	0.5 mL	50 uL	2*0.5 mL		200	18562734	8890546	3671718		85317	777781	6221144		25	47.8946	19.78	0	0.459614	4.19001	33.5142	0	105.838	63.1189	26.0675	0	0.605712	5.52189	44.1673	0	139.481	-20.1145	-8.30711	0	-0.193026	-1.7597	-14.0751	0	-44.4494	0.452526	0.186889	0	0.0043426	0.0395888	0.316654
23	MixedSterolYeast	t106	NursesGuts*6	0.6624	-2.3854	0.5 mL	50 uL	2*0.5 mL		202	24821998	29415143	5783391	1184070		490916	7373239	21580062	25	118.504	23.2995	4.77024	0	1.97775	29.7045	86.9393	265.195	178.901	35.1743	7.20146	0	2.98573	44.8437	131.249	400.356	-49.679	-9.76753	-1.99977	0	-0.829104	-12.4526	-36.4464	-111.174	0.446857	0.0878577	0.0179877	0	0.00745769	0.11201
[truncated: 18 more columns]
